# Supplementary material for: Differentially expressed mRNAs, lncRNAs, and miRNAs with associated co-expression and ceRNA networks in ankylosing spondylitis
Source: Oncotarget. 2017 Nov 27;8(69):113543–57. doi: 10.18632/oncotarget.22708 (PMC5768345; doi:10.18632/oncotarget.22708)
Supplement: Supplementary file 2 [file oncotarget-08-113543-s002.xls]

## Sheet: 文件说明
表名称	列头	列头的含义
差异基因	ProbeSet	mRNA芯片中的探针编号
	gene_symbol	某一探针编号对应的基因名称名称
	description	对基因的描述
	p-value	p值,评估探针的信号值在组间的显著性水平，即探针对应的基因在组间具有差异
	FDR	误判率,对p值准确率的判断,对差异探针的显著性水平的再判断
	Geom mean of intensities in experimental group	实验组内同一探针信号值的几何平均数
	Geom mean of intensities in normal group	对照组组内同一探针信号值的几何平均数
	Fold-change(experimental group/normal group)	差异倍数，同一探针信号值在组间的比值
	style	基因的表达情况,根据差异倍数,判断探针对应的基因上/下调,"up"表示上调，"down"表示下调
	chromosome	该基因所在染色体名称
	strand	该基因所在染色体所属的链的属性。“+”表示正链，“-”表示负链
	start	该基因在染色体上的起始位点
	end	该基因在染色体上的终止位点
	GO_biological_process	在生物过程这一类中的GO，包括GO_id,GO_name以及evidence
	GO_cellular_component	在细胞组分这一类中的GO，包括GO_id,GO_name以及evidence
	GO_molecular_function	在分子功能这一类中的GO，包括GO_id,GO_name以及evidence
	N40	样本的信号值，取过以2为底的对数；
	N34	样本的信号值，取过以2为底的对数；
	N18	样本的信号值，取过以2为底的对数；
	N26	样本的信号值，取过以2为底的对数；
	zhengchang	样本的信号值，取过以2为底的对数；
	95	样本的信号值，取过以2为底的对数；
	97	样本的信号值，取过以2为底的对数；
	113	样本的信号值，取过以2为底的对数；
	91	样本的信号值，取过以2为底的对数；
	AS	样本的信号值，取过以2为底的对数；

## Sheet: mRNA差异基因
ProbeSet	gene_symbol	description	p-value	FDR	Geom mean of intensities in experimental group	Geom mean of intensities in normal group	Fold-change(experimental group/normal group)	style	chromosome	strand	start	end	GO_biological_process	GO_molecular_function	GO_cellular_component	N1	N2	N3	N4	N5	AS1	AS2	AS3	AS4	AS5
TC0103034	ANGPTL1	angiopoietin-like 1	7.58e-05	0.309	196.47	333.58	0.59	down	chr1	-	178818671	178840371	GO:0007165 // signal transduction // IEA	GO:0005102 // receptor binding // IEA	GO:0005576 // extracellular region // IEA /// GO:0005615 // extracellular space // IDA	8.51964	8.42607	8.31063	8.10276	8.54054	7.44435	7.55648	7.57055	7.57589	7.97359
TC0X00802	GPR64	G protein-coupled receptor 64	8.67e-05	0.309	86.52	233.01	0.37	down	chrX	-	19007427	19140755	GO:0007165 // signal transduction // IEA /// GO:0007218 // neuropeptide signaling pathway // IEA /// GO:0007283 // spermatogenesis // TAS	GO:0004872 // receptor activity // IEA /// GO:0004930 // G-protein coupled receptor activity // IEA /// GO:0004872 // receptor activity // IEA /// GO:0004930 // G-protein coupled receptor activity // TAS	GO:0005886 // plasma membrane // IEA /// GO:0005887 // integral to plasma membrane // TAS /// GO:0016021 // integral to membrane // IEA /// GO:0005887 // integral to plasma membrane // TAS /// GO:0016020 // membrane // IEA /// GO:0016021 // integral to membrane // IEA	8.16053	7.44296	8.40649	7.67519	7.62619	7.15914	6.44513	6.35691	6.11756	6.12552
TC0301299	FAM107A	family with sequence similarity 107, member A	0.0002317	0.393	75.25	58.36	1.29	up	chr3	-	58549847	58613337	GO:0001558 // regulation of cell growth // IDA	GO:0003674 // molecular_function // ND /// GO:0005515 // protein binding // IPI	GO:0005634 // nucleus // IDA	5.94696	5.81732	5.77582	5.89613	5.88868	6.2618	6.29311	6.29265	6.27729	6.07314
TC1000027	AKR1C3	aldo-keto reductase family 1, member C3 (3-alpha hydroxysteroid dehydrogenase, type II)	0.000322	0.393	54.27	74.19	0.73	down	chr10	+	5077547	5149878	GO:0006693 // prostaglandin metabolic process // TAS /// GO:0055114 // oxidation reduction // TAS	GO:0004033 // aldo-keto reductase activity // TAS /// GO:0016491 // oxidoreductase activity // IEA /// GO:0047017 // prostaglandin-F synthase activity // IEA /// GO:0047026 // 3-alpha-hydroxysteroid dehydrogenase (A-specific) activity // IEA /// GO:0047045 // testosterone 17-beta-dehydrogenase (NADP+) activity // IEA /// GO:0047115 // trans-1,2-dihydrobenzene-1,2-diol dehydrogenase activity // IE…	GO:0005622 // intracellular // IDA /// GO:0005737 // cytoplasm // IEA	6.28254	6.14556	6.07942	6.19487	6.35339	5.84182	5.83555	5.57659	5.71054	5.87571
TC1000024	AKR1C1	aldo-keto reductase family 1, member C1 (dihydrodiol dehydrogenase 1; 20-alpha (3-alpha)-hydroxysteroid dehydrogenase)	0.000333	0.393	102.49	185.69	0.55	down	chr10	+	5005445	5022159	GO:0006805 // xenobiotic metabolic process // NAS /// GO:0007586 // digestion // IDA /// GO:0008206 // bile acid metabolic process // IDA /// GO:0015721 // bile acid and bile salt transport // TAS /// GO:0030299 // cholesterol absorption // TAS /// GO:0042632 // cholesterol homeostasis // TAS /// GO:0051260 // protein homooligomerization // IDA /// GO:0055114 // oxidation reduction // IDA /// GO:…	GO:0016491 // oxidoreductase activity // IEA /// GO:0004033 // aldo-keto reductase activity // TAS /// GO:0016491 // oxidoreductase activity // IEA /// GO:0032052 // bile acid binding // IDA /// GO:0047006 // 20-alpha-hydroxysteroid dehydrogenase activity // IEA /// GO:0047042 // 3-alpha-hydroxysteroid dehydrogenase (B-specific) activity // IDA /// GO:0047115 // trans-1,2-dihydrobenzene-1,2-diol …	GO:0005737 // cytoplasm // IEA /// GO:0005829 // cytosol // IDA	7.92247	7.11625	7.51351	7.58857	7.53327	6.98815	6.83659	6.25033	6.65096	6.70065
TC1101310	PAMR1	peptidase domain containing associated with muscle regeneration 1	0.0004075	0.393	51.79	177.64	0.29	down	chr11	-	35453376	35547579	GO:0006508 // proteolysis // IEA	GO:0003824 // catalytic activity // IEA /// GO:0004252 // serine-type endopeptidase activity // IEA /// GO:0004252 // serine-type endopeptidase activity // IEA /// GO:0005509 // calcium ion binding // IEA	GO:0005576 // extracellular region // IEA	8.40686	7.41654	7.76426	6.87822	6.88847	6.64679	5.46522	5.25054	5.18573	5.95432
TC0202126	LOC375295	uncharacterized LOC375295	0.000419	0.393	52.77	84.07	0.63	down	chr2	-	177494568	177502659	---	---	---	6.70586	6.24977	6.59166	6.14144	6.26886	6.04735	5.76591	5.45786	5.67863	5.68878
TC0X00379	LPAR4	lysophosphatidic acid receptor 4	0.0004398	0.393	63.7	150.91	0.42	down	chrX	+	78006707	78012591	GO:0007165 // signal transduction // IEA /// GO:0007186 // G-protein coupled receptor protein signaling pathway // TAS	GO:0001584 // rhodopsin-like receptor activity // IEA /// GO:0004872 // receptor activity // IEA /// GO:0008289 // lipid binding // IEA /// GO:0045028 // purinergic nucleotide receptor activity, G-protein coupled // IEA	GO:0005886 // plasma membrane // IEA /// GO:0005887 // integral to plasma membrane // TAS	7.31462	7.31598	7.71863	6.821	7.00776	6.45836	6.53417	5.47221	5.44371	6.08804
TC1701490	HOXB13	homeobox B13	0.0004824	0.393	28.85	22.2	1.3	up	chr17	-	46802126	46806120	GO:0006355 // regulation of transcription, DNA-dependent // IEA /// GO:0007275 // multicellular organismal development // IEA /// GO:0008544 // epidermis development // TAS /// GO:0009611 // response to wounding // TAS /// GO:0040008 // regulation of growth // IEA	GO:0003700 // transcription factor activity // IEA /// GO:0043565 // sequence-specific DNA binding // IEA	GO:0005634 // nucleus // IEA	4.44608	4.46629	4.36188	4.56777	4.5118	4.71112	4.78727	4.9517	4.98491	4.84788
TC0900459	FSD1L	fibronectin type III and SPRY domain containing 1-like	0.0005089	0.393	15.55	21.29	0.73	down	chr9	+	108210325	108314714	GO:0008150 // biological_process // ND /// GO:0008150 // biological_process // ND /// GO:0016192 // vesicle-mediated transport // IEA	GO:0003674 // molecular_function // ND /// GO:0003674 // molecular_function // ND /// GO:0005515 // protein binding // IEA	GO:0005575 // cellular_component // ND /// GO:0005622 // intracellular // IEA /// GO:0005575 // cellular_component // ND /// GO:0005622 // intracellular // IEA /// GO:0016020 // membrane // IEA	4.30277	4.46392	4.66201	4.31062	4.31012	4.09127	4.03989	3.74563	3.90836	4.03934
TC1000405	LDB3	LIM domain binding 3	0.0005384	0.393	98.77	74.24	1.33	up	chr10	+	88426542	88494752	GO:0006355 // regulation of transcription, DNA-dependent // IEA /// GO:0009405 // pathogenesis // IEA /// GO:0042309 // homoiothermy // IEA /// GO:0050826 // response to freezing // IEA	GO:0005515 // protein binding // IPI /// GO:0008270 // zinc ion binding // IEA /// GO:0046872 // metal ion binding // IEA /// GO:0003677 // DNA binding // IEA /// GO:0004879 // ligand-dependent nuclear receptor activity // IEA /// GO:0005515 // protein binding // IPI /// GO:0008270 // zinc ion binding // IEA /// GO:0046872 // metal ion binding // IEA /// GO:0050825 // ice binding // IEA	GO:0005737 // cytoplasm // IEA /// GO:0005856 // cytoskeleton // IDA /// GO:0042995 // cell projection // IEA /// GO:0005634 // nucleus // IEA /// GO:0005737 // cytoplasm // IEA /// GO:0005856 // cytoskeleton // IDA /// GO:0042995 // cell projection // IEA	6.16425	6.06883	6.49357	6.19638	6.13774	6.55535	6.65837	6.59073	6.78289	6.57251
TC1001073	MYOZ1	myozenin 1	0.0006329	0.41	51.85	36.17	1.43	up	chr10	-	75391412	75401515	GO:0030239 // myofibril assembly // TAS	GO:0005198 // structural molecule activity // IEA /// GO:0005515 // protein binding // IPI /// GO:0051373 // FATZ binding // IDA	GO:0005634 // nucleus // IEA /// GO:0015629 // actin cytoskeleton // IEA /// GO:0042995 // cell projection // IEA	5.17567	4.9869	5.20532	5.22805	5.27749	5.534	5.63989	5.6432	6.07323	5.62031
TC0900286	MAMDC2	MAM domain containing 2	0.0008024	0.462	222.81	640.2	0.35	down	chr9	+	72658497	72841888	---	---	GO:0005576 // extracellular region // IEA /// GO:0016020 // membrane // IEA	9.13702	9.52067	9.88075	8.5854	9.47819	8.87855	7.96569	7.2337	7.32562	7.62457
TC1000734	AKR1C2	aldo-keto reductase family 1, member C2 (dihydrodiol dehydrogenase 2; bile acid binding protein; 3-alpha hydroxysteroid dehydrogenase, type III)	0.0009002	0.462	178.77	301.12	0.59	down	chr10	-	5029967	5060230	GO:0006629 // lipid metabolic process // IEA /// GO:0006693 // prostaglandin metabolic process // IDA /// GO:0007586 // digestion // IDA /// GO:0008202 // steroid metabolic process // IDA /// GO:0055114 // oxidation reduction // IEA /// GO:0006629 // lipid metabolic process // IEA /// GO:0006693 // prostaglandin metabolic process // IDA /// GO:0007586 // digestion // IDA /// GO:0008202 // steroid…	GO:0016491 // oxidoreductase activity // IEA /// GO:0032052 // bile acid binding // IDA /// GO:0047026 // 3-alpha-hydroxysteroid dehydrogenase (A-specific) activity // IEA /// GO:0047115 // trans-1,2-dihydrobenzene-1,2-diol dehydrogenase activity // IDA	GO:0005737 // cytoplasm // IEA	8.51792	7.88156	8.59707	8.11338	8.05113	7.77529	7.30657	7.14518	7.5149	7.69772
TC0500171	ITGA2	integrin, alpha 2 (CD49B, alpha 2 subunit of VLA-2 receptor)	0.0009949	0.462	74.83	129.95	0.58	down	chr5	+	52285184	52388190	GO:0007155 // cell adhesion // TAS /// GO:0007160 // cell-matrix adhesion // TAS /// GO:0007229 // integrin-mediated signaling pathway // IEA /// GO:0007596 // blood coagulation // TAS /// GO:0009887 // organ morphogenesis // TAS	GO:0000287 // magnesium ion binding // IEA /// GO:0004872 // receptor activity // IEA /// GO:0005509 // calcium ion binding // IEA /// GO:0005518 // collagen binding // TAS /// GO:0042802 // identical protein binding // IPI	GO:0005886 // plasma membrane // EXP /// GO:0008305 // integrin complex // TAS /// GO:0009897 // external side of plasma membrane // IEA /// GO:0016021 // integral to membrane // IEA	7.11037	7.31115	6.95718	6.81006	6.91025	6.37146	6.21162	5.70331	6.12296	6.748
TC0601395	SLC17A5	solute carrier family 17 (anion/sugar transporter), member 5	0.0010101	0.462	149.16	218.63	0.68	down	chr6	-	74303102	74363878	GO:0006810 // transport // IEA /// GO:0006820 // anion transport // TAS	GO:0005215 // transporter activity // IEA /// GO:0005351 // sugar:hydrogen symporter activity // TAS /// GO:0015293 // symporter activity // IEA	GO:0005624 // membrane fraction // TAS /// GO:0005765 // lysosomal membrane // TAS /// GO:0005887 // integral to plasma membrane // TAS /// GO:0016020 // membrane // IEA	7.78491	7.62869	7.75947	7.85774	7.82122	7.45536	7.45353	6.82321	7.09336	7.30811
TC0501055	ZNF366	zinc finger protein 366	0.0010325	0.462	87.39	70.27	1.24	up	chr5	-	71735730	71803554	GO:0006350 // transcription // IEA /// GO:0006355 // regulation of transcription, DNA-dependent // IEA	GO:0003677 // DNA binding // IEA /// GO:0008270 // zinc ion binding // IEA /// GO:0046872 // metal ion binding // IEA	GO:0005622 // intracellular // IEA /// GO:0005634 // nucleus // IEA	6.01673	6.15062	6.18712	6.10529	6.20454	6.51781	6.4222	6.57644	6.4575	6.30265
TC1701711	RNF157	ring finger protein 157	0.0010779	0.462	47.53	37.27	1.28	up	chr17	-	74139856	74236390	---	GO:0005515 // protein binding // IEA /// GO:0008270 // zinc ion binding // IEA /// GO:0046872 // metal ion binding // IEA	---	5.11502	5.42587	5.21967	5.12222	5.20712	5.61907	5.47389	5.63801	5.67571	5.4776
TC0101279	FMO2	flavin containing monooxygenase 2 (non-functional)	0.0011607	0.462	217.07	87.17	2.49	up	chr1	+	171154347	171181822	GO:0006800 // oxygen and reactive oxygen species metabolic process // IEA /// GO:0055114 // oxidation reduction // IEA	GO:0000287 // magnesium ion binding // IEA /// GO:0004497 // monooxygenase activity // TAS /// GO:0004499 // flavin-containing monooxygenase activity // IEA /// GO:0016491 // oxidoreductase activity // IEA /// GO:0050660 // FAD binding // IEA /// GO:0050661 // NADP binding // IEA	GO:0005783 // endoplasmic reticulum // IEA /// GO:0005792 // microsome // IEA /// GO:0016020 // membrane // IEA /// GO:0016021 // integral to membrane // IEA /// GO:0031227 // intrinsic to endoplasmic reticulum membrane // IEA	6.17283	6.51702	6.97022	6.73563	5.82348	7.05719	7.41779	7.84559	8.66799	7.85134
TC0501004	hsa-mir-582	hsa-mir-582 [Source:miRBase;Acc:MI0003589]	0.0011936	0.462	4.16	6.53	0.64	down	chr5	-	58999451	58999520	---	---	---	2.41759	2.84016	2.59179	3.09626	2.58096	2.45268	1.92726	1.88478	2.10771	1.94403
TC2200172	KREMEN1	kringle containing transmembrane protein 1	0.0012583	0.462	165.09	211.39	0.78	down	chr22	+	29469106	29564321	GO:0007154 // cell communication // TAS /// GO:0016055 // Wnt receptor signaling pathway // IEA	GO:0003674 // molecular_function // ND	GO:0005624 // membrane fraction // TAS /// GO:0016020 // membrane // IEA /// GO:0016021 // integral to membrane // IEA	7.78679	7.62303	7.67468	7.68895	7.8354	7.4877	7.55336	7.25571	7.27745	7.29134
TC0601237	MOCS1	molybdenum cofactor synthesis 1	0.0012827	0.462	197.61	148.26	1.33	up	chr6	-	39872835	39902251	GO:0006777 // Mo-molybdopterin cofactor biosynthetic process // IEA /// GO:0008152 // metabolic process // IEA	GO:0000166 // nucleotide binding // IEA /// GO:0003824 // catalytic activity // IEA /// GO:0005506 // iron ion binding // IEA /// GO:0005525 // GTP binding // IEA /// GO:0030151 // molybdenum ion binding // NAS /// GO:0046872 // metal ion binding // IEA /// GO:0051539 // 4 iron, 4 sulfur cluster binding // IEA /// GO:0000166 // nucleotide binding // IEA /// GO:0003824 // catalytic activity // IEA…	GO:0005634 // nucleus // NAS /// GO:0019008 // molybdopterin synthase complex // IEA	7.39626	7.08122	7.26442	7.31749	6.99073	7.60405	7.77188	7.50119	7.79737	7.48779
TC1600607	VAT1L	vesicle amine transport protein 1 homolog (T. californica)-like	0.0013998	0.462	43.11	84.04	0.51	down	chr16	+	77822483	78014003	GO:0055114 // oxidation reduction // IEA	GO:0005488 // binding // IEA /// GO:0008270 // zinc ion binding // IEA /// GO:0016491 // oxidoreductase activity // IEA	---	6.59325	6.05218	6.6147	6.20394	6.4914	5.93955	5.96859	5.02123	5.35243	4.89809
TC0500905	C1QTNF3	C1q and tumor necrosis factor related protein 3	0.0015041	0.462	86.46	131.03	0.66	down	chr5	-	33986283	34124639	GO:0006817 // phosphate transport // IEA /// GO:0008152 // metabolic process // IEA /// GO:0006699 // bile acid biosynthetic process // IEA /// GO:0006817 // phosphate transport // IEA /// GO:0008152 // metabolic process // IEA	GO:0003824 // catalytic activity // IEA /// GO:0008111 // alpha-methylacyl-CoA racemase activity // IEA /// GO:0016491 // oxidoreductase activity // IEA /// GO:0016853 // isomerase activity // IEA	GO:0005576 // extracellular region // IEA /// GO:0005737 // cytoplasm // IEA /// GO:0005739 // mitochondrion // TAS /// GO:0005777 // peroxisome // TAS /// GO:0005737 // cytoplasm // IEA /// GO:0005739 // mitochondrion // TAS /// GO:0005777 // peroxisome // TAS	7.25042	7.24595	7.03406	6.84987	6.77844	6.70433	6.55621	6.02216	6.35272	6.56443
TC1800335	CR030_HUMAN	Uncharacterized protein C18orf30. [Source:Uniprot/SWISSPROT;Acc:Q8N787]	0.0015679	0.473	135.73	314.15	0.43	down	chr18	-	10731405	10791322	---	---	GO:0016020 // membrane // IEA /// GO:0016021 // integral to membrane // IEA	8.62828	8.64572	8.22746	8.4589	7.50637	7.7437	6.92089	6.64445	6.54619	7.59743
TC0300742	PTX3	pentraxin 3, long	0.0017436	0.509	75.79	47.2	1.61	up	chr3	+	157154607	157161377	GO:0001878 // response to yeast // IEA /// GO:0006954 // inflammatory response // TAS /// GO:0008228 // opsonization // IEA /// GO:0045429 // positive regulation of nitric oxide biosynthetic process // IEA /// GO:0050766 // positive regulation of phagocytosis // IEA	GO:0001872 // zymosan binding // IEA	GO:0005576 // extracellular region // TAS	5.62389	5.62519	5.34504	5.59358	5.6058	5.88028	6.27484	6.78625	6.40148	5.90669
TC1001167	MYOF	myoferlin	0.0018101	0.515	669.81	897.42	0.75	down	chr10	-	95066186	95242166	GO:0006936 // muscle contraction // TAS /// GO:0008015 // blood circulation // TAS /// GO:0006936 // muscle contraction // TAS /// GO:0006955 // immune response // IEA /// GO:0008015 // blood circulation // TAS /// GO:0019882 // antigen processing and presentation // IEA	---	GO:0005634 // nucleus // IEA /// GO:0005886 // plasma membrane // TAS /// GO:0016021 // integral to membrane // IEA /// GO:0031965 // nuclear membrane // IEA /// GO:0005634 // nucleus // IEA /// GO:0005635 // nuclear envelope // TAS /// GO:0005886 // plasma membrane // TAS /// GO:0016020 // membrane // IEA /// GO:0016021 // integral to membrane // IEA	9.97635	9.76612	9.64161	9.73695	9.91735	9.47444	9.19931	9.40659	9.27424	9.61334
TC0601144	TNXB	tenascin XB	0.0018245	0.515	480.74	975.02	0.49	down	chr6	-	31976197	32096030	GO:0007155 // cell adhesion // ISS /// GO:0007165 // signal transduction // IEA /// GO:0030036 // actin cytoskeleton organization and biogenesis // ISS /// GO:0032963 // collagen metabolic process // IMP /// GO:0048251 // elastic fiber assembly // IMP /// GO:0007165 // signal transduction // IEA /// GO:0007186 // G-protein coupled receptor protein signaling pathway // IEA /// GO:0006350 // transc…	GO:0005102 // receptor binding // IEA /// GO:0005178 // integrin binding // ISS /// GO:0005201 // extracellular matrix structural constituent // NAS /// GO:0008201 // heparin binding // ISS /// GO:0001584 // rhodopsin-like receptor activity // IEA /// GO:0004872 // receptor activity // IEA /// GO:0004960 // thromboxane receptor activity // IEA /// GO:0004961 // thromboxane A2 receptor activity //…	GO:0005576 // extracellular region // IEA /// GO:0005578 // proteinaceous extracellular matrix // NAS /// GO:0005583 // fibrillar collagen // IDA /// GO:0005622 // intracellular // IDA /// GO:0005886 // plasma membrane // TAS /// GO:0005887 // integral to plasma membrane // TAS /// GO:0016021 // integral to membrane // IEA /// GO:0005622 // intracellular // IDA /// GO:0005634 // nucleus // IEA //…	10.2628	9.91814	10.3488	9.51356	9.59332	9.50497	9.385	8.68921	8.36312	8.63306
TC2200788	LOC100131346	uncharacterized LOC100131346	0.0021073	0.537	46.27	37.24	1.24	up	chr22	-	51093985	51094413	---	---	---	5.09658	5.2404	5.32361	5.18319	5.23959	5.44953	5.3735	5.57787	5.6845	5.60482
TC1101448	OR10V1	olfactory receptor, family 10, subfamily V, member 1	0.0021811	0.537	35.71	24.7	1.45	up	chr11	-	59480389	59481318	GO:0007165 // signal transduction // IEA /// GO:0007186 // G-protein coupled receptor protein signaling pathway // IEA /// GO:0007608 // sensory perception of smell // IEA /// GO:0050896 // response to stimulus // IEA	GO:0004872 // receptor activity // IEA /// GO:0004984 // olfactory receptor activity // IEA	GO:0005886 // plasma membrane // IEA /// GO:0016021 // integral to membrane // IEA	4.57581	4.53313	4.59574	4.76202	4.65602	4.79947	4.91952	5.35402	5.27504	5.47255
TC1101950	CDON	Cdon homolog (mouse)	0.0023459	0.537	331.64	601.57	0.55	down	chr11	-	125826716	125933187	GO:0007155 // cell adhesion // TAS	GO:0005515 // protein binding // IPI	GO:0016020 // membrane // IEA /// GO:0016021 // integral to membrane // IEA	9.01784	9.03299	9.74791	8.69516	9.65919	8.63872	8.69858	8.33516	8.07241	8.15234
TC0600697	NKAIN2	Na+/K+ transporting ATPase interacting 2	0.0023799	0.537	32.4	22.93	1.41	up	chr6	+	124125286	125146803	---	---	GO:0005886 // plasma membrane // IEA /// GO:0016021 // integral to membrane // IEA /// GO:0016020 // membrane // IEA /// GO:0016021 // integral to membrane // IEA	4.49734	4.50818	4.40888	4.34786	4.82333	4.83059	4.90995	4.9099	5.32482	5.14412
TC0X00476	TBC1D8B	TBC1 domain family, member 8B (with GRAM domain)	0.0023984	0.537	35.27	49.42	0.71	down	chrX	+	106045910	106119375	GO:0032313 // regulation of Rab GTPase activity // IEA	GO:0005096 // GTPase activator activity // IEA /// GO:0005097 // Rab GTPase activator activity // IEA /// GO:0005509 // calcium ion binding // IEA /// GO:0005097 // Rab GTPase activator activity // IEA /// GO:0005509 // calcium ion binding // IEA	GO:0005622 // intracellular // IEA	5.66239	5.47333	5.75712	5.82111	5.41132	5.47487	5.14397	4.94108	4.90433	5.26801
TC0101705	OR2L8	olfactory receptor, family 2, subfamily L, member 8	0.0024468	0.537	8.74	6.24	1.4	up	chr1	+	248112160	248113098	GO:0007165 // signal transduction // IEA /// GO:0007186 // G-protein coupled receptor protein signaling pathway // IEA /// GO:0007608 // sensory perception of smell // IEA /// GO:0050896 // response to stimulus // IEA	GO:0004872 // receptor activity // IEA /// GO:0004984 // olfactory receptor activity // IEA	GO:0005886 // plasma membrane // IEA /// GO:0016021 // integral to membrane // IEA	2.56953	2.47591	2.66618	2.84129	2.64579	2.91425	2.84289	3.36741	3.18196	3.36237
TC0800404	CHMP4C	charged multivesicular body protein 4C	0.0025095	0.537	20.39	16.16	1.26	up	chr8	+	82644688	82671750	GO:0015031 // protein transport // IEA	---	GO:0005737 // cytoplasm // IEA	4.06432	4.20496	4.0135	3.85867	3.92224	4.39281	4.21564	4.27894	4.36901	4.52395
TC0102967	GCSH	---	0.0027333	0.537	388.58	315.95	1.23	up	chr1	-	168025139	168025660	---	---	---	8.29232	8.40227	8.32375	8.39617	8.09345	8.48104	8.6008	8.55385	8.65482	8.74969
TC1300340	SACS	spastic ataxia of Charlevoix-Saguenay (sacsin)	0.0027473	0.537	81.11	106.27	0.76	down	chr13	-	23902965	24007867	GO:0006457 // protein folding // NAS /// GO:0006464 // protein modification process // IEA	GO:0003674 // molecular_function // ND /// GO:0005524 // ATP binding // IEA /// GO:0031072 // heat shock protein binding // IEA	GO:0005575 // cellular_component // ND	6.67751	6.62133	6.76771	6.60898	6.97264	6.48301	6.41853	6.09611	6.34756	6.39397
TC1400770	HEATR5A	HEAT repeat containing 5A	0.0027536	0.537	64.86	86.02	0.75	down	chr14	-	31864435	31889739	GO:0006355 // regulation of transcription, DNA-dependent // IEA /// GO:0009405 // pathogenesis // IEA	GO:0003677 // DNA binding // IEA /// GO:0003707 // steroid hormone receptor activity // IEA /// GO:0005496 // steroid binding // IEA /// GO:0045735 // nutrient reservoir activity // IEA	GO:0005634 // nucleus // IEA	6.55159	6.42358	6.11355	6.50208	6.53214	6.18147	6.00283	5.83797	6.08934	6.01498
TC0300182	ENTPD3	ectonucleoside triphosphate diphosphohydrolase 3	0.0027719	0.537	139.3	65.7	2.12	up	chr3	+	40428685	40470109	GO:0009134 // nucleoside diphosphate catabolic process // IEA /// GO:0009143 // nucleoside triphosphate catabolic process // IEA	GO:0000287 // magnesium ion binding // IEA /// GO:0005509 // calcium ion binding // IEA /// GO:0016787 // hydrolase activity // IEA /// GO:0017110 // nucleoside-diphosphatase activity // IEA /// GO:0017111 // nucleoside-triphosphatase activity // IEA	GO:0005886 // plasma membrane // IEA /// GO:0016021 // integral to membrane // IEA	5.93487	5.67358	5.52505	5.91567	7.13034	7.10416	6.83886	7.03882	7.42221	7.23611
TC1201485	UHRF1BP1L	UHRF1 binding protein 1-like	0.0027965	0.537	83.13	116.83	0.71	down	chr12	-	100430864	100536642	---	---	---	6.82518	6.58041	7.16	6.85327	6.9129	6.67643	6.32129	6.12765	6.26889	6.52198
TC1800532	DSEL	dermatan sulfate epimerase-like	0.0028019	0.537	121.31	179.58	0.68	down	chr18	-	65173819	65183974	---	---	GO:0016020 // membrane // IEA /// GO:0016021 // integral to membrane // IEA	7.32318	7.41694	7.66998	7.53914	7.48316	7.20609	6.9629	6.37068	7.02215	7.08071
TC0601774	DLL1	delta-like 1 (Drosophila)	0.0028653	0.537	134.13	96.42	1.39	up	chr6	-	170591294	170599781	GO:0001709 // cell fate determination // NAS /// GO:0001757 // somite specification // IEA /// GO:0007154 // cell communication // IEA /// GO:0007219 // Notch signaling pathway // NAS /// GO:0007275 // multicellular organismal development // NAS /// GO:0007368 // determination of left/right symmetry // IEA /// GO:0007386 // compartment specification // IEA /// GO:0030097 // hemopoiesis // NAS ///…	GO:0005112 // Notch binding // IPI /// GO:0005509 // calcium ion binding // IEA /// GO:0005515 // protein binding // IEA	GO:0005576 // extracellular region // NAS /// GO:0005886 // plasma membrane // IEA /// GO:0005887 // integral to plasma membrane // NAS /// GO:0031410 // cytoplasmic vesicle // IEA	6.54164	6.57733	6.51405	6.64609	6.66744	7.29778	6.73878	7.29594	7.22186	6.81304
TC0600958	GFOD1	glucose-fructose oxidoreductase domain containing 1	0.0028705	0.537	129.48	100.46	1.29	up	chr6	-	13358062	13487787	GO:0055114 // oxidation reduction // IEA /// GO:0006118 // electron transport // IEA /// GO:0008152 // metabolic process // IEA	GO:0005488 // binding // IEA /// GO:0009055 // electron carrier activity // IEA /// GO:0016491 // oxidoreductase activity // IEA	GO:0005576 // extracellular region // IEA	6.47184	6.62454	6.84292	6.57487	6.72842	6.85205	7.02602	7.07171	7.24508	6.91819
TC1400280	SLC38A6	solute carrier family 38, member 6	0.0028705	0.537	91.83	123.83	0.74	down	chr14	+	61447880	61550451	GO:0006811 // ion transport // IEA /// GO:0006814 // sodium ion transport // IEA /// GO:0006865 // amino acid transport // IEA /// GO:0006865 // amino acid transport // IEA /// GO:0015904 // tetracycline transport // IEA /// GO:0046677 // response to antibiotic // IEA	GO:0031402 // sodium ion binding // IEA /// GO:0015520 // tetracycline:hydrogen antiporter activity // IEA	GO:0016020 // membrane // IEA /// GO:0016021 // integral to membrane // IEA	6.95959	7.09312	6.78478	7.021	6.89289	6.76903	6.78113	6.38083	6.39773	6.30555
TC0100662	ST6GALNAC3	ST6 (alpha-N-acetyl-neuraminyl-2,3-beta-galactosyl-1,3)-N-acetylgalactosaminide alpha-2,6-sialyltransferase 3	0.0030005	0.542	39.68	26.74	1.48	up	chr1	+	76540404	77100286	GO:0006486 // protein amino acid glycosylation // IEA	GO:0008373 // sialyltransferase activity // IEA	GO:0000139 // Golgi membrane // IEA /// GO:0005794 // Golgi apparatus // IEA /// GO:0016020 // membrane // IEA /// GO:0016021 // integral to membrane // IEA /// GO:0030173 // integral to Golgi membrane // IEA	4.49501	5.08512	4.8215	4.74875	4.54324	5.2891	4.9047	5.30599	5.62568	5.45575
TC1800333	PIEZO2	piezo-type mechanosensitive ion channel component 2	0.003287	0.555	81.95	200.93	0.41	down	chr18	-	10670860	10697880	---	---	GO:0016020 // membrane // IEA /// GO:0016021 // integral to membrane // IEA	8.20968	8.18861	7.09365	7.94963	6.80119	6.96067	6.36592	5.93567	5.68356	6.86747
TC1400321	GALNTL1	UDP-N-acetyl-alpha-D-galactosamine:polypeptide N-acetylgalactosaminyltransferase-like 1	0.0033186	0.555	184.39	282.77	0.65	down	chr14	+	69725994	69821183	---	GO:0004653 // polypeptide N-acetylgalactosaminyltransferase activity // IEA /// GO:0005509 // calcium ion binding // IEA /// GO:0005529 // sugar binding // IEA /// GO:0016757 // transferase activity, transferring glycosyl groups // IEA /// GO:0030145 // manganese ion binding // IEA	GO:0000139 // Golgi membrane // IEA /// GO:0005794 // Golgi apparatus // IEA /// GO:0016020 // membrane // IEA /// GO:0016021 // integral to membrane // IEA	8.68723	7.97583	8.16314	7.89023	7.99108	7.52843	7.65415	7.13692	7.57979	7.76364
TC1900683	EMP3	epithelial membrane protein 3	0.0033255	0.555	923.92	1635.27	0.56	down	chr19	+	48828629	48833811	GO:0008285 // negative regulation of cell proliferation // TAS /// GO:0016049 // cell growth // IEA	---	GO:0016020 // membrane // IEA /// GO:0016021 // integral to membrane // IEA	10.9928	10.4371	10.7162	10.238	10.9826	10.322	10.3028	9.65108	9.59289	9.41925
TC0101436	ATP2B4	ATPase, Ca++ transporting, plasma membrane 4	0.0033629	0.555	611.24	790.68	0.77	down	chr1	+	203595689	203713209	GO:0006812 // cation transport // IEA /// GO:0006816 // calcium ion transport // IEA /// GO:0008152 // metabolic process // IEA /// GO:0006810 // transport // IEA /// GO:0006812 // cation transport // IEA /// GO:0006816 // calcium ion transport // IEA /// GO:0008152 // metabolic process // IEA	GO:0000166 // nucleotide binding // IEA /// GO:0000287 // magnesium ion binding // IEA /// GO:0005388 // calcium-transporting ATPase activity // TAS /// GO:0005509 // calcium ion binding // IEA /// GO:0005516 // calmodulin binding // IEA /// GO:0005524 // ATP binding // IEA /// GO:0016787 // hydrolase activity // IEA /// GO:0016820 // hydrolase activity, acting on acid anhydrides, catalyzing tran…	GO:0005886 // plasma membrane // TAS /// GO:0005887 // integral to plasma membrane // TAS /// GO:0005886 // plasma membrane // TAS /// GO:0005887 // integral to plasma membrane // TAS /// GO:0016020 // membrane // IEA	9.6238	9.61007	9.77272	9.57215	9.54614	9.48897	9.33809	8.95558	9.373	9.15214
TC0100793	GPSM2	G-protein signaling modulator 2	0.0034623	0.555	93.71	188.66	0.5	down	chr1	+	109419359	109473043	GO:0007165 // signal transduction // IEA /// GO:0007186 // G-protein coupled receptor protein signaling pathway // TAS	GO:0005096 // GTPase activator activity // IEA /// GO:0005488 // binding // IEA /// GO:0042802 // identical protein binding // IPI	GO:0005737 // cytoplasm // IEA	7.49673	7.3629	7.73264	7.10184	8.09444	7.0105	7.00455	6.18662	5.78118	6.79746
TC0500238	LOC647859	occludin pseudogene	0.0034778	0.555	27.32	18.02	1.52	up	chr5	+	68788119	68850131	GO:0006461 // protein complex assembly // TAS	GO:0005198 // structural molecule activity // IEA	GO:0005886 // plasma membrane // TAS /// GO:0005923 // tight junction // IEA /// GO:0016020 // membrane // IEA /// GO:0016021 // integral to membrane // IEA /// GO:0030054 // cell junction // IEA	4.47259	3.8338	4.56997	3.72381	4.24717	4.70013	4.68111	4.95637	4.78439	4.76641
TC0600457	EFHC1	EF-hand domain (C-terminal) containing 1	0.0034909	0.555	81.85	106.03	0.77	down	chr6	+	52285106	52358163	---	GO:0005509 // calcium ion binding // IEA /// GO:0008022 // protein C-terminus binding // ISS	GO:0005929 // cilium // IEA /// GO:0005930 // axoneme // ISS /// GO:0019861 // flagellum // IEA /// GO:0043025 // cell soma // ISS	6.85637	6.66129	6.87891	6.74138	6.49405	6.48168	6.58236	6.21117	6.38715	6.14166
TC0200527	NPAS2	neuronal PAS domain protein 2	0.0035413	0.555	138.61	218.13	0.64	down	chr2	+	101436613	101613287	GO:0006355 // regulation of transcription, DNA-dependent // IEA /// GO:0007165 // signal transduction // IEA /// GO:0007417 // central nervous system development // TAS /// GO:0042745 // circadian sleep/wake cycle // IEA /// GO:0045475 // locomotor rhythm // IEA /// GO:0045944 // positive regulation of transcription from RNA polymerase II promoter // IGI /// GO:0048511 // rhythmic process // IEA	GO:0003700 // transcription factor activity // TAS /// GO:0004871 // signal transducer activity // IEA /// GO:0051879 // Hsp90 protein binding // IDA	GO:0005634 // nucleus // IEA /// GO:0005667 // transcription factor complex // IPI	7.95612	8.16027	7.18622	7.62511	7.90761	6.96175	7.34968	7.10244	7.24118	6.94925
TC1500625	Q6ZSG3_HUMAN	CDNA FLJ45554 fis, clone BRTHA2038353. [Source:Uniprot/SPTREMBL;Acc:Q6ZSG3]	0.0035943	0.555	17.52	24.22	0.72	down	chr15	+	90910041	90912378	---	---	---	4.60556	4.49839	4.93647	4.34774	4.5928	3.93712	4.16152	4.44049	3.93727	4.20627
TC2100182	KRTAP10-10	keratin associated protein 10-10	0.0036597	0.555	61.87	45.32	1.37	up	chr21	+	46057273	46058370	---	---	GO:0045095 // keratin filament // IEA	5.89206	5.46038	5.28556	5.47464	5.38843	5.95222	5.85569	5.81834	5.95215	6.20706
TC0401111	ABCG2	ATP-binding cassette, sub-family G (WHITE), member 2	0.0036818	0.555	41.18	30.71	1.34	up	chr4	-	89011417	89152700	GO:0006810 // transport // TAS /// GO:0042493 // response to drug // TAS	GO:0000166 // nucleotide binding // IEA /// GO:0005215 // transporter activity // TAS /// GO:0005515 // protein binding // IPI /// GO:0005524 // ATP binding // TAS /// GO:0008559 // xenobiotic-transporting ATPase activity // TAS /// GO:0016887 // ATPase activity // IEA /// GO:0042803 // protein homodimerization activity // IDA	GO:0005886 // plasma membrane // IEA /// GO:0016021 // integral to membrane // TAS	4.97397	4.8022	5.15759	4.92121	4.83785	5.14105	5.30668	5.57868	5.64997	5.17232
TC0102974	DPT	dermatopontin	0.0037452	0.555	638.85	1098.2	0.58	down	chr1	-	168664697	168698502	GO:0007155 // cell adhesion // IEA	GO:0005515 // protein binding // TAS	GO:0005576 // extracellular region // IEA /// GO:0005578 // proteinaceous extracellular matrix // IEA	10.3438	10.1925	9.62245	10.3838	9.95227	9.81364	9.37701	8.89014	8.93312	9.6126
TC1500190	RYR3	ryanodine receptor 3	0.0038365	0.555	47.75	26.86	1.78	up	chr15	+	33603177	34158302	GO:0006811 // ion transport // IEA /// GO:0006816 // calcium ion transport // TAS /// GO:0006874 // cellular calcium ion homeostasis // IEA /// GO:0006811 // ion transport // IEA /// GO:0006816 // calcium ion transport // TAS /// GO:0006874 // cellular calcium ion homeostasis // IEA /// GO:0006941 // striated muscle contraction // IEA	GO:0004872 // receptor activity // IEA /// GO:0005216 // ion channel activity // IEA /// GO:0005219 // ryanodine-sensitive calcium-release channel activity // IEA /// GO:0005509 // calcium ion binding // IEA /// GO:0015278 // calcium-release channel activity // TAS /// GO:0004872 // receptor activity // IEA /// GO:0005216 // ion channel activity // IEA /// GO:0005219 // ryanodine-sensitive calciu…	GO:0016020 // membrane // IEA /// GO:0016021 // integral to membrane // IEA /// GO:0005624 // membrane fraction // NR /// GO:0005783 // endoplasmic reticulum // IEA /// GO:0005887 // integral to plasma membrane // NR /// GO:0016020 // membrane // IEA /// GO:0016021 // integral to membrane // IEA /// GO:0030314 // junctional membrane complex // IEA	4.70154	4.79163	4.84501	4.74577	4.64317	5.76272	5.42372	4.92954	6.41675	5.38445
TC0103416	ADSS	adenylosuccinate synthase	0.0039226	0.555	84.37	111.75	0.75	down	chr1	-	244571796	244615436	GO:0002376 // immune system process // NAS /// GO:0006164 // purine nucleotide biosynthetic process // IEA /// GO:0006167 // AMP biosynthetic process // IDA	GO:0000166 // nucleotide binding // IEA /// GO:0000287 // magnesium ion binding // IEA /// GO:0004019 // adenylosuccinate synthase activity // IDA /// GO:0005525 // GTP binding // IEA /// GO:0016874 // ligase activity // IEA /// GO:0042301 // phosphate binding // NAS	GO:0005575 // cellular_component // ND /// GO:0005737 // cytoplasm // IEA	6.80574	6.66365	6.65657	6.84944	7.03526	6.64256	6.25882	6.27795	6.3047	6.53886
TC1800523	KDSR	3-ketodihydrosphingosine reductase	0.0039404	0.555	202.86	279.53	0.73	down	chr18	-	60997833	61034475	GO:0055114 // oxidation reduction // IEA	GO:0005488 // binding // IEA /// GO:0016491 // oxidoreductase activity // IEA /// GO:0047560 // 3-dehydrosphinganine reductase activity // IEA	GO:0005615 // extracellular space // TAS /// GO:0005783 // endoplasmic reticulum // IEA /// GO:0005789 // endoplasmic reticulum membrane // IEA /// GO:0016020 // membrane // IEA /// GO:0016021 // integral to membrane // IEA	8.23067	8.19827	8.1295	7.96221	8.10392	7.99688	7.4717	7.39669	7.56217	7.92425
TC0900645	AIF1L	allograft inflammatory factor 1-like	0.0041654	0.564	80.48	59.1	1.36	up	chr9	+	133971912	133998539	GO:0006826 // iron ion transport // IEA	GO:0005509 // calcium ion binding // IEA /// GO:0005381 // iron ion transmembrane transporter activity // IEA /// GO:0005509 // calcium ion binding // IEA	GO:0005925 // focal adhesion // IDA /// GO:0015629 // actin cytoskeleton // IDA /// GO:0005925 // focal adhesion // IDA /// GO:0015629 // actin cytoskeleton // IDA /// GO:0030288 // outer membrane-bounded periplasmic space // IEA	5.96185	5.74181	5.75564	5.9483	6.00751	5.99154	6.51454	6.27447	6.63084	6.27148
TC1800336	PIEZO2	piezo-type mechanosensitive ion channel component 2	0.0041662	0.564	112.72	239.65	0.47	down	chr18	-	10794068	10911226	---	---	GO:0016020 // membrane // IEA /// GO:0016021 // integral to membrane // IEA	8.29751	8.32137	7.75951	8.16632	6.96937	7.51861	6.76559	6.51298	6.22678	7.08913
TC0700389	WBSCR23	---	0.0042092	0.564	14.22	10.98	1.3	up	chr7	+	73946621	73949233	---	---	---	3.40934	3.52335	3.63018	3.45022	3.26179	3.81259	3.84001	4.05362	3.96228	3.51166
TC1100689	DKFZp434E1119	uncharacterized DKFZp434E1119	0.0042309	0.564	8.63	6.51	1.32	up	chr11	+	77184416	77188074	---	---	---	2.8928	2.73671	2.89182	2.60113	2.38574	3.32342	3.23151	2.96868	3.14567	2.90684
TC1101117	OR51G1	olfactory receptor, family 51, subfamily G, member 1	0.0042845	0.564	34.34	25.65	1.34	up	chr11	-	4944604	4945569	GO:0007165 // signal transduction // IEA /// GO:0007186 // G-protein coupled receptor protein signaling pathway // IEA /// GO:0007608 // sensory perception of smell // IEA /// GO:0050896 // response to stimulus // IEA	GO:0004872 // receptor activity // IEA /// GO:0004984 // olfactory receptor activity // IEA	GO:0005886 // plasma membrane // IEA /// GO:0016021 // integral to membrane // IEA	4.69672	4.81329	4.50778	4.79719	4.57972	5.13121	4.945	4.8198	5.3255	5.31738
TC0101210	PCP4L1	Purkinje cell protein 4 like 1	0.0043803	0.568	78.59	60.39	1.3	up	chr1	+	161228517	161255239	---	---	---	5.74522	5.85612	6.06935	5.90867	5.99185	6.33134	6.17866	6.09913	6.61717	6.28467
TC0600522	SH3BGRL2	SH3 domain binding glutamic acid-rich protein like 2	0.0046696	0.573	232.88	151.4	1.54	up	chr6	+	80341000	80413372	---	---	GO:0005634 // nucleus // IEA	7.19678	7.31982	6.82963	7.16638	7.68873	7.4557	8.05295	7.97103	8.09002	7.77735
TC1800375	TMEM241	transmembrane protein 241	0.0046866	0.573	75.3	96.71	0.78	down	chr18	-	20875981	21017925	---	---	GO:0016020 // membrane // IEA /// GO:0016021 // integral to membrane // IEA	6.53389	6.43693	6.6581	6.56606	6.77307	6.45303	6.35835	5.98721	6.18106	6.22356
TC0X01082	Q14236_HUMAN	Early lymphoid activation protein (Fragment). [Source:Uniprot/SPTREMBL;Acc:Q14236]	0.0047575	0.573	122.34	168.58	0.73	down	chrX	-	96857844	96872258	GO:0007165 // signal transduction // NAS	GO:0004871 // signal transducer activity // NAS	GO:0005575 // cellular_component // ND	7.38179	7.17341	7.59492	7.09015	7.73626	6.92002	6.89516	6.81692	7.1292	6.94242
TC0400353	BMP3	bone morphogenetic protein 3	0.0048753	0.573	33.53	26.75	1.25	up	chr4	+	81952119	81974844	GO:0001503 // ossification // IEA /// GO:0007267 // cell-cell signaling // TAS /// GO:0007275 // multicellular organismal development // IEA /// GO:0030154 // cell differentiation // IEA /// GO:0051216 // cartilage development // IEA	GO:0005125 // cytokine activity // IEA /// GO:0008083 // growth factor activity // IEA	GO:0005576 // extracellular region // IEA /// GO:0005615 // extracellular space // IEA	4.78855	4.89333	4.75041	4.54347	4.72135	4.97457	4.94565	5.10255	5.32127	5.02216
TC0102235	LOC388630	UPF0632 protein A	0.0049348	0.573	174.94	127.86	1.37	up	chr1	-	48240910	48460281	---	---	---	6.98222	7.16709	7.22678	6.79392	6.81236	7.36182	7.25622	7.61816	7.79241	7.25482
TC0900874	CNTFR	ciliary neurotrophic factor receptor	0.004947	0.573	154.31	65.1	2.37	up	chr9	-	34551430	34589735	GO:0007165 // signal transduction // NAS /// GO:0007399 // nervous system development // TAS /// GO:0008284 // positive regulation of cell proliferation // IEA	GO:0004872 // receptor activity // IEA /// GO:0004896 // hematopoietin/interferon-class (D200-domain) cytokine receptor activity // IEA /// GO:0004897 // ciliary neurotrophic factor receptor activity // TAS /// GO:0019955 // cytokine binding // IPI	GO:0005886 // plasma membrane // IEA /// GO:0016020 // membrane // IEA /// GO:0019898 // extrinsic to membrane // TAS /// GO:0031225 // anchored to membrane // IEA	5.62243	6.07127	5.86882	5.96453	6.5858	6.71092	6.23387	7.96641	8.06246	7.40484
TC1600627	CDH13	cadherin 13, H-cadherin (heart)	0.0049556	0.573	351.56	767.88	0.46	down	chr16	+	82660578	83830204	GO:0001938 // positive regulation of endothelial cell proliferation // IMP /// GO:0001954 // positive regulation of cell-matrix adhesion // IMP /// GO:0002040 // sprouting angiogenesis // IDA /// GO:0007156 // homophilic cell adhesion // IEA /// GO:0007162 // negative regulation of cell adhesion // IDA /// GO:0007266 // Rho protein signal transduction // IMP /// GO:0008285 // negative regulation …	GO:0005509 // calcium ion binding // IEA /// GO:0030169 // low-density lipoprotein binding // IDA /// GO:0045296 // cadherin binding // IDA	GO:0005615 // extracellular space // IDA /// GO:0005737 // cytoplasm // IDA /// GO:0005886 // plasma membrane // IEA /// GO:0005901 // caveola // IDA /// GO:0031225 // anchored to membrane // IEA /// GO:0043005 // neuron projection // IDA	9.91918	9.17294	10.4739	9.11537	9.23251	9.17973	8.50086	8.00246	7.84992	8.78506
TC1200213	ARNTL2	aryl hydrocarbon receptor nuclear translocator-like 2	0.004996	0.573	28.23	58.49	0.48	down	chr12	+	27485988	27573466	GO:0006355 // regulation of transcription, DNA-dependent // NAS /// GO:0007165 // signal transduction // IEA /// GO:0009649 // entrainment of circadian clock // NAS /// GO:0048511 // rhythmic process // IEA /// GO:0006355 // regulation of transcription, DNA-dependent // IEA /// GO:0007165 // signal transduction // IEA /// GO:0045449 // regulation of transcription // IEA /// GO:0048511 // rhythmic…	GO:0003700 // transcription factor activity // NAS /// GO:0004871 // signal transducer activity // IEA /// GO:0003677 // DNA binding // IEA /// GO:0003700 // transcription factor activity // IEA /// GO:0004871 // signal transducer activity // IEA /// GO:0030528 // transcription regulator activity // IEA	GO:0005634 // nucleus // NAS /// GO:0005634 // nucleus // IEA	5.98449	5.43282	5.80675	5.31609	6.80085	5.26986	5.0994	4.57619	4.19902	4.98239
TC0900309	VPS13A	vacuolar protein sorting 13 homolog A (S. cerevisiae)	0.0050481	0.574	67.08	87.68	0.77	down	chr9	+	79792361	80036457	GO:0006895 // Golgi to endosome transport // NAS /// GO:0008104 // protein localization // NAS /// GO:0015031 // protein transport // IEA /// GO:0006895 // Golgi to endosome transport // NAS /// GO:0008104 // protein localization // IEA /// GO:0015031 // protein transport // IEA	---	GO:0005622 // intracellular // NAS	6.36281	6.32208	6.78026	6.16632	6.62973	6.08447	6.10321	6.04602	6.11556	6.01996
TC1000061	CAMK1D	calcium/calmodulin-dependent protein kinase ID	0.0051273	0.578	172.25	295.4	0.58	down	chr10	+	12391481	12877545	GO:0006468 // protein amino acid phosphorylation // IEA	GO:0000166 // nucleotide binding // IEA /// GO:0004683 // calmodulin-dependent protein kinase activity // IEA /// GO:0005509 // calcium ion binding // IEA /// GO:0005516 // calmodulin binding // IEA /// GO:0005524 // ATP binding // IEA /// GO:0016740 // transferase activity // IEA	GO:0005634 // nucleus // IEA /// GO:0005737 // cytoplasm // IEA /// GO:0005954 // calcium- and calmodulin-dependent protein kinase complex // TAS	8.38383	8.11684	8.66578	7.83983	8.01663	8.17396	7.44646	7.0964	7.03304	7.42173
TC0301402	ABI3BP	ABI family, member 3 (NESH) binding protein	0.005184	0.578	1988.85	2604.74	0.76	down	chr3	-	100468181	100712359	---	---	---	11.2846	11.1893	11.7474	11.1756	11.3278	11.0661	11.0004	10.7914	11.0782	10.8823
TC0102787	S100A4	S100 calcium binding protein A4	0.0052375	0.581	74.52	112.86	0.66	down	chr1	-	153516089	153522612	GO:0001837 // epithelial to mesenchymal transition // TAS	GO:0005509 // calcium ion binding // TAS /// GO:0005515 // protein binding // IPI	---	7.34639	6.74008	6.75119	6.62882	6.61533	6.63105	6.43774	5.96953	5.97874	6.11088
TC1600042	Q96S03_HUMAN	---	0.005276	0.581	40.81	32.65	1.25	up	chr16	+	1054045	1057023	---	---	---	5.2568	5.09899	4.88392	4.87194	5.0226	5.29768	5.30642	5.49609	5.45415	5.22962
TC0601113	NM_014069	Psoriasis susceptibility 1 candidate 2. [Source:Uniprot/SPTREMBL;Acc:Q5STD0]	0.0056161	0.581	96.31	76.88	1.25	up	chr6	-	31105311	31107127	---	---	---	6.04314	6.31127	6.33439	6.15706	6.4672	6.57431	6.76379	6.4896	6.53523	6.61514
TC0700602	CDHR3	cadherin-related family member 3	0.0056364	0.581	17.78	21.98	0.81	down	chr7	+	105603685	105674218	GO:0007155 // cell adhesion // IEA /// GO:0007156 // homophilic cell adhesion // IEA /// GO:0007156 // homophilic cell adhesion // IEA	GO:0005509 // calcium ion binding // IEA /// GO:0005515 // protein binding // IEA /// GO:0005509 // calcium ion binding // IEA	GO:0005886 // plasma membrane // IEA /// GO:0016021 // integral to membrane // IEA /// GO:0016020 // membrane // IEA	4.54454	4.32479	4.4624	4.60093	4.34943	4.09666	4.02274	4.19243	4.40367	4.07331
TC0202070	SCN9A	sodium channel, voltage-gated, type IX, alpha subunit	0.0056967	0.581	24.26	40.9	0.59	down	chr2	-	167054808	167168316	GO:0006811 // ion transport // IEA /// GO:0006814 // sodium ion transport // TAS /// GO:0006811 // ion transport // IEA /// GO:0006813 // potassium ion transport // IEA /// GO:0006814 // sodium ion transport // TAS /// GO:0006816 // calcium ion transport // IEA	GO:0005244 // voltage-gated ion channel activity // IEA /// GO:0005248 // voltage-gated sodium channel activity // TAS /// GO:0031402 // sodium ion binding // IEA /// GO:0005216 // ion channel activity // IEA /// GO:0005244 // voltage-gated ion channel activity // IEA /// GO:0005245 // voltage-gated calcium channel activity // IEA /// GO:0005248 // voltage-gated sodium channel activity // TAS ///…	GO:0001518 // voltage-gated sodium channel complex // IEA /// GO:0016020 // membrane // IEA /// GO:0016021 // integral to membrane // IEA /// GO:0001518 // voltage-gated sodium channel complex // IEA /// GO:0005624 // membrane fraction // NR /// GO:0005891 // voltage-gated calcium channel complex // IEA /// GO:0008076 // voltage-gated potassium channel complex // IEA /// GO:0016020 // membrane //…	5.83899	5.307	4.81491	5.27719	5.52292	4.4709	5.10182	4.83311	4.52788	4.09936
TC0200840	KBTBD10	kelch repeat and BTB (POZ) domain containing 10	0.0057047	0.581	11.08	15.38	0.72	down	chr2	+	170366212	170382772	GO:0006512 // ubiquitin cycle // IEA /// GO:0006941 // striated muscle contraction // TAS	GO:0005515 // protein binding // IEA	GO:0005737 // cytoplasm // IEA /// GO:0005856 // cytoskeleton // IEA /// GO:0042995 // cell projection // IEA	4.42961	3.64849	3.79693	4.03434	3.79357	3.67008	3.48168	3.37118	3.4151	3.44406
TC0900701	FAM69B	family with sequence similarity 69, member B	0.0057557	0.581	170.11	136.79	1.24	up	chr9	+	139607022	139618502	---	---	GO:0016020 // membrane // IEA /// GO:0016021 // integral to membrane // IEA	7.11272	7.04513	7.16821	7.16261	6.98043	7.41206	7.25231	7.23859	7.67355	7.50487
TC1500086	NR_003312.1	small nucleolar RNA, C/D box 115-20 (SNORD115-20) on chromosome 15 [Source:RefSeq_dna;Acc:NR_003312]	0.00588	0.581	2.85	4.1	0.69	down	chr15	+	25451409	25451490	---	---	---	1.88437	2.11452	2.63224	1.78338	1.75994	1.5103	1.54651	1.29924	1.67116	1.54703
TC0102782	S100A7L2	S100 calcium binding protein A7-like 2	0.005917	0.581	8.84	7.28	1.21	up	chr1	-	153409471	153412503	---	GO:0005509 // calcium ion binding // IEA /// GO:0008270 // zinc ion binding // IEA /// GO:0005509 // calcium ion binding // IEA /// GO:0005524 // ATP binding // IEA /// GO:0008270 // zinc ion binding // IEA /// GO:0016887 // ATPase activity // IEA	---	2.83527	2.69571	2.96808	2.86436	2.94998	3.11304	3.1105	3.01593	3.18152	3.33071
TC1600810	SRL	sarcalumenin	0.0059281	0.581	45.39	36.78	1.23	up	chr16	-	4239376	4292081	---	GO:0003924 // GTPase activity // IEA /// GO:0005509 // calcium ion binding // IEA /// GO:0005525 // GTP binding // IEA	GO:0016529 // sarcoplasmic reticulum // IEA	5.15023	5.09594	5.40209	5.2068	5.14032	5.36296	5.48515	5.61408	5.72337	5.36596
TC2200736	Q9BYA6_HUMAN	---	0.0059794	0.581	64.14	52.68	1.22	up	chr22	-	43516500	43516775	---	---	---	5.7243	5.80347	5.64088	5.68727	5.7307	6.17481	6.11522	6.08423	5.83659	5.8346
TC1000358	C10orf11	chromosome 10 open reading frame 11	0.0059842	0.581	107.61	136.44	0.79	down	chr10	+	77191211	78317133	---	GO:0005515 // protein binding // IEA	---	7.3254	7.1035	7.18426	7.05259	6.78506	6.88125	6.90294	6.72382	6.70966	6.56046
TC1200040	KCNA1	potassium voltage-gated channel, shaker-related subfamily, member 1 (episodic ataxia with myokymia)	0.0060911	0.581	49.2	158.96	0.31	down	chr12	+	5020545	5022032	GO:0006811 // ion transport // IEA /// GO:0006813 // potassium ion transport // IEA /// GO:0007268 // synaptic transmission // TAS	GO:0005244 // voltage-gated ion channel activity // IEA /// GO:0005249 // voltage-gated potassium channel activity // IEA /// GO:0005251 // delayed rectifier potassium channel activity // TAS /// GO:0005515 // protein binding // IEA /// GO:0015079 // potassium ion transmembrane transporter activity // TAS /// GO:0030955 // potassium ion binding // IEA	GO:0008076 // voltage-gated potassium channel complex // IEA /// GO:0016020 // membrane // IEA /// GO:0016021 // integral to membrane // IEA	7.81024	7.12196	7.86722	7.10946	6.6441	7.2606	5.82712	5.60195	4.04576	5.39762
TC0300690	Q9P1D0_HUMAN	---	0.0062287	0.581	26.02	58.52	0.44	down	chr3	+	145782358	145784156	---	---	---	5.63228	6.13318	6.36183	5.94889	5.26876	6.04138	4.43544	4.58262	4.1698	4.30875
TC1201034	RECQL	RecQ protein-like (DNA helicase Q1-like)	0.0062895	0.581	89.8	116.76	0.77	down	chr12	-	21622698	21654603	GO:0006281 // DNA repair // TAS /// GO:0006310 // DNA recombination // IEA	GO:0000166 // nucleotide binding // IEA /// GO:0003677 // DNA binding // IEA /// GO:0004003 // ATP-dependent DNA helicase activity // TAS /// GO:0005515 // protein binding // IPI /// GO:0005524 // ATP binding // IEA /// GO:0016787 // hydrolase activity // IEA	GO:0005634 // nucleus // TAS	6.86924	6.6566	7.06604	6.78045	6.95515	6.65729	6.48821	6.16236	6.52917	6.63621
TC0800498	TTC35	tetratricopeptide repeat domain 35	0.0063212	0.581	155.81	195.23	0.8	down	chr8	+	109455853	109499382	---	GO:0005488 // binding // IEA	GO:0005634 // nucleus // IEA /// GO:0005783 // endoplasmic reticulum // IDA	7.55227	7.49177	7.76219	7.50172	7.72736	7.15858	7.18768	7.21223	7.35438	7.53533
TC1400250	RPL13AP3	ribosomal protein L13a pseudogene 3	0.0064388	0.581	11.67	8.35	1.4	up	chr14	+	56232963	56234434	GO:0006412 // translation // IEA	GO:0003735 // structural constituent of ribosome // IEA	GO:0005622 // intracellular // IEA /// GO:0005840 // ribosome // IEA /// GO:0015934 // large ribosomal subunit // IEA	3.09858	2.99502	3.38825	2.75184	3.0674	3.12033	3.50659	3.71547	3.74051	3.6689
TC0401207	ARSJ	arylsulfatase family, member J	0.0065296	0.581	71.91	102.86	0.7	down	chr4	-	114821439	114900857	GO:0008152 // metabolic process // IEA	GO:0003824 // catalytic activity // IEA /// GO:0004065 // arylsulfatase activity // TAS /// GO:0005509 // calcium ion binding // IEA /// GO:0016787 // hydrolase activity // IEA	GO:0005576 // extracellular region // IEA	6.51017	6.90018	6.75701	6.77976	6.46558	6.5309	6.40883	6.08158	5.68536	6.16349
TC1500626	IQGAP1	IQ motif containing GTPase activating protein 1	0.0065999	0.581	942.85	1173.07	0.8	down	chr15	+	90931473	91045475	GO:0007165 // signal transduction // TAS /// GO:0051056 // regulation of small GTPase mediated signal transduction // IEA	GO:0005095 // GTPase inhibitor activity // TAS /// GO:0005099 // Ras GTPase activator activity // IEA /// GO:0005516 // calmodulin binding // TAS	GO:0005622 // intracellular // IEA /// GO:0005737 // cytoplasm // IEA /// GO:0005884 // actin filament // TAS /// GO:0005886 // plasma membrane // IEA	10.2434	10.0659	10.3505	9.98018	10.3305	10.0153	9.86941	9.72013	9.85963	9.96981
TC0201255	LOC100131763	uncharacterized LOC100131763	0.0067311	0.581	42.77	31.05	1.38	up	chr2	+	242808570	242808956	---	---	---	5.17099	4.92823	4.64462	4.82896	5.19906	5.1994	5.75977	5.34911	5.46551	5.34804
TC0600695	CLVS2	clavesin 2	0.006775	0.581	15.32	20.95	0.73	down	chr6	+	123317114	123385612	GO:0006810 // transport // IEA	GO:0005215 // transporter activity // IEA	GO:0005622 // intracellular // IEA /// GO:0005622 // intracellular // IEA /// GO:0016020 // membrane // IEA	4.13555	4.4807	4.75381	4.59272	3.973	4.05938	3.91106	3.87308	3.85139	4.02311
TC1201419	LIN7A	lin-7 homolog A (C. elegans)	0.0068975	0.581	124.36	96.83	1.28	up	chr12	-	81191171	81331702	GO:0006461 // protein complex assembly // TAS /// GO:0006887 // exocytosis // TAS /// GO:0007269 // neurotransmitter secretion // IEA /// GO:0015031 // protein transport // IEA /// GO:0048489 // synaptic vesicle transport // IEA	GO:0005515 // protein binding // IPI	GO:0005886 // plasma membrane // IEA /// GO:0005923 // tight junction // IEA /// GO:0016323 // basolateral plasma membrane // IEA /// GO:0019717 // synaptosome // IEA /// GO:0030054 // cell junction // IEA /// GO:0045202 // synapse // IEA /// GO:0045211 // postsynaptic membrane // IEA	6.49818	6.5149	6.72809	6.62654	6.60936	6.79129	6.74427	7.15232	7.25413	6.87986
TC1100312	MDK	midkine (neurite growth-promoting factor 2)	0.0069615	0.581	241.45	183.09	1.32	up	chr11	+	46402306	46405379	GO:0007165 // signal transduction // NAS /// GO:0007275 // multicellular organismal development // IEA /// GO:0007399 // nervous system development // NAS /// GO:0008283 // cell proliferation // IEA /// GO:0009611 // response to wounding // ISS /// GO:0030154 // cell differentiation // NAS /// GO:0030325 // adrenal gland development // ISS	GO:0008083 // growth factor activity // IEA /// GO:0008201 // heparin binding // IDA	GO:0005576 // extracellular region // IEA	7.56785	7.84086	7.3434	7.63263	7.18736	8.12963	7.93473	7.82457	7.92084	7.79802
TC1800517	PIGN	phosphatidylinositol glycan anchor biosynthesis, class N	0.0070676	0.581	83.45	110.38	0.76	down	chr18	-	59711460	59854351	GO:0008152 // metabolic process // IEA /// GO:0016254 // preassembly of GPI anchor in ER membrane // EXP	GO:0016740 // transferase activity // IEA /// GO:0016780 // phosphotransferase activity, for other substituted phosphate groups // EXP	GO:0005783 // endoplasmic reticulum // IEA /// GO:0005789 // endoplasmic reticulum membrane // EXP /// GO:0016020 // membrane // IEA /// GO:0016021 // integral to membrane // IEA	6.85252	6.65769	6.75659	6.91134	6.74399	5.98931	6.64566	6.31262	6.60869	6.38812
TC1900762	LOC100132800	uncharacterized LOC100132800	0.0073963	0.581	14.69	20.92	0.7	down	chr19	+	52094163	52095761	---	---	---	4.61497	4.11182	4.72616	4.18184	4.29031	3.75241	4.17194	3.66291	4.18061	3.64792
TC0601100	DHX16	DEAH (Asp-Glu-Ala-His) box polypeptide 16	0.00743	0.581	20.57	16.03	1.28	up	chr6	-	30620887	30640868	GO:0006397 // mRNA processing // IEA /// GO:0008380 // RNA splicing // TAS /// GO:0006397 // mRNA processing // IEA /// GO:0006810 // transport // IEA /// GO:0008380 // RNA splicing // TAS	GO:0000166 // nucleotide binding // IEA /// GO:0003676 // nucleic acid binding // IEA /// GO:0003724 // RNA helicase activity // TAS /// GO:0005524 // ATP binding // IEA /// GO:0008026 // ATP-dependent helicase activity // IEA /// GO:0016787 // hydrolase activity // IEA /// GO:0000166 // nucleotide binding // IEA /// GO:0003676 // nucleic acid binding // IEA /// GO:0003724 // RNA helicase activit…	GO:0005634 // nucleus // TAS /// GO:0005615 // extracellular space // IEA /// GO:0005634 // nucleus // TAS	3.88042	3.82943	4.06368	4.1959	4.03245	4.47654	4.28445	4.67073	4.22518	4.18696
TC1600582	HP	haptoglobin	0.0074926	0.581	352.27	75.71	4.65	up	chr16	+	72088508	72094957	GO:0006508 // proteolysis // IEA /// GO:0006879 // cellular iron ion homeostasis // NAS /// GO:0006952 // defense response // TAS	GO:0003824 // catalytic activity // IEA /// GO:0004252 // serine-type endopeptidase activity // IEA /// GO:0030492 // hemoglobin binding // IEA /// GO:0004252 // serine-type endopeptidase activity // IEA /// GO:0030492 // hemoglobin binding // IEA	GO:0005576 // extracellular region // IEA /// GO:0005576 // extracellular region // NAS	7.56125	5.5858	5.33469	7.56324	5.1577	6.84149	9.06856	9.89721	7.74058	8.7847
TC0300531	PLA1A	phospholipase A1 member A	0.0075582	0.581	53.51	36.53	1.46	up	chr3	+	119316732	119348666	GO:0006658 // phosphatidylserine metabolic process // TAS /// GO:0016042 // lipid catabolic process // IEA	GO:0008970 // phospholipase A1 activity // TAS /// GO:0016787 // hydrolase activity // IEA	GO:0005576 // extracellular region // IEA	5.15534	5.42389	4.72172	5.40012	5.24398	5.54635	5.48335	5.65578	6.11163	5.94206
TC0901184	CORO2A	coronin, actin binding protein, 2A	0.0075701	0.581	67.24	53.97	1.25	up	chr9	-	100883257	100954927	GO:0006542 // glutamine biosynthetic process // IEA /// GO:0006807 // nitrogen compound metabolic process // IEA /// GO:0007242 // intracellular signaling cascade // TAS	GO:0003779 // actin binding // IEA /// GO:0004356 // glutamate-ammonia ligase activity // IEA /// GO:0005515 // protein binding // TAS	---	5.83163	5.95694	5.54398	5.7305	5.69694	6.02803	6.15391	6.27615	6.03583	5.89221
TC1100816	ELMOD1	ELMO/CED-12 domain containing 1	0.0076163	0.581	17.56	22.49	0.78	down	chr11	+	107462074	107537504	GO:0006909 // phagocytosis // IEA	---	GO:0005856 // cytoskeleton // IEA	4.65428	4.71028	4.24945	4.58235	4.25093	4.19661	4.24487	4.22971	3.97024	4.05819
TC0X00410	DIAPH2	diaphanous homolog 2 (Drosophila)	0.0078017	0.581	160.6	207.13	0.78	down	chrX	+	95939711	96859996	GO:0000910 // cytokinesis // TAS /// GO:0007275 // multicellular organismal development // IEA /// GO:0016043 // cellular component organization and biogenesis // IEA /// GO:0030036 // actin cytoskeleton organization and biogenesis // IEA /// GO:0030154 // cell differentiation // IEA /// GO:0048477 // oogenesis // IEA /// GO:0000910 // cytokinesis // TAS /// GO:0007165 // signal transduction // I…	GO:0003779 // actin binding // IEA /// GO:0005102 // receptor binding // TAS /// GO:0017048 // Rho GTPase binding // IEA	GO:0005737 // cytoplasm // IEA /// GO:0005769 // early endosome // IEA /// GO:0005622 // intracellular // IEA /// GO:0005737 // cytoplasm // IEA /// GO:0005768 // endosome // IEA	7.62704	7.4817	7.9375	7.47752	7.93842	7.39997	7.32448	7.28504	7.46071	7.19634
TC0501092	ARSB	arylsulfatase B	0.0078493	0.581	66.05	91.63	0.72	down	chr5	-	78073032	78282357	GO:0007040 // lysosome organization and biogenesis // TAS /// GO:0007041 // lysosomal transport // TAS /// GO:0008152 // metabolic process // IEA /// GO:0030203 // glycosaminoglycan metabolic process // IEA	GO:0003943 // N-acetylgalactosamine-4-sulfatase activity // IEA /// GO:0004065 // arylsulfatase activity // TAS /// GO:0005509 // calcium ion binding // IEA /// GO:0008484 // sulfuric ester hydrolase activity // IEA /// GO:0016787 // hydrolase activity // IEA	GO:0005764 // lysosome // TAS	6.55379	6.58046	6.39423	6.72789	6.32276	6.41495	6.25854	6.08131	5.61388	5.88885
TC0201748	ADRA2B	adrenergic, alpha-2B-, receptor	0.0078689	0.581	48.68	36.35	1.34	up	chr2	-	96778626	96781888	GO:0007165 // signal transduction // IEA /// GO:0007186 // G-protein coupled receptor protein signaling pathway // TAS /// GO:0007267 // cell-cell signaling // TAS	GO:0001584 // rhodopsin-like receptor activity // IEA /// GO:0004872 // receptor activity // IEA /// GO:0004935 // adrenoceptor activity // IEA /// GO:0004938 // alpha2-adrenergic receptor activity // TAS	GO:0005886 // plasma membrane // TAS /// GO:0005887 // integral to plasma membrane // TAS	4.96361	5.23139	5.31289	4.9138	5.48837	5.74537	5.57357	5.69522	5.71622	5.32581
TC1501168	EFTUD1	elongation factor Tu GTP binding domain containing 1	0.0078712	0.581	81.41	100.84	0.81	down	chr15	-	82422573	82555104	GO:0006412 // translation // IEA	GO:0000166 // nucleotide binding // IEA /// GO:0003746 // translation elongation factor activity // IEA /// GO:0003924 // GTPase activity // IEA /// GO:0005525 // GTP binding // IEA	---	6.7435	6.57778	6.71344	6.40765	6.82751	6.48903	6.33771	6.19644	6.3217	6.42076
TC1700110	TMEM88	transmembrane protein 88	0.0080645	0.581	255.26	144.69	1.76	up	chr17	+	7758376	7759417	---	---	GO:0016020 // membrane // IEA /// GO:0016021 // integral to membrane // IEA	7.24295	7.24082	6.61447	7.56243	7.21383	7.56084	8.03057	8.53517	8.47843	7.40394
TC0700452	CROT	carnitine O-octanoyltransferase	0.0080706	0.581	61.13	73.72	0.83	down	chr7	+	86975011	87029110	GO:0006091 // generation of precursor metabolites and energy // TAS /// GO:0006629 // lipid metabolic process // IEA /// GO:0006631 // fatty acid metabolic process // TAS /// GO:0006810 // transport // IEA /// GO:0015908 // fatty acid transport // IEA	GO:0008415 // acyltransferase activity // IEA /// GO:0008458 // carnitine O-octanoyltransferase activity // TAS /// GO:0016740 // transferase activity // IEA	GO:0005777 // peroxisome // TAS	6.25734	6.07937	6.21188	6.3784	6.08346	5.94798	6.0844	5.83071	6.05046	5.78547
TC1400762	PRKD1	protein kinase D1	0.0082036	0.581	104.97	150.66	0.7	down	chr14	-	30045689	30396901	GO:0006468 // protein amino acid phosphorylation // TAS /// GO:0007242 // intracellular signaling cascade // IEA /// GO:0008283 // cell proliferation // TAS /// GO:0006468 // protein amino acid phosphorylation // IEA /// GO:0007242 // intracellular signaling cascade // IEA /// GO:0008283 // cell proliferation // TAS	GO:0000166 // nucleotide binding // IEA /// GO:0004700 // atypical protein kinase C activity // TAS /// GO:0005515 // protein binding // IPI /// GO:0005524 // ATP binding // IEA /// GO:0008270 // zinc ion binding // IEA /// GO:0016740 // transferase activity // IEA /// GO:0019992 // diacylglycerol binding // IEA /// GO:0046872 // metal ion binding // IEA /// GO:0000166 // nucleotide binding // IE…	GO:0005829 // cytosol // TAS /// GO:0005886 // plasma membrane // TAS /// GO:0005887 // integral to plasma membrane // TAS /// GO:0005794 // Golgi apparatus // NR /// GO:0005829 // cytosol // TAS /// GO:0005886 // plasma membrane // TAS /// GO:0005887 // integral to plasma membrane // TAS	7.35027	7.2265	7.24983	7.50626	6.83299	7.10959	6.64859	6.29587	6.63248	6.91275
TC0401034	PPBP	pro-platelet basic protein (chemokine (C-X-C motif) ligand 7)	0.0082278	0.581	40.8	21.58	1.89	up	chr4	-	74852758	74853907	GO:0006935 // chemotaxis // IEA /// GO:0006955 // immune response // IEA /// GO:0008283 // cell proliferation // IEA /// GO:0015758 // glucose transport // TAS /// GO:0042742 // defense response to bacterium // IEA	GO:0005355 // glucose transmembrane transporter activity // TAS /// GO:0008009 // chemokine activity // IEA /// GO:0008083 // growth factor activity // IEA	GO:0005576 // extracellular region // EXP /// GO:0005615 // extracellular space // IEA /// GO:0031093 // platelet alpha granule lumen // EXP	4.54848	4.07092	3.79128	4.4059	5.33224	5.32393	4.9398	5.81493	5.61111	5.09296
TC0300072	TMEM43	transmembrane protein 43	0.008292	0.581	480.57	602.78	0.8	down	chr3	+	14166545	14185180	---	---	GO:0005794 // Golgi apparatus // IDA /// GO:0016020 // membrane // IEA /// GO:0016021 // integral to membrane // IEA	9.05687	9.25661	9.50751	9.1692	9.17741	9.13497	8.92974	8.75425	8.75928	8.99469
TC0800837	KIF13B	kinesin family member 13B	0.0083512	0.581	98.15	119.13	0.82	down	chr8	-	28924796	29120641	GO:0006605 // protein targeting // TAS /// GO:0007018 // microtubule-based movement // IEA /// GO:0007165 // signal transduction // NAS /// GO:0042110 // T cell activation // NAS /// GO:0006605 // protein targeting // TAS /// GO:0007018 // microtubule-based movement // TAS /// GO:0007165 // signal transduction // NAS /// GO:0042110 // T cell activation // NAS	GO:0000166 // nucleotide binding // IEA /// GO:0003777 // microtubule motor activity // IEA /// GO:0005515 // protein binding // IPI /// GO:0005524 // ATP binding // IEA /// GO:0019901 // protein kinase binding // IPI /// GO:0000166 // nucleotide binding // IEA /// GO:0003777 // microtubule motor activity // NAS /// GO:0005515 // protein binding // IPI /// GO:0005524 // ATP binding // IEA /// GO:…	GO:0005737 // cytoplasm // IDA /// GO:0005856 // cytoskeleton // IEA /// GO:0005874 // microtubule // IEA /// GO:0005875 // microtubule associated complex // IEA	6.91352	6.88894	6.79027	6.79374	7.08554	6.81023	6.61044	6.64469	6.54567	6.50356
TC0101182	FCRL6	Fc receptor-like 6	0.0083589	0.581	64.49	51.92	1.24	up	chr1	+	159770302	159786041	---	---	GO:0016020 // membrane // IEA /// GO:0016021 // integral to membrane // IEA	5.7252	5.73609	5.68333	5.63319	5.70351	5.76109	6.25988	6.01623	6.18729	5.86044
TC0201524	CCDC88A	coiled-coil domain containing 88A	0.0084222	0.581	147	178.46	0.82	down	chr2	-	55514978	55646992	GO:0001932 // regulation of protein amino acid phosphorylation // ISS /// GO:0006275 // regulation of DNA replication // ISS /// GO:0016044 // membrane organization and biogenesis // IDA /// GO:0016477 // cell migration // IMP /// GO:0030032 // lamellipodium biogenesis // IMP /// GO:0032148 // activation of protein kinase B activity // ISS /// GO:0032956 // regulation of actin cytoskeleton organi…	GO:0003779 // actin binding // IDA /// GO:0008017 // microtubule binding // ISS /// GO:0035091 // phosphoinositide binding // IDA /// GO:0042803 // protein homodimerization activity // IPI /// GO:0043422 // protein kinase B binding // IPI /// GO:0003700 // transcription factor activity // IEA /// GO:0003779 // actin binding // IDA /// GO:0008017 // microtubule binding // ISS /// GO:0035091 // pho…	GO:0005737 // cytoplasm // IEA /// GO:0005783 // endoplasmic reticulum // IDA /// GO:0005794 // Golgi apparatus // IDA /// GO:0005829 // cytosol // IDA /// GO:0005886 // plasma membrane // IDA /// GO:0030027 // lamellipodium // IDA /// GO:0031410 // cytoplasmic vesicle // IDA /// GO:0005634 // nucleus // IEA /// GO:0005737 // cytoplasm // IEA /// GO:0005783 // endoplasmic reticulum // IDA /// GO:…	7.44551	7.46521	7.62352	7.25987	7.59322	7.38291	7.21799	7.15261	7.20045	7.07428
TC1401108	ATG2B	ATG2 autophagy related 2 homolog B (S. cerevisiae)	0.0084295	0.581	141.76	172.29	0.82	down	chr14	-	96751084	96783501	---	---	---	7.4264	7.55237	7.42651	7.50033	7.22821	7.39379	7.06806	7.1271	7.18713	6.99031
TC2100020	LINC00478	long intergenic non-protein coding RNA 478	0.0084432	0.581	142.2	193.76	0.73	down	chr21	+	17442842	17979542	---	---	---	7.47394	7.48899	7.71881	7.68076	7.61823	6.82953	7.1658	6.88604	7.54457	7.36287
TC0201244	Q9P1C0_HUMAN	---	0.0084492	0.581	120.59	165.18	0.73	down	chr2	+	242166709	242168409	---	---	---	7.53804	7.28922	7.60367	7.39024	7.00837	7.23613	6.85184	6.93022	6.53245	7.04907
TC2000263	PPP1R16B	protein phosphatase 1, regulatory subunit 16B	0.0085594	0.581	183.81	124.74	1.47	up	chr20	+	37434348	37551667	GO:0007165 // signal transduction // NAS	GO:0019903 // protein phosphatase binding // NAS	GO:0005886 // plasma membrane // NAS	6.85574	7.00956	7.05368	6.75832	7.12652	7.02503	7.36576	7.86333	7.97849	7.40769
TC0700175	BMPER	BMP binding endothelial regulator	0.008886	0.581	173.39	109.57	1.58	up	chr7	+	33944523	34195484	GO:0030514 // negative regulation of BMP signaling pathway // IEA	GO:0005515 // protein binding // IEA	GO:0005576 // extracellular region // IEA	6.46291	6.73691	6.44024	7.28837	6.94032	6.94532	7.85413	7.70557	7.29824	7.41619
TC1101211	DKK3	dickkopf 3 homolog (Xenopus laevis)	0.008955	0.581	294.47	579.85	0.51	down	chr11	-	11984545	12030917	GO:0007275 // multicellular organismal development // IEA /// GO:0009653 // anatomical structure morphogenesis // TAS /// GO:0030178 // negative regulation of Wnt receptor signaling pathway // IEA /// GO:0006811 // ion transport // IEA /// GO:0007275 // multicellular organismal development // IEA /// GO:0009653 // anatomical structure morphogenesis // TAS /// GO:0016055 // Wnt receptor signaling …	GO:0004890 // GABA-A receptor activity // IEA	GO:0005576 // extracellular region // IEA /// GO:0005615 // extracellular space // TAS /// GO:0005576 // extracellular region // IEA /// GO:0005615 // extracellular space // TAS /// GO:0016020 // membrane // IEA	9.85471	8.73293	9.44071	9.05003	8.80945	8.98186	8.18863	7.4537	7.79569	8.61989
TC0400165	FAM114A1	family with sequence similarity 114, member A1	0.0090084	0.581	348.25	476.32	0.73	down	chr4	+	38869427	38947360	---	---	GO:0005737 // cytoplasm // IEA	8.98629	8.84469	8.93113	8.95634	8.75069	8.80767	8.61906	7.98192	8.25476	8.58627
TC0102652	FMO5	flavin containing monooxygenase 5	0.0090159	0.581	41.54	51.89	0.8	down	chr1	-	146657838	146697230	GO:0008150 // biological_process // ND /// GO:0055114 // oxidation reduction // IEA /// GO:0006118 // electron transport // IEA /// GO:0008150 // biological_process // ND	GO:0004497 // monooxygenase activity // IEA /// GO:0004499 // flavin-containing monooxygenase activity // IEA /// GO:0009055 // electron carrier activity // IEA /// GO:0050660 // FAD binding // IEA /// GO:0050661 // NADP binding // IEA /// GO:0004497 // monooxygenase activity // IEA /// GO:0004499 // flavin-containing monooxygenase activity // NAS /// GO:0016491 // oxidoreductase activity // IEA …	GO:0005783 // endoplasmic reticulum // IEA /// GO:0005792 // microsome // IEA /// GO:0016020 // membrane // IEA /// GO:0016021 // integral to membrane // IEA /// GO:0031227 // intrinsic to endoplasmic reticulum membrane // IEA /// GO:0005783 // endoplasmic reticulum // IEA /// GO:0005792 // microsome // NAS /// GO:0016020 // membrane // IEA /// GO:0016021 // integral to membrane // IEA /// GO:003…	5.72316	5.6051	5.91452	5.52032	5.7133	5.27977	5.49007	5.15945	5.60451	5.37907
TC0101488	SERTAD4	SERTA domain containing 4	0.0090771	0.581	196.14	372.15	0.53	down	chr1	+	210406144	210419600	---	---	---	9.04242	8.11708	8.89467	8.73081	7.90395	8.15864	7.75637	6.8231	7.35692	8.01357
TC1600007	HBA2	hemoglobin, alpha 2	0.0091648	0.581	852.8	402.11	2.12	up	chr16	+	222846	227526	GO:0006810 // transport // IEA /// GO:0015671 // oxygen transport // TAS /// GO:0006810 // transport // IEA /// GO:0015671 // oxygen transport // IEA	GO:0005344 // oxygen transporter activity // IEA /// GO:0005506 // iron ion binding // IEA /// GO:0005515 // protein binding // IPI /// GO:0019825 // oxygen binding // IEA /// GO:0020037 // heme binding // IEA /// GO:0046872 // metal ion binding // IEA /// GO:0005344 // oxygen transporter activity // IEA /// GO:0005506 // iron ion binding // IEA /// GO:0019825 // oxygen binding // IEA /// GO:0020…	GO:0005833 // hemoglobin complex // TAS /// GO:0005833 // hemoglobin complex // IEA	9.01784	7.98673	7.99247	9.48442	8.76595	9.45143	9.61821	10.0001	10.5218	9.1186
TC0200643	INHBB	inhibin, beta B	0.0091654	0.581	140.01	95.04	1.47	up	chr2	+	121102999	121108974	GO:0001541 // ovarian follicle development // NAS /// GO:0006952 // defense response // TAS /// GO:0009605 // response to external stimulus // IDA /// GO:0030154 // cell differentiation // NAS /// GO:0040007 // growth // IEA /// GO:0046881 // positive regulation of follicle-stimulating hormone secretion // IPI /// GO:0046882 // negative regulation of follicle-stimulating hormone secretion // IPI …	GO:0005125 // cytokine activity // TAS /// GO:0005179 // hormone activity // TAS /// GO:0008083 // growth factor activity // IEA /// GO:0042803 // protein homodimerization activity // IPI /// GO:0046789 // host cell surface receptor binding // TAS	GO:0005576 // extracellular region // TAS	6.56083	7.00337	6.11951	6.51406	6.64495	7.00042	7.18299	7.37971	7.38573	6.72776
TC0401242	ANKRD50	ankyrin repeat domain 50	0.0092577	0.581	129.26	197.12	0.66	down	chr4	-	125585466	125633875	---	---	---	7.51045	8.00909	7.35924	7.72244	7.50364	7.36127	7.07238	6.35085	7.09319	7.22281
TC0300716	AADACL2	arylacetamide deacetylase-like 2	0.0092832	0.581	9.78	12.17	0.8	down	chr3	+	151451715	151475552	GO:0008152 // metabolic process // IEA	GO:0016787 // hydrolase activity // IEA	GO:0005576 // extracellular region // IEA	3.62626	3.90321	3.47705	3.57713	3.43228	3.47207	3.23166	3.35123	3.30113	3.12315
TC0500375	PAM	peptidylglycine alpha-amidating monooxygenase	0.009387	0.581	598.93	873.33	0.69	down	chr5	+	102090980	102366809	GO:0001519 // peptide amidation // ISS /// GO:0006464 // protein modification process // TAS /// GO:0006518 // peptide metabolic process // NAS /// GO:0007076 // mitotic chromosome condensation // IMP /// GO:0009987 // cellular process // IEA /// GO:0055114 // oxidation reduction // IEA /// GO:0001519 // peptide amidation // ISS /// GO:0006464 // protein modification process // TAS /// GO:0006518…	GO:0003682 // chromatin binding // IDA /// GO:0004497 // monooxygenase activity // IEA /// GO:0004504 // peptidylglycine monooxygenase activity // IEA /// GO:0004598 // peptidylamidoglycolate lyase activity // IEA /// GO:0005507 // copper ion binding // IEA /// GO:0005515 // protein binding // IPI /// GO:0008270 // zinc ion binding // IEA /// GO:0016829 // lyase activity // IEA /// GO:0031418 // …	GO:0000790 // nuclear chromatin // IDA /// GO:0000793 // condensed chromosome // IDA /// GO:0005576 // extracellular region // IEA /// GO:0016020 // membrane // IEA /// GO:0016021 // integral to membrane // IEA /// GO:0030141 // secretory granule // ISS /// GO:0016020 // membrane // IEA /// GO:0016021 // integral to membrane // IEA /// GO:0030141 // secretory granule // NAS	10.0434	9.63939	9.63094	9.89329	9.63506	9.40251	9.49446	8.98508	8.70264	9.57637
TC0800523	NOV	nephroblastoma overexpressed	0.00939	0.581	236.47	593.03	0.4	down	chr8	+	120428686	120436595	GO:0001558 // regulation of cell growth // IEA	GO:0005520 // insulin-like growth factor binding // IEA /// GO:0008083 // growth factor activity // IEA	GO:0005576 // extracellular region // IEA	9.71251	10.0216	8.35042	9.29049	8.67499	8.64149	8.39227	7.09964	6.97205	8.35198
TC0202432	OR6B2	olfactory receptor, family 6, subfamily B, member 2	0.0094289	0.581	11.91	9.12	1.31	up	chr2	-	240968908	240970071	GO:0007165 // signal transduction // IEA /// GO:0007186 // G-protein coupled receptor protein signaling pathway // IEA /// GO:0007608 // sensory perception of smell // IEA /// GO:0050896 // response to stimulus // IEA	GO:0004872 // receptor activity // IEA /// GO:0004984 // olfactory receptor activity // IEA	GO:0005886 // plasma membrane // IEA /// GO:0016021 // integral to membrane // IEA	3.39904	3.08786	3.13053	2.89171	3.42498	3.36348	3.521	3.61955	3.62407	3.77175
TC1100720	TMEM126A	transmembrane protein 126A	0.0094602	0.581	48.58	61.12	0.79	down	chr11	+	85359011	85367589	---	---	GO:0005739 // mitochondrion // IDA /// GO:0016020 // membrane // IEA /// GO:0016021 // integral to membrane // IEA	6.01713	5.67311	6.07612	5.9292	5.96226	5.52972	5.57923	5.4799	5.92398	5.52801
TC0200041	PQLC3	PQ loop repeat containing 3	0.0094773	0.581	285.06	344.32	0.83	down	chr2	+	11295533	11318996	---	---	GO:0016020 // membrane // IEA /// GO:0016021 // integral to membrane // IEA	8.54585	8.23603	8.5714	8.28088	8.49412	8.12527	8.22976	8.07006	8.09238	8.28811
TC1500274	ADAL	adenosine deaminase-like	0.0094774	0.581	41.62	52.82	0.79	down	chr15	+	43622925	43646094	GO:0009117 // nucleotide metabolic process // IEA /// GO:0009168 // purine ribonucleoside monophosphate biosynthetic process // IEA	GO:0016787 // hydrolase activity // IEA /// GO:0019239 // deaminase activity // IEA	---	5.62289	5.60156	5.81346	5.76574	5.8022	5.35469	5.26037	5.53279	5.6754	5.10271
TC1900086	EBI3	Epstein-Barr virus induced 3	0.0094993	0.581	103.17	81.59	1.26	up	chr19	+	4229495	4237521	GO:0006959 // humoral immune response // TAS /// GO:0042088 // T-helper 1 type immune response // TAS /// GO:0045078 // positive regulation of interferon-gamma biosynthetic process // TAS /// GO:0046641 // positive regulation of alpha-beta T cell proliferation // TAS	GO:0004896 // hematopoietin/interferon-class (D200-domain) cytokine receptor activity // IEA /// GO:0005515 // protein binding // IEA /// GO:0019965 // interleukin binding // IPI /// GO:0045523 // interleukin-27 receptor binding // IEA	GO:0005576 // extracellular region // IEA /// GO:0005615 // extracellular space // TAS /// GO:0005886 // plasma membrane // TAS	6.46508	6.3886	6.14876	6.29006	6.44886	6.52365	6.85687	6.93155	6.67764	6.48473
TC0300223	CLEC3B	C-type lectin domain family 3, member B	0.0095253	0.581	329.27	500.04	0.66	down	chr3	+	45067770	45077562	GO:0001501 // skeletal development // TAS	GO:0005488 // binding // IEA /// GO:0005529 // sugar binding // IEA	GO:0005576 // extracellular region // NAS	9.24503	8.8216	9.30822	8.33249	9.11229	8.15761	8.73218	8.53376	8.16909	8.2529
TC0102532	KCNA2	potassium voltage-gated channel, shaker-related subfamily, member 2	0.0097218	0.581	29.6	23.01	1.29	up	chr1	-	111136202	111174096	GO:0006811 // ion transport // IEA /// GO:0006813 // potassium ion transport // IEA	GO:0005244 // voltage-gated ion channel activity // IEA /// GO:0005249 // voltage-gated potassium channel activity // IEA /// GO:0005251 // delayed rectifier potassium channel activity // TAS /// GO:0005515 // protein binding // IEA /// GO:0030955 // potassium ion binding // IEA /// GO:0005216 // ion channel activity // IEA /// GO:0005244 // voltage-gated ion channel activity // IEA /// GO:000524…	GO:0008076 // voltage-gated potassium channel complex // IEA /// GO:0016020 // membrane // IEA /// GO:0016021 // integral to membrane // IEA	4.49914	4.49659	4.27202	4.58417	4.76038	4.73465	4.90277	5.12943	4.71376	4.98753
TC0400647	NPY5R	neuropeptide Y receptor Y5	0.0098093	0.581	18.07	14.19	1.27	up	chr4	+	164265091	164273084	GO:0007165 // signal transduction // IEA /// GO:0007186 // G-protein coupled receptor protein signaling pathway // TAS /// GO:0007268 // synaptic transmission // IEA	GO:0001584 // rhodopsin-like receptor activity // IEA /// GO:0001601 // peptide YY receptor activity // IEA /// GO:0001602 // pancreatic polypeptide receptor activity // IEA /// GO:0004872 // receptor activity // IEA	GO:0005886 // plasma membrane // IEA /// GO:0005887 // integral to plasma membrane // TAS	3.775	3.64916	4.00871	3.95328	3.73697	4.16333	4.07577	3.92045	4.28395	4.46584
TC1900060	O75863_HUMAN	Fos39347_1. [Source:Uniprot/SPTREMBL;Acc:O75863]	0.0098417	0.581	7.82	6.41	1.22	up	chr19	+	2538108	2538786	---	GO:0005515 // protein binding // IEA	---	2.70532	2.85057	2.5847	2.73411	2.51734	2.90115	3.10882	3.14457	2.95953	2.75117
TC0800804	Q9P1G9_HUMAN	---	0.009845	0.581	36.44	25.99	1.4	up	chr8	-	23392520	23392810	---	---	---	4.23516	4.89703	5.10315	4.76715	4.48685	5.28447	4.94189	5.37017	5.29112	5.07993
TC1201123	DBX2	developing brain homeobox 2	0.0098688	0.581	48.66	40.22	1.21	up	chr12	-	45408539	45444882	GO:0006355 // regulation of transcription, DNA-dependent // IEA	GO:0003700 // transcription factor activity // IEA /// GO:0043565 // sequence-specific DNA binding // IEA	GO:0005634 // nucleus // IEA	5.51572	5.20141	5.13771	5.3642	5.42113	5.59654	5.53912	5.58667	5.72855	5.60277
TC0701388	SEMA3D	sema domain, immunoglobulin domain (Ig), short basic domain, secreted, (semaphorin) 3D	0.009989	0.581	89.21	173.39	0.51	down	chr7	-	84624873	84751247	GO:0007275 // multicellular organismal development // IEA /// GO:0007399 // nervous system development // IEA /// GO:0030154 // cell differentiation // IEA	GO:0004872 // receptor activity // IEA	GO:0005576 // extracellular region // IEA /// GO:0016020 // membrane // IEA	7.51496	6.98752	8.09258	7.41539	7.16899	7.20877	6.40615	6.51445	5.46387	6.83189
TC1700872	LOC653051	similar to double C2-like domains, beta	0.0100014	0.581	134.58	101.25	1.33	up	chr17	-	30899	31270	---	---	---	6.59303	6.89931	6.54201	6.6129	6.65169	6.87431	7.03639	6.98592	7.55112	6.94387
TC0701657	SLC13A4	solute carrier family 13 (sodium/sulfate symporters), member 4	0.0100452	0.581	51.56	61.94	0.83	down	chr7	-	135365989	135412952	GO:0006811 // ion transport // IEA /// GO:0006814 // sodium ion transport // IEA /// GO:0008272 // sulfate transport // TAS	GO:0005215 // transporter activity // IEA /// GO:0015293 // symporter activity // IEA /// GO:0015382 // sodium:sulfate symporter activity // TAS /// GO:0031402 // sodium ion binding // IEA	GO:0005887 // integral to plasma membrane // TAS /// GO:0016020 // membrane // IEA /// GO:0016021 // integral to membrane // IEA /// GO:0005887 // integral to plasma membrane // TAS /// GO:0016020 // membrane // IEA	6.06528	5.92632	6.20342	5.8359	5.72267	5.73909	5.73841	5.60507	5.65453	5.73431
TC0300620	Q69YT0_HUMAN	---	0.010053	0.581	30.14	54.28	0.56	down	chr3	+	130300860	130395876	GO:0006817 // phosphate transport // IEA	---	GO:0005737 // cytoplasm // IEA	6.76989	5.76697	4.9532	5.76569	5.54627	4.88428	4.97555	4.81511	4.77228	5.14964
TC0401355	PDGFC	platelet derived growth factor C	0.0100724	0.581	84.18	115.76	0.73	down	chr4	-	157682764	157892546	GO:0007417 // central nervous system development // TAS /// GO:0008283 // cell proliferation // IEA	GO:0008083 // growth factor activity // TAS	GO:0005576 // extracellular region // NAS /// GO:0016020 // membrane // IEA	6.83412	6.88651	7.06878	6.48416	6.99154	6.82699	6.43143	6.42483	6.11799	6.20539
TC1000440	HECTD2	HECT domain containing E3 ubiquitin protein ligase 2	0.0101504	0.581	89.98	134.66	0.67	down	chr10	+	93170101	93274586	GO:0006464 // protein modification process // IEA /// GO:0006512 // ubiquitin cycle // IEA	GO:0004842 // ubiquitin-protein ligase activity // IEA /// GO:0016874 // ligase activity // IEA	GO:0005622 // intracellular // IEA	6.89446	7.02614	7.69021	6.98977	6.75552	7.02695	6.47132	6.28232	6.31731	6.38933
TC2100345	LINC00527	long intergenic non-protein coding RNA 527	0.0102241	0.581	39.56	30.46	1.3	up	chr21	-	40394926	40395228	GO:0007275 // multicellular organismal development // IEA	GO:0005179 // hormone activity // IEA	GO:0005576 // extracellular region // IEA	4.97031	5.11405	5.16004	4.76185	4.62865	5.01735	5.38728	5.28807	5.33804	5.5288
TC0601658	FUCA2	fucosidase, alpha-L- 2, plasma	0.0103144	0.581	97.73	128.74	0.76	down	chr6	-	143815949	143833020	GO:0005975 // carbohydrate metabolic process // IEA /// GO:0008152 // metabolic process // IEA	GO:0003824 // catalytic activity // IEA /// GO:0004560 // alpha-L-fucosidase activity // IEA /// GO:0016798 // hydrolase activity, acting on glycosyl bonds // IEA /// GO:0043169 // cation binding // IEA	GO:0005576 // extracellular region // IEA	7.17496	7.0106	6.78141	7.13019	6.9345	6.91681	6.82799	6.48092	6.2915	6.5661
TC1200966	CLEC1A	C-type lectin domain family 1, member A	0.0103736	0.581	120.23	92.63	1.3	up	chr12	-	10222154	10251615	GO:0006952 // defense response // TAS /// GO:0007166 // cell surface receptor linked signal transduction // TAS	GO:0004888 // transmembrane receptor activity // TAS /// GO:0005488 // binding // IEA /// GO:0005529 // sugar binding // IEA	GO:0005622 // intracellular // TAS /// GO:0005887 // integral to plasma membrane // TAS /// GO:0016020 // membrane // IEA	6.26414	6.79565	6.34225	6.64723	6.60757	6.89579	6.95798	7.114	6.94723	6.66304
TC2000480	DEFB128	defensin, beta 128	0.0104314	0.581	9.66	11.6	0.83	down	chr20	-	168527	170264	GO:0042742 // defense response to bacterium // IEA	---	GO:0005576 // extracellular region // IEA	3.42831	3.69321	3.6541	3.47695	3.42062	3.06826	3.3578	3.27844	3.42991	3.25611
TC1200872	NRIP2	nuclear receptor interacting protein 2	0.0106069	0.581	166.15	130.58	1.27	up	chr12	-	2934512	2944236	---	---	---	7.05051	6.94728	7.17623	6.96957	6.99072	7.14014	7.44907	7.27771	7.77393	7.27054
TC0X01157	CAPN6	calpain 6	0.0106274	0.581	74.2	138.96	0.53	down	chrX	-	110488331	110513892	GO:0006508 // proteolysis // IEA	GO:0004198 // calcium-dependent cysteine-type endopeptidase activity // TAS	GO:0005622 // intracellular // IEA	7.40633	6.89024	6.62189	8.01926	6.64521	5.81123	6.53692	6.16591	5.82248	6.75987
TC0X01038	hsa-mir-421	hsa-mir-421 [Source:miRBase;Acc:MI0003685]	0.0106962	0.581	55.17	82.04	0.67	down	chrX	-	73438217	73438295	---	---	---	6.18795	6.41208	6.8951	6.2869	5.99966	6.07949	5.69403	5.42301	6.18005	5.58294
TC1201027	RERGL	RERG/RAS-like	0.0106965	0.581	181.4	71.92	2.52	up	chr12	-	18233803	18243123	GO:0007264 // small GTPase mediated signal transduction // IEA	GO:0000166 // nucleotide binding // IEA /// GO:0005525 // GTP binding // IEA	GO:0005622 // intracellular // IEA	6.32383	6.04993	6.65001	5.11023	6.69783	7.58803	6.73821	6.8296	8.90198	7.48702
TC0501249	ZNF608	zinc finger protein 608	0.0107567	0.581	124.15	166.27	0.75	down	chr5	-	123972610	124084517	---	GO:0008270 // zinc ion binding // IEA /// GO:0046872 // metal ion binding // IEA	GO:0005622 // intracellular // IEA	7.22134	7.34618	7.36148	7.46475	7.48353	7.10855	7.16297	7.20229	6.46779	6.8679
TC1000754	ITIH5	inter-alpha-trypsin inhibitor heavy chain family, member 5	0.0109971	0.581	227.55	324.19	0.7	down	chr10	-	7601232	7708934	GO:0030212 // hyaluronan metabolic process // IEA /// GO:0006614 // SRP-dependent cotranslational protein targeting to membrane // IEA /// GO:0030212 // hyaluronan metabolic process // IEA /// GO:0045900 // negative regulation of translational elongation // IEA	GO:0004867 // serine-type endopeptidase inhibitor activity // IEA /// GO:0004867 // serine-type endopeptidase inhibitor activity // IEA /// GO:0005515 // protein binding // IEA /// GO:0008312 // 7S RNA binding // IEA	GO:0005576 // extracellular region // IEA /// GO:0048500 // signal recognition particle // IEA	8.23199	8.0742	8.48477	8.16174	8.74101	7.71764	7.64451	7.5532	8.17283	8.09174
TC0401460	CCDC110	coiled-coil domain containing 110	0.011007	0.581	30.75	54.6	0.56	down	chr4	-	186366336	186392906	---	---	GO:0005634 // nucleus // IEA	5.99764	5.31651	6.69931	5.10115	5.73015	5.22706	5.25204	4.86075	4.66153	4.74086
TC0700758	TAS2R3	taste receptor, type 2, member 3	0.0111185	0.581	49.86	76.8	0.65	down	chr7	+	141463897	141464997	GO:0007165 // signal transduction // TAS /// GO:0007186 // G-protein coupled receptor protein signaling pathway // IEA /// GO:0050896 // response to stimulus // IEA /// GO:0050909 // sensory perception of taste // TAS	GO:0004872 // receptor activity // IEA /// GO:0004930 // G-protein coupled receptor activity // IEA /// GO:0008527 // taste receptor activity // TAS	GO:0016020 // membrane // IEA /// GO:0016021 // integral to membrane // IC	5.88534	6.2205	6.98204	6.3439	5.87334	5.66849	5.86909	5.23725	5.8161	5.63792
TC0202277	ACADL	acyl-CoA dehydrogenase, long chain	0.011191	0.581	42.78	23.52	1.82	up	chr2	-	211052718	211090160	GO:0006629 // lipid metabolic process // IEA /// GO:0006631 // fatty acid metabolic process // IEA /// GO:0055114 // oxidation reduction // IEA	GO:0003995 // acyl-CoA dehydrogenase activity // IEA /// GO:0004466 // long-chain-acyl-CoA dehydrogenase activity // TAS /// GO:0009055 // electron carrier activity // IEA /// GO:0050660 // FAD binding // IEA	GO:0005739 // mitochondrion // IEA /// GO:0005759 // mitochondrial matrix // IEA	4.18616	5.14155	4.47886	4.25272	4.71115	5.54043	4.63765	5.30425	6.24816	5.39382
TC0900087	FOCAD	focadhesin	0.0111946	0.581	95.72	123.72	0.77	down	chr9	+	20658308	20995954	---	GO:0005488 // binding // IEA	GO:0016020 // membrane // IEA /// GO:0016021 // integral to membrane // IEA	7.06176	7.1106	6.63341	7.00574	6.9335	6.80523	6.77987	6.55464	6.33555	6.45808
TC0500858	ANKH	ankylosis, progressive homolog (mouse)	0.0112047	0.581	437.24	650.3	0.67	down	chr5	-	14704913	14872459	GO:0001501 // skeletal development // NAS /// GO:0006810 // transport // IEA /// GO:0006817 // phosphate transport // IEA /// GO:0007605 // sensory perception of sound // IEA /// GO:0007626 // locomotory behavior // NAS /// GO:0030500 // regulation of bone mineralization // ISS	GO:0005315 // inorganic phosphate transmembrane transporter activity // IDA /// GO:0030504 // inorganic diphosphate transmembrane transporter activity // IDA	GO:0005887 // integral to plasma membrane // IEA /// GO:0019867 // outer membrane // ISS	9.29162	9.32022	9.45067	9.28465	9.36777	9.45833	8.70393	8.78663	8.18036	8.76198
TC2200286	SYNGR1	synaptogyrin 1	0.0112866	0.581	156.97	129.02	1.22	up	chr22	+	39745954	39781580	---	---	GO:0005887 // integral to plasma membrane // TAS /// GO:0016020 // membrane // IEA /// GO:0030054 // cell junction // IEA /// GO:0042470 // melanosome // IEA /// GO:0045202 // synapse // IEA /// GO:0005887 // integral to plasma membrane // TAS /// GO:0016020 // membrane // IEA /// GO:0016021 // integral to membrane // IEA /// GO:0030054 // cell junction // IEA /// GO:0045202 // synapse // IEA	7.07838	6.97107	7.05421	7.12569	6.81834	7.03423	7.26411	7.37756	7.49121	7.3344
TC1200042	KCNA5	potassium voltage-gated channel, shaker-related subfamily, member 5	0.0112894	0.581	35.08	28.62	1.23	up	chr12	+	5153085	5155949	GO:0006811 // ion transport // IEA /// GO:0006813 // potassium ion transport // TAS /// GO:0042391 // regulation of membrane potential // IEA	GO:0005244 // voltage-gated ion channel activity // IEA /// GO:0005251 // delayed rectifier potassium channel activity // TAS /// GO:0005515 // protein binding // IEA /// GO:0030955 // potassium ion binding // IEA	GO:0005794 // Golgi apparatus // IDA /// GO:0005886 // plasma membrane // IDA /// GO:0008076 // voltage-gated potassium channel complex // TAS /// GO:0016021 // integral to membrane // IEA	4.63738	4.87712	5.02214	4.83831	4.80918	5.19756	5.03282	5.02757	5.40291	5.03158
TC0400218	SPATA18	spermatogenesis associated 18	0.0113223	0.581	42.4	62.55	0.68	down	chr4	+	52917585	52963458	GO:0007275 // multicellular organismal development // IEA /// GO:0007283 // spermatogenesis // IEA /// GO:0030154 // cell differentiation // IEA	---	GO:0005737 // cytoplasm // IEA	6.26839	5.70691	6.26536	5.98695	5.59734	5.47424	5.3684	5.38163	5.90165	4.93345
TC0200216	EPAS1	endothelial PAS domain protein 1	0.0113908	0.581	1678.48	1240.07	1.35	up	chr2	+	46524541	46613836	GO:0001525 // angiogenesis // IEA /// GO:0001666 // response to hypoxia // IDA /// GO:0006355 // regulation of transcription, DNA-dependent // IEA /// GO:0007165 // signal transduction // TAS /// GO:0007275 // multicellular organismal development // IEA /// GO:0030154 // cell differentiation // IEA /// GO:0045944 // positive regulation of transcription from RNA polymerase II promoter // IGI	GO:0003705 // RNA polymerase II transcription factor activity, enhancer binding // TAS /// GO:0003713 // transcription coactivator activity // TAS /// GO:0004871 // signal transducer activity // IEA /// GO:0008134 // transcription factor binding // IPI /// GO:0035035 // histone acetyltransferase binding // IPI /// GO:0043565 // sequence-specific DNA binding // IDA /// GO:0046982 // protein hetero…	GO:0005634 // nucleus // IEA /// GO:0005667 // transcription factor complex // IDA	10.1222	10.2487	10.0417	10.6432	10.3155	10.4947	10.7202	10.8464	11.0496	10.4837
TC0900260	LOC644249	uncharacterized LOC644249	0.0113923	0.581	8.35	10.75	0.78	down	chr9	+	67975331	67987997	---	---	---	3.50887	3.40872	3.80183	3.10587	3.29287	3.2662	3.08931	2.89892	3.03556	3.04892
TC0X00291	LOC550643	uncharacterized LOC550643	0.0115977	0.581	109.12	132.25	0.83	down	chrX	+	56755685	56845606	---	---	---	7.05946	6.93618	7.16566	7.27656	6.78799	6.77381	6.8392	6.69028	6.89901	6.67627
TC1001297	KIAA1598	KIAA1598	0.0117257	0.581	119.9	159.95	0.75	down	chr10	-	118615760	118765088	GO:0007275 // multicellular organismal development // IEA	---	GO:0042995 // cell projection // IEA	7.28852	7.20681	7.61177	6.9344	7.55609	7.07187	7.10621	6.69853	6.84616	6.83549
TC1101519	PYGM	phosphorylase, glycogen, muscle	0.0118045	0.581	117.35	87.9	1.34	up	chr11	-	64513861	64528187	GO:0005975 // carbohydrate metabolic process // IEA /// GO:0005977 // glycogen metabolic process // TAS /// GO:0001666 // response to hypoxia // IEA /// GO:0005975 // carbohydrate metabolic process // IEA /// GO:0005980 // glycogen catabolic process // IEA /// GO:0006874 // cellular calcium ion homeostasis // IEA /// GO:0051591 // response to cAMP // IEA	GO:0000166 // nucleotide binding // IEA /// GO:0005515 // protein binding // IPI /// GO:0008184 // glycogen phosphorylase activity // TAS /// GO:0016757 // transferase activity, transferring glycosyl groups // IEA /// GO:0030170 // pyridoxal phosphate binding // IEA /// GO:0000166 // nucleotide binding // IEA /// GO:0004645 // phosphorylase activity // IEA /// GO:0005515 // protein binding // IPI…	GO:0016529 // sarcoplasmic reticulum // IEA	6.21693	6.46045	6.35462	6.65705	6.58989	6.56407	6.95571	6.74934	7.26894	6.8653
TC1201525	APPL2	adaptor protein, phosphotyrosine interaction, PH domain and leucine zipper containing 2	0.0119937	0.581	197.47	239.27	0.83	down	chr12	-	105567075	105630008	GO:0007049 // cell cycle // IEA /// GO:0007165 // signal transduction // TAS /// GO:0008283 // cell proliferation // IDA	GO:0005515 // protein binding // IPI	GO:0005634 // nucleus // IDA /// GO:0005737 // cytoplasm // IC /// GO:0005768 // endosome // IEA /// GO:0016020 // membrane // IEA /// GO:0016581 // NuRD complex // IDA /// GO:0031901 // early endosome membrane // IEA	7.91423	8.04579	7.74112	7.85591	7.94573	7.66702	7.79339	7.38737	7.70519	7.60441
TC1500276	MAP1A	microtubule-associated protein 1A	0.0120672	0.581	264.9	438.92	0.6	down	chr15	+	43803156	43823818	---	GO:0005198 // structural molecule activity // NAS /// GO:0005515 // protein binding // IPI	GO:0005874 // microtubule // IEA /// GO:0005875 // microtubule associated complex // TAS	9.18517	8.5793	9.13536	8.40627	8.57309	8.69648	8.09336	7.39314	7.81987	8.27365
TC0103032	LOC646976	uncharacterized LOC646976	0.0121156	0.581	59.28	45.05	1.32	up	chr1	-	178694565	178695350	---	---	---	5.73675	5.6569	5.29524	5.68036	5.08818	5.82305	5.85006	5.90078	6.13531	5.76807
TC0300386	ROBO2	roundabout, axon guidance receptor, homolog 2 (Drosophila)	0.0121435	0.581	21.15	30.48	0.69	down	chr3	+	77089931	77696661	GO:0001657 // ureteric bud development // IMP /// GO:0006935 // chemotaxis // IEA /// GO:0007155 // cell adhesion // IEA /// GO:0007156 // homophilic cell adhesion // IDA /// GO:0007275 // multicellular organismal development // IEA /// GO:0007420 // brain development // IEP /// GO:0030154 // cell differentiation // IEA /// GO:0050772 // positive regulation of axonogenesis // IDA	GO:0008046 // axon guidance receptor activity // NAS /// GO:0042802 // identical protein binding // IDA	GO:0009986 // cell surface // IDA /// GO:0016020 // membrane // IEA /// GO:0016021 // integral to membrane // IEA	5.26203	4.57329	4.69153	4.75442	5.35842	4.5646	4.64538	4.4447	4.14385	4.2433
TC1200956	KLRB1	killer cell lectin-like receptor subfamily B, member 1	0.0122126	0.581	55.78	28.44	1.96	up	chr12	-	9747148	9760512	GO:0007166 // cell surface receptor linked signal transduction // TAS	GO:0004888 // transmembrane receptor activity // TAS /// GO:0005488 // binding // IEA /// GO:0005529 // sugar binding // TAS	GO:0005886 // plasma membrane // TAS /// GO:0016021 // integral to membrane // IEA	5.37126	4.85384	4.11895	4.91533	4.8801	5.06472	6.39007	6.62419	5.50567	5.45307
TC0701397	ABCB1	ATP-binding cassette, sub-family B (MDR/TAP), member 1	0.0122465	0.581	41.76	32.05	1.3	up	chr7	-	87132948	87342702	GO:0006810 // transport // TAS /// GO:0042493 // response to drug // TAS	GO:0000166 // nucleotide binding // IEA /// GO:0005215 // transporter activity // TAS /// GO:0005515 // protein binding // IPI /// GO:0005524 // ATP binding // TAS /// GO:0008559 // xenobiotic-transporting ATPase activity // IEA /// GO:0016787 // hydrolase activity // IEA /// GO:0016887 // ATPase activity // IEA	GO:0005624 // membrane fraction // TAS /// GO:0009986 // cell surface // IEP /// GO:0016020 // membrane // IEA /// GO:0016021 // integral to membrane // TAS	5.21975	4.8035	4.81234	4.92281	5.24278	5.23307	5.37279	5.60401	5.19426	5.54603
TC0101453	MFSD4	major facilitator superfamily domain containing 4	0.0122509	0.581	86.52	71.69	1.21	up	chr1	+	205538105	205572046	GO:0006810 // transport // IEA	---	GO:0016020 // membrane // IEA /// GO:0016021 // integral to membrane // IEA	6.16339	6.0418	6.24568	6.0504	6.30694	6.33998	6.46613	6.29682	6.66766	6.43374
TC1101271	LGR4	leucine-rich repeat containing G protein-coupled receptor 4	0.0122806	0.581	94.64	124.74	0.76	down	chr11	-	27387510	27494293	GO:0007165 // signal transduction // IEA /// GO:0007186 // G-protein coupled receptor protein signaling pathway // IEA	GO:0004872 // receptor activity // IEA /// GO:0005515 // protein binding // IEA /// GO:0016500 // protein-hormone receptor activity // IEA	GO:0005886 // plasma membrane // IEA /// GO:0016021 // integral to membrane // IEA	6.82519	6.89914	6.84697	6.90653	7.32612	6.64748	6.24934	6.71197	6.48929	6.75356
TC1700212	SLC47A1	solute carrier family 47, member 1	0.012318	0.581	65.22	100.98	0.65	down	chr17	+	19437167	19482346	GO:0006810 // transport // IEA /// GO:0006855 // multidrug transport // IEA	GO:0015238 // drug transporter activity // IEA /// GO:0015297 // antiporter activity // IEA	GO:0005886 // plasma membrane // IEA /// GO:0016021 // integral to membrane // IEA	6.46983	6.48535	7.06389	6.52173	6.73897	6.69753	6.19537	6.06109	5.53904	5.67309
TC0100903	Q9UMX8_HUMAN	Melanoma antigen. [Source:Uniprot/SPTREMBL;Acc:Q9UMX8]	0.0124051	0.581	38.86	68.82	0.56	down	chr1	+	142690713	142690940	---	---	---	6.45361	6.17657	5.66209	6.81084	5.41069	5.45401	5.07114	5.75282	4.74605	5.40736
TC0701684	SLC37A3	solute carrier family 37 (glycerol-3-phosphate transporter), member 3	0.0124433	0.581	123.42	154.14	0.8	down	chr7	-	140033554	140098311	GO:0008643 // carbohydrate transport // IEA	GO:0005215 // transporter activity // IEA /// GO:0005351 // sugar:hydrogen symporter activity // IEA	GO:0016020 // membrane // IEA /// GO:0016021 // integral to membrane // IEA	7.34299	7.33195	7.05159	7.48147	7.12273	7.20645	6.94879	6.89627	6.74577	6.96949
TC0301201	LAMB2	laminin, beta 2 (laminin S)	0.0124896	0.581	589.76	756.31	0.78	down	chr3	-	49158547	49170599	GO:0007155 // cell adhesion // IEA	GO:0005198 // structural molecule activity // NAS /// GO:0005515 // protein binding // IEA	GO:0005576 // extracellular region // IEA /// GO:0005605 // basal lamina // TAS	9.80913	9.59462	9.47323	9.72929	9.19803	9.41717	9.36346	9.09923	9.10157	9.06841
TC1101132	OR51I1	olfactory receptor, family 51, subfamily I, member 1	0.012519	0.581	21.29	16.2	1.31	up	chr11	-	5451898	5489943	GO:0007165 // signal transduction // IEA /// GO:0007186 // G-protein coupled receptor protein signaling pathway // IEA /// GO:0007608 // sensory perception of smell // NAS /// GO:0050896 // response to stimulus // IEA	GO:0001584 // rhodopsin-like receptor activity // IEA /// GO:0004872 // receptor activity // IEA /// GO:0004977 // melanocortin receptor activity // IEA /// GO:0004984 // olfactory receptor activity // IEA	GO:0016020 // membrane // IEA /// GO:0016021 // integral to membrane // IEA	3.97649	3.90723	4.54983	3.88253	3.76306	4.37044	4.36701	4.41628	4.61494	4.32148
TC0701658	FAM180A	family with sequence similarity 180, member A	0.0125785	0.581	366.66	561.88	0.65	down	chr7	-	135414355	135433447	---	---	GO:0005576 // extracellular region // IEA	9.36992	9.23952	9.15866	8.73685	9.15583	8.99625	8.8908	7.90146	8.28174	8.55113
TC0300818	LOC441511	mitofusin-1-like	0.01262	0.581	168.39	213.05	0.79	down	chr3	+	179065480	179111006	GO:0008053 // mitochondrial fusion // IEA /// GO:0008150 // biological_process // ND	GO:0000166 // nucleotide binding // IEA /// GO:0003924 // GTPase activity // NAS /// GO:0005525 // GTP binding // IEA /// GO:0016787 // hydrolase activity // IEA /// GO:0000166 // nucleotide binding // IEA /// GO:0003924 // GTPase activity // NAS /// GO:0005515 // protein binding // IEA /// GO:0005525 // GTP binding // IEA /// GO:0016787 // hydrolase activity // IEA	GO:0005737 // cytoplasm // IEA /// GO:0005739 // mitochondrion // IEA /// GO:0005741 // mitochondrial outer membrane // IEA /// GO:0016021 // integral to membrane // NAS /// GO:0019867 // outer membrane // IEA /// GO:0005737 // cytoplasm // IEA /// GO:0005739 // mitochondrion // IEA /// GO:0005741 // mitochondrial outer membrane // IEA /// GO:0016020 // membrane // IEA /// GO:0016021 // integral …	7.8463	7.61484	7.96176	7.83867	7.40377	7.57171	7.47333	7.52913	7.19212	7.24172
TC1300332	ZDHHC20	zinc finger, DHHC-type containing 20	0.0127998	0.581	108.02	155.93	0.69	down	chr13	-	21950263	22033509	---	GO:0008270 // zinc ion binding // IEA /// GO:0008415 // acyltransferase activity // IEA /// GO:0016740 // transferase activity // IEA /// GO:0046872 // metal ion binding // IEA	GO:0016020 // membrane // IEA /// GO:0016021 // integral to membrane // IEA	7.5606	7.26421	6.99666	7.65315	6.93914	7.17086	6.97348	6.52284	6.49746	6.641
TC0300642	PPP2R3A	protein phosphatase 2, regulatory subunit B'', alpha	0.0128096	0.581	59.23	80.55	0.74	down	chr3	+	135684567	135866733	GO:0006470 // protein amino acid dephosphorylation // ISS	GO:0005509 // calcium ion binding // IEA /// GO:0005515 // protein binding // IPI /// GO:0008601 // protein phosphatase type 2A regulator activity // TAS	GO:0000159 // protein phosphatase type 2A complex // ISS	6.52591	6.29211	6.63809	6.31412	5.87904	6.08155	5.82165	5.54485	6.13226	5.89136
TC1200553	C12orf26	chromosome 12 open reading frame 26	0.0128323	0.581	55.55	68.04	0.82	down	chr12	+	82752308	82873018	---	---	---	5.9932	5.95665	6.21858	5.98711	6.27577	5.64521	5.80245	5.67209	5.94894	5.9393
TC0101385	LHX9	LIM homeobox 9	0.0130916	0.581	33.04	23.17	1.43	up	chr1	+	197881619	197904608	GO:0006355 // regulation of transcription, DNA-dependent // IEA /// GO:0006355 // regulation of transcription, DNA-dependent // IEA /// GO:0007186 // G-protein coupled receptor protein signaling pathway // IEA	GO:0003700 // transcription factor activity // IEA /// GO:0008270 // zinc ion binding // IEA /// GO:0043565 // sequence-specific DNA binding // IEA /// GO:0046872 // metal ion binding // IEA /// GO:0003677 // DNA binding // IEA /// GO:0003700 // transcription factor activity // IEA /// GO:0008270 // zinc ion binding // IEA /// GO:0015057 // thrombin receptor activity // IEA /// GO:0043565 // sequ…	GO:0005634 // nucleus // IEA /// GO:0005634 // nucleus // IEA /// GO:0016021 // integral to membrane // IEA	4.45544	4.80192	4.65379	4.4453	4.30533	4.81912	4.85989	5.14337	5.67327	4.76413
TC0800302	SOX17	SRY (sex determining region Y)-box 17	0.0131276	0.581	68.82	52.63	1.31	up	chr8	+	55370495	55372963	GO:0001525 // angiogenesis // IEA /// GO:0001570 // vasculogenesis // IEA /// GO:0006350 // transcription // IEA /// GO:0006355 // regulation of transcription, DNA-dependent // IEA	GO:0003677 // DNA binding // IEA	GO:0005634 // nucleus // IEA	5.82725	5.87467	5.61129	5.39123	5.87428	5.91839	5.93639	6.38137	6.04445	6.27305
TC0800903	PLAT	plasminogen activator, tissue	0.0131776	0.581	523.67	309.4	1.69	up	chr8	-	42032755	42065194	GO:0006464 // protein modification process // TAS /// GO:0006508 // proteolysis // TAS /// GO:0007596 // blood coagulation // TAS /// GO:0006464 // protein modification process // TAS /// GO:0006508 // proteolysis // TAS /// GO:0007596 // blood coagulation // TAS /// GO:0048008 // platelet-derived growth factor receptor signaling pathway // IEA	GO:0008233 // peptidase activity // IEA /// GO:0008243 // plasminogen activator activity // IEA /// GO:0004252 // serine-type endopeptidase activity // IEA /// GO:0005509 // calcium ion binding // IEA /// GO:0008233 // peptidase activity // IEA /// GO:0008243 // plasminogen activator activity // IEA	GO:0005576 // extracellular region // EXP /// GO:0005576 // extracellular region // IEA /// GO:0005615 // extracellular space // IEA /// GO:0005737 // cytoplasm // IEA /// GO:0030141 // secretory granule // IEA /// GO:0045177 // apical part of cell // IEA	8.38191	8.06353	8.71372	7.75575	8.44201	8.88873	8.22775	9.42246	9.50726	9.14617
TC0201437	CDC42EP3	CDC42 effector protein (Rho GTPase binding) 3	0.0132646	0.581	200.11	157	1.27	up	chr2	-	37870743	37899326	GO:0007165 // signal transduction // TAS /// GO:0008360 // regulation of cell shape // IEA	GO:0005515 // protein binding // IEA /// GO:0005519 // cytoskeletal regulatory protein binding // TAS	GO:0005737 // cytoplasm // IEA /// GO:0012505 // endomembrane system // IEA /// GO:0015629 // actin cytoskeleton // IDA /// GO:0016020 // membrane // IEA	7.12661	7.49149	7.17926	7.29793	7.36786	7.47469	7.85904	7.84058	7.72881	7.35004
TC1100105	OR51M1	olfactory receptor, family 51, subfamily M, member 1	0.0133908	0.581	18.93	15.38	1.23	up	chr11	+	5410629	5411609	GO:0007165 // signal transduction // IEA /// GO:0007186 // G-protein coupled receptor protein signaling pathway // IEA /// GO:0007608 // sensory perception of smell // NAS /// GO:0050896 // response to stimulus // IEA	GO:0004872 // receptor activity // IEA /// GO:0004984 // olfactory receptor activity // NAS	GO:0005886 // plasma membrane // IEA /// GO:0016021 // integral to membrane // NAS	4.1433	3.7074	3.96642	3.86476	4.02203	4.19084	4.14846	4.50043	4.27829	4.1252
TC0201211	AGAP1	ArfGAP with GTPase domain, ankyrin repeat and PH domain 1	0.0135476	0.581	150.01	230.76	0.65	down	chr2	+	236402736	237034114	GO:0007264 // small GTPase mediated signal transduction // IEA /// GO:0015031 // protein transport // IEA /// GO:0032312 // regulation of ARF GTPase activity // IEA	GO:0000166 // nucleotide binding // IEA /// GO:0005525 // GTP binding // IEA /// GO:0008060 // ARF GTPase activator activity // IEA /// GO:0008270 // zinc ion binding // IEA /// GO:0046872 // metal ion binding // IEA	GO:0005622 // intracellular // IEA /// GO:0005737 // cytoplasm // IEA	8.00252	7.82959	8.52771	7.40011	7.48146	7.62795	7.33836	7.14011	6.8414	7.22661
TC0103203	C1orf133	chromosome 1 open reading frame 133	0.0137043	0.581	84.06	147.13	0.57	down	chr1	-	210404801	210407467	---	---	---	7.69124	6.83821	7.98079	6.97839	6.50649	6.74855	6.46163	5.87591	6.30321	6.60755
TC0801331	SCRT1	scratch homolog 1, zinc finger protein (Drosophila)	0.013739	0.581	63.63	51.92	1.23	up	chr8	-	145554454	145559943	GO:0006350 // transcription // IEA /// GO:0006355 // regulation of transcription, DNA-dependent // TAS	GO:0003700 // transcription factor activity // NAS /// GO:0008270 // zinc ion binding // IEA /// GO:0046872 // metal ion binding // IEA	GO:0005622 // intracellular // IEA /// GO:0005634 // nucleus // NAS	5.5977	5.47894	5.75983	5.67063	5.97443	6.0084	5.88731	6.13432	5.95742	6.00014
TC0900591	DNM1	dynamin 1	0.0138985	0.581	177.1	293.27	0.6	down	chr9	+	130965658	131017527	GO:0006898 // receptor-mediated endocytosis // TAS /// GO:0006898 // receptor-mediated endocytosis // TAS /// GO:0007268 // synaptic transmission // NR /// GO:0031623 // receptor internalization // IEA	GO:0000166 // nucleotide binding // IEA /// GO:0003774 // motor activity // IEA /// GO:0003924 // GTPase activity // IEA /// GO:0005515 // protein binding // ISS /// GO:0005525 // GTP binding // IEA /// GO:0016787 // hydrolase activity // IEA	GO:0005737 // cytoplasm // IEA /// GO:0005856 // cytoskeleton // IEA /// GO:0005874 // microtubule // IEA /// GO:0005737 // cytoplasm // IEA /// GO:0005856 // cytoskeleton // IEA /// GO:0005874 // microtubule // IEA /// GO:0005905 // coated pit // NR	8.51423	8.08987	8.45647	8.15036	7.75978	8.09216	7.96136	6.96416	6.90502	7.44936
TC1200672	WSCD2	WSC domain containing 2	0.0139635	0.581	44.28	70.2	0.63	down	chr12	+	108523417	108644311	---	---	GO:0016020 // membrane // IEA /// GO:0016021 // integral to membrane // IEA	6.70157	5.80945	6.62127	5.47895	6.04546	5.83426	5.52734	5.29887	5.30404	5.40754
TC0301543	Q9P156_HUMAN	---	0.0139711	0.581	652.64	835.94	0.78	down	chr3	-	128533043	128533246	---	---	---	9.6879	9.76895	9.74677	9.78223	9.54061	9.40181	9.59949	9.09636	9.63684	9.04613
TC2200588	DUSP18	dual specificity phosphatase 18	0.0139838	0.581	81.95	109.75	0.75	down	chr22	-	31057453	31063874	GO:0006470 // protein amino acid dephosphorylation // IEA	GO:0004725 // protein tyrosine phosphatase activity // IEA /// GO:0008138 // protein tyrosine/serine/threonine phosphatase activity // IEA /// GO:0016787 // hydrolase activity // IEA	GO:0005634 // nucleus // IEA /// GO:0005737 // cytoplasm // IEA	7.16037	6.54845	6.97963	6.58164	6.61035	6.65291	6.54137	6.24674	6.12537	6.24712
TC1200572	CLLU1	chronic lymphocytic leukemia up-regulated 1	0.0140901	0.581	13.39	20.52	0.65	down	chr12	+	92817735	92824730	---	---	---	4.65828	3.96464	4.40272	4.89149	3.86773	4.25128	3.54421	3.55751	3.64951	3.74279
TC0500401	YTHDC2	YTH domain containing 2	0.0140947	0.581	90.27	108.53	0.83	down	chr5	+	112849391	112930982	---	GO:0000166 // nucleotide binding // IEA /// GO:0003676 // nucleic acid binding // IEA /// GO:0004386 // helicase activity // IEA /// GO:0005524 // ATP binding // IEA /// GO:0008026 // ATP-dependent helicase activity // IEA /// GO:0016787 // hydrolase activity // IEA	---	6.60261	6.74027	6.79399	6.76672	6.8961	6.45806	6.2844	6.57204	6.68687	6.50968
TC2000818	KCNB1	potassium voltage-gated channel, Shab-related subfamily, member 1	0.0142862	0.581	44.06	32.31	1.36	up	chr20	-	47984946	48099184	GO:0006811 // ion transport // IEA /// GO:0006813 // potassium ion transport // IEA	GO:0005244 // voltage-gated ion channel activity // IEA /// GO:0005249 // voltage-gated potassium channel activity // IEA /// GO:0005515 // protein binding // IPI /// GO:0030955 // potassium ion binding // IEA	GO:0008076 // voltage-gated potassium channel complex // IEA /// GO:0016020 // membrane // IEA /// GO:0016021 // integral to membrane // IEA	5.02698	5.0593	4.81258	5.05328	5.10823	5.33999	5.22284	5.41338	6.0612	5.29879
TC1100187	ARNTL	aryl hydrocarbon receptor nuclear translocator-like	0.0143779	0.581	68.67	129.47	0.53	down	chr11	+	13299325	13408813	GO:0006355 // regulation of transcription, DNA-dependent // IEA /// GO:0007165 // signal transduction // IEA /// GO:0007623 // circadian rhythm // TAS /// GO:0045944 // positive regulation of transcription from RNA polymerase II promoter // IGI /// GO:0006355 // regulation of transcription, DNA-dependent // IEA /// GO:0007165 // signal transduction // IEA /// GO:0007623 // circadian rhythm // TAS…	GO:0003700 // transcription factor activity // IEA /// GO:0004871 // signal transducer activity // IEA /// GO:0017162 // aryl hydrocarbon receptor binding // IPI /// GO:0051879 // Hsp90 protein binding // IDA /// GO:0003700 // transcription factor activity // IEA /// GO:0004871 // signal transducer activity // IEA /// GO:0030528 // transcription regulator activity // IEA	GO:0005634 // nucleus // IEA /// GO:0005667 // transcription factor complex // IPI /// GO:0005634 // nucleus // IEA	7.18439	7.20339	6.1536	6.68153	7.84986	5.57193	6.7433	6.19862	5.92683	6.09703
TC1700761	Q9H614_HUMAN /// Q8NCK2_HUMAN /// MYO15B	Myosin-XVB (Unconventional myosin-15B) (Myosin XVBP). [Source:Uniprot/SWISSPROT;Acc:Q96JP2] /// CDNA: FLJ22686 fis, clone HSI10987. [Source:Uniprot/SPTREMBL;Acc:Q9H614] /// CDNA FLJ90199 fis, clone MAMMA1001609. [Source:Uniprot/SPTREMBL;Acc:Q8NCK2]	0.0145166	0.581	129.28	105.55	1.22	up	chr17	+	73584139	73622929	GO:0015986 // ATP synthesis coupled proton transport // IEA	GO:0005524 // ATP binding // IEA /// GO:0046933 // hydrogen ion transporting ATP synthase activity, rotational mechanism // IEA /// GO:0046961 // hydrogen ion transporting ATPase activity, rotational mechanism // IEA /// GO:0005488 // binding // IEA /// GO:0003774 // motor activity // IEA /// GO:0005524 // ATP binding // IEA	GO:0016469 // proton-transporting two-sector ATPase complex // IEA /// GO:0005856 // cytoskeleton // IEA /// GO:0005737 // cytoplasm // IEA /// GO:0005856 // cytoskeleton // IEA /// GO:0016459 // myosin complex // IEA	6.64304	6.93624	6.74389	6.58995	6.68566	7.00866	6.88744	7.06312	7.30082	6.84178
TC1100701	ZNF75C	---	0.0146297	0.581	11.91	17.88	0.67	down	chr11	+	78096468	78096737	---	---	---	4.29131	4.14155	4.13613	3.69252	4.53197	3.88067	3.58731	3.87465	3.6197	2.93526
TC2200553	MN1	meningioma (disrupted in balanced translocation) 1	0.0146439	0.581	102.97	159.35	0.65	down	chr22	-	28144266	28197486	GO:0008150 // biological_process // ND /// GO:0045786 // negative regulation of cell cycle // IEA	GO:0003674 // molecular_function // ND	GO:0005575 // cellular_component // ND	7.14752	7.09836	8.02967	7.00264	7.29248	7.20763	6.48849	6.35054	6.52532	6.88822
TC1400475	C14orf132	chromosome 14 open reading frame 132	0.0146749	0.581	118.96	178.8	0.67	down	chr14	+	96505678	96560138	---	---	GO:0016020 // membrane // IEA /// GO:0016021 // integral to membrane // IEA	7.53479	7.61362	7.52194	7.31169	7.41911	7.56107	7.11846	6.45898	6.38917	6.97396
TC1700605	TOM1L1	target of myb1 (chicken)-like 1	0.0147641	0.581	63.43	84.77	0.75	down	chr17	+	52978204	53039317	GO:0006886 // intracellular protein transport // IEA /// GO:0043162 // ubiquitin-dependent protein catabolic process via the multivesicular body pathway // NAS	GO:0005515 // protein binding // IPI /// GO:0043130 // ubiquitin binding // TAS	GO:0005622 // intracellular // IEA /// GO:0005764 // lysosome // TAS /// GO:0005768 // endosome // IDA /// GO:0005794 // Golgi apparatus // IEA /// GO:0005829 // cytosol // IDA /// GO:0010008 // endosome membrane // IEA /// GO:0016020 // membrane // IEA	6.64803	6.00381	6.36921	6.51579	6.48104	6.2805	6.21519	5.7915	5.92837	5.75
TC0601163	TAP2	transporter 2, ATP-binding cassette, sub-family B (MDR/TAP)	0.0147802	0.581	92.75	65.88	1.41	up	chr6	-	32789608	32806568	GO:0006461 // protein complex assembly // NAS /// GO:0006810 // transport // IEA /// GO:0006857 // oligopeptide transport // IEA /// GO:0006886 // intracellular protein transport // IMP /// GO:0006955 // immune response // IEA /// GO:0019885 // antigen processing and presentation of endogenous peptide antigen via MHC class I // NAS /// GO:0046967 // cytosol to ER transport // NAS	GO:0000166 // nucleotide binding // IEA /// GO:0004409 // homoaconitate hydratase activity // NAS /// GO:0005215 // transporter activity // IDA /// GO:0005524 // ATP binding // IEA /// GO:0015198 // oligopeptide transporter activity // IEA /// GO:0015433 // peptide antigen-transporting ATPase activity // NAS /// GO:0016887 // ATPase activity // IEA /// GO:0042288 // MHC class I protein binding //…	GO:0005783 // endoplasmic reticulum // IEA /// GO:0005788 // endoplasmic reticulum lumen // IMP /// GO:0005789 // endoplasmic reticulum membrane // IEA /// GO:0005829 // cytosol // NAS /// GO:0016020 // membrane // IEA /// GO:0016021 // integral to membrane // IEA /// GO:0042825 // TAP complex // NAS	6.03228	6.12899	5.90894	6.18756	5.94146	6.09481	6.52583	6.50118	7.17365	6.41096
TC0501364	PCDH1	protocadherin 1	0.0148022	0.581	220.18	176.37	1.25	up	chr5	-	141232683	141257975	GO:0007155 // cell adhesion // IEA /// GO:0007156 // homophilic cell adhesion // IEA /// GO:0007267 // cell-cell signaling // TAS /// GO:0007399 // nervous system development // TAS /// GO:0006355 // regulation of transcription, DNA-dependent // IEA /// GO:0007155 // cell adhesion // IEA /// GO:0007156 // homophilic cell adhesion // IEA /// GO:0007267 // cell-cell signaling // TAS /// GO:0007399 …	GO:0005509 // calcium ion binding // IEA /// GO:0005515 // protein binding // IEA /// GO:0003677 // DNA binding // IEA /// GO:0003711 // transcription elongation regulator activity // IEA /// GO:0005509 // calcium ion binding // IEA /// GO:0005515 // protein binding // IEA	GO:0005886 // plasma membrane // TAS /// GO:0005887 // integral to plasma membrane // TAS /// GO:0005911 // intercellular junction // TAS /// GO:0016020 // membrane // IEA /// GO:0016021 // integral to membrane // IEA /// GO:0005886 // plasma membrane // TAS /// GO:0005887 // integral to plasma membrane // TAS /// GO:0005911 // intercellular junction // TAS /// GO:0016020 // membrane // IEA	7.39038	7.66631	7.4019	7.57562	7.26841	7.71552	7.96809	7.79289	7.98506	7.48103
TC0600001	FLJ43763	uncharacterized LOC642316	0.0148522	0.581	18.16	14.21	1.28	up	chr6	+	203313	206392	---	---	---	3.94975	3.87959	3.65973	3.99403	3.65151	4.11654	4.09901	3.93937	4.56003	4.22888
TC1101641	PDE2A	phosphodiesterase 2A, cGMP-stimulated	0.0149272	0.581	261.76	205.7	1.27	up	chr11	-	72287186	72385477	GO:0007165 // signal transduction // IEA	GO:0003824 // catalytic activity // IEA /// GO:0004114 // 3',5'-cyclic-nucleotide phosphodiesterase activity // IEA /// GO:0004118 // cGMP-stimulated cyclic-nucleotide phosphodiesterase activity // TAS /// GO:0016787 // hydrolase activity // IEA	GO:0016020 // membrane // IEA	7.53687	7.77165	7.76135	7.6092	7.73313	7.85042	7.87049	8.07884	8.46439	7.92622
TC1701807	Q9UI59_HUMAN	---	0.0149617	0.581	16.44	13.36	1.23	up	chr17	-	80480849	80481112	---	---	---	3.72341	3.81618	3.4161	3.89277	3.84122	4.08296	3.94693	4.18827	4.06645	3.94211
TC0500790	BTNL9	butyrophilin-like 9	0.0150773	0.581	66.42	51.57	1.29	up	chr5	+	180467237	180488523	---	---	GO:0016020 // membrane // IEA /// GO:0016021 // integral to membrane // IEA	5.75695	5.64403	5.7139	5.58521	5.73276	5.79055	5.96646	6.28392	6.43356	5.82319
TC0500144	C7	complement component 7	0.0152005	0.581	807.84	403.63	2	up	chr5	+	40909599	40983039	GO:0006957 // complement activation, alternative pathway // IEA /// GO:0006958 // complement activation, classical pathway // IEA /// GO:0019835 // cytolysis // IEA	---	GO:0005576 // extracellular region // EXP /// GO:0005579 // membrane attack complex // TAS	8.55967	7.9594	8.79265	8.1747	9.78813	8.98059	9.57439	10.2954	9.8152	9.6539
TC1501130	C15orf5	chromosome 15 open reading frame 5	0.0153178	0.581	28.61	39.89	0.72	down	chr15	-	77516252	77517746	---	---	---	5.5704	5.71513	5.30701	5.21934	4.76775	4.92409	5.14062	4.74231	4.83284	4.58234
TC1600220	TMC7	transmembrane channel-like 7	0.0153258	0.581	55.4	44.76	1.24	up	chr16	+	18995327	19075260	---	---	GO:0016020 // membrane // IEA /// GO:0016021 // integral to membrane // IEA	5.28515	5.59743	5.3511	5.71689	5.46073	6.04154	5.7311	5.62532	5.83854	5.75196
TC0301631	SLC9A9	solute carrier family 9, subfamily A (NHE9, cation proton antiporter 9), member 9	0.0155364	0.581	319.31	424.91	0.75	down	chr3	-	142984064	143567289	GO:0006811 // ion transport // IEA /// GO:0006814 // sodium ion transport // IEA /// GO:0006885 // regulation of pH // IEA	GO:0015297 // antiporter activity // IEA /// GO:0015299 // solute:hydrogen antiporter activity // IEA /// GO:0015385 // sodium:hydrogen antiporter activity // IEA /// GO:0031402 // sodium ion binding // IEA	GO:0016020 // membrane // IEA /// GO:0016021 // integral to membrane // IEA	8.73168	8.77992	8.4423	8.74747	8.9438	8.14846	8.73747	8.48327	8.06253	8.1922
TC1500963	MYO5C	myosin VC	0.01566	0.581	82.94	62.6	1.32	up	chr15	-	52484522	52587995	---	GO:0000166 // nucleotide binding // IEA /// GO:0003774 // motor activity // IEA /// GO:0005516 // calmodulin binding // IEA /// GO:0005524 // ATP binding // IEA /// GO:0051015 // actin filament binding // IEA	GO:0016459 // myosin complex // IEA	5.93168	6.06163	5.67774	5.91583	6.24411	6.20826	6.25752	6.33625	6.8037	6.29426
TC0103152	PLEKHA6	pleckstrin homology domain containing, family A member 6	0.0158809	0.581	156.15	87.97	1.77	up	chr1	-	204187982	204329057	---	---	---	6.43541	6.33619	6.30947	6.36756	6.83652	6.67946	6.99232	7.13449	8.44787	7.20957
TC0100632	IL23R	interleukin 23 receptor	0.0159397	0.581	9.24	7.43	1.24	up	chr1	+	67632083	67725662	GO:0006954 // inflammatory response // IEA /// GO:0045087 // innate immune response // IEA	GO:0004872 // receptor activity // IEA	GO:0005886 // plasma membrane // IEA /// GO:0016021 // integral to membrane // IEA /// GO:0016020 // membrane // IEA /// GO:0016021 // integral to membrane // IEA	2.98938	2.86217	2.81998	2.89875	2.89042	2.9036	3.45981	3.13415	3.45811	3.11439
TC0200789	GALNT13	UDP-N-acetyl-alpha-D-galactosamine:polypeptide N-acetylgalactosaminyltransferase 13 (GalNAc-T13)	0.0159537	0.581	30.77	82.33	0.37	down	chr2	+	154728439	155310488	GO:0006493 // protein amino acid O-linked glycosylation // IEA	GO:0004653 // polypeptide N-acetylgalactosaminyltransferase activity // IEA /// GO:0005509 // calcium ion binding // IEA /// GO:0005529 // sugar binding // IEA /// GO:0016757 // transferase activity, transferring glycosyl groups // IEA /// GO:0030145 // manganese ion binding // IEA	GO:0000139 // Golgi membrane // IEA /// GO:0005794 // Golgi apparatus // IEA /// GO:0016020 // membrane // IEA /// GO:0016021 // integral to membrane // IEA /// GO:0005794 // Golgi apparatus // IEA /// GO:0016020 // membrane // IEA /// GO:0016021 // integral to membrane // IEA	6.56442	5.64746	8.02222	5.81253	5.76021	6.1619	5.03376	4.21811	4.30988	5.02264
TC0601625	AHI1	Abelson helper integration site 1	0.0160815	0.581	113.31	139.14	0.81	down	chr6	-	135605124	135818903	---	---	---	7.02712	6.96472	7.38338	7.22813	6.98901	6.95884	6.68977	6.85437	6.64042	7.0072
TC1000746	IL15RA	interleukin 15 receptor, alpha	0.0161369	0.581	160.84	132.29	1.22	up	chr10	-	5990859	6020150	GO:0007165 // signal transduction // TAS /// GO:0008283 // cell proliferation // TAS	GO:0004872 // receptor activity // IEA /// GO:0004907 // interleukin receptor activity // TAS /// GO:0005515 // protein binding // IPI	GO:0000139 // Golgi membrane // IEA /// GO:0005576 // extracellular region // IEA /// GO:0005634 // nucleus // IEA /// GO:0005783 // endoplasmic reticulum // IEA /// GO:0005789 // endoplasmic reticulum membrane // IEA /// GO:0005794 // Golgi apparatus // IEA /// GO:0016020 // membrane // IEA /// GO:0016021 // integral to membrane // IEA /// GO:0030659 // cytoplasmic vesicle membrane // IEA /// GO…	7.12009	7.24074	6.8788	7.05384	6.93442	7.43232	7.45179	7.4815	7.10179	7.20983
TC1200396	OR10A7	olfactory receptor, family 10, subfamily A, member 7	0.0162052	0.581	12.81	8.65	1.48	up	chr12	+	55614809	55615759	GO:0007165 // signal transduction // IEA /// GO:0007186 // G-protein coupled receptor protein signaling pathway // IEA /// GO:0007608 // sensory perception of smell // IEA /// GO:0050896 // response to stimulus // IEA	GO:0004872 // receptor activity // IEA /// GO:0004984 // olfactory receptor activity // IEA	GO:0005886 // plasma membrane // IEA /// GO:0016021 // integral to membrane // IEA	3.17151	2.66909	3.06474	3.31545	3.33575	3.20123	3.88957	3.51883	3.57746	4.23607
TC1101654	Q9UHU1_HUMAN	---	0.0162139	0.581	4.54	5.68	0.8	down	chr11	-	73894760	73894891	---	---	---	2.24199	2.56723	2.66684	2.81282	2.23209	2.12339	2.15305	2.28227	2.11435	2.27178
TC1000518	SFXN3	sideroflexin 3	0.0162278	0.581	210.63	286.03	0.74	down	chr10	+	102790991	102800998	GO:0006812 // cation transport // IEA /// GO:0006826 // iron ion transport // IEA	GO:0005506 // iron ion binding // IEA /// GO:0008324 // cation transmembrane transporter activity // IEA	GO:0005739 // mitochondrion // IEA /// GO:0016020 // membrane // IEA /// GO:0016021 // integral to membrane // IEA /// GO:0031966 // mitochondrial membrane // IEA /// GO:0005739 // mitochondrion // IEA /// GO:0016020 // membrane // IEA /// GO:0016021 // integral to membrane // IEA	8.34965	8.07063	8.42146	7.85835	8.0902	8.11132	7.80351	7.29292	7.59485	7.82016
TC1400465	PPP4R4	protein phosphatase 4, regulatory subunit 4	0.0162603	0.581	12.73	38.94	0.33	down	chr14	+	94640649	94746072	---	GO:0005488 // binding // IEA	---	4.6879	4.91423	7.38733	3.82688	5.58998	4.23968	4.20036	3.39462	3.03321	3.51415
TC1300547	KLF12	Kruppel-like factor 12	0.0163056	0.581	106	136.85	0.77	down	chr13	-	74260149	74708400	GO:0000122 // negative regulation of transcription from RNA polymerase II promoter // IDA /// GO:0006350 // transcription // IEA /// GO:0000122 // negative regulation of transcription from RNA polymerase II promoter // IDA /// GO:0006350 // transcription // IEA /// GO:0006355 // regulation of transcription, DNA-dependent // IEA /// GO:0045944 // positive regulation of transcription from RNA polym…	GO:0003700 // transcription factor activity // IDA /// GO:0003714 // transcription corepressor activity // TAS /// GO:0008270 // zinc ion binding // IEA /// GO:0046872 // metal ion binding // IEA /// GO:0003676 // nucleic acid binding // IEA /// GO:0003700 // transcription factor activity // IDA /// GO:0003714 // transcription corepressor activity // TAS /// GO:0008270 // zinc ion binding // IEA …	GO:0005622 // intracellular // IEA /// GO:0005634 // nucleus // IEA	6.9977	6.997	7.4974	6.86942	7.11097	6.74678	6.96205	6.41306	6.78191	6.76581
TC1600478	GPR56	G protein-coupled receptor 56	0.0163147	0.581	149.03	120.56	1.24	up	chr16	+	57653650	57698944	GO:0007155 // cell adhesion // IDA /// GO:0007165 // signal transduction // IEA /// GO:0007218 // neuropeptide signaling pathway // IEA /// GO:0007267 // cell-cell signaling // TAS /// GO:0007420 // brain development // IMP /// GO:0008152 // metabolic process // IEA	GO:0003824 // catalytic activity // IEA /// GO:0004872 // receptor activity // IEA /// GO:0004930 // G-protein coupled receptor activity // IEA /// GO:0005515 // protein binding // IPI	GO:0005886 // plasma membrane // IEA /// GO:0005887 // integral to plasma membrane // TAS /// GO:0016021 // integral to membrane // IEA /// GO:0005887 // integral to plasma membrane // TAS /// GO:0016020 // membrane // IEA /// GO:0016021 // integral to membrane // IEA	6.81252	7.11298	6.9927	6.75582	6.88392	7.25892	7.2416	7.47644	7.24732	6.90284
TC0500582	SPINK5	serine peptidase inhibitor, Kazal type 5	0.0163587	0.581	12.67	9.46	1.34	up	chr5	+	147443543	147516927	GO:0016525 // negative regulation of angiogenesis // TAS /// GO:0030198 // extracellular matrix organization and biogenesis // TAS /// GO:0030855 // epithelial cell differentiation // TAS /// GO:0035315 // hair cell differentiation // TAS /// GO:0042640 // anagen // TAS /// GO:0045580 // regulation of T cell differentiation // TAS /// GO:0050777 // negative regulation of immune response // TAS //…	GO:0004867 // serine-type endopeptidase inhibitor activity // IDA /// GO:0008233 // peptidase activity // IEA /// GO:0004867 // serine-type endopeptidase inhibitor activity // IEA /// GO:0008233 // peptidase activity // IEA	GO:0005576 // extracellular region // IDA /// GO:0005737 // cytoplasm // IDA /// GO:0005783 // endoplasmic reticulum // IDA /// GO:0005789 // endoplasmic reticulum membrane // IDA /// GO:0005829 // cytosol // IDA /// GO:0005938 // cell cortex // IDA /// GO:0042599 // lamellar body // TAS /// GO:0048471 // perinuclear region of cytoplasm // IDA	3.21395	3.22382	3.37313	3.25285	3.13386	3.80067	4.17512	3.36913	3.30297	3.69827
TC0X01197	FAM70A	family with sequence similarity 70, member A	0.0163676	0.581	132.64	59.97	2.21	up	chrX	-	119392505	119445411	---	---	GO:0016020 // membrane // IEA /// GO:0016021 // integral to membrane // IEA	6.42517	6.85349	5.14956	5.34944	5.74361	7.15285	6.34204	6.40876	8.01264	7.37029
TC0300054	HRH1	histamine receptor H1	0.0164046	0.581	34.95	43.95	0.8	down	chr3	+	11196214	11304415	GO:0006954 // inflammatory response // TAS /// GO:0007165 // signal transduction // IEA /// GO:0007200 // G-protein signaling, coupled to IP3 second messenger (phospholipase C activating) // TAS /// GO:0007268 // synaptic transmission // IEA /// GO:0045429 // positive regulation of nitric oxide biosynthetic process // IEA	GO:0001584 // rhodopsin-like receptor activity // IEA /// GO:0004872 // receptor activity // IEA /// GO:0004969 // histamine receptor activity // TAS	GO:0005886 // plasma membrane // IEA /// GO:0005887 // integral to plasma membrane // TAS	5.436	5.713	5.32682	5.44227	5.36047	5.42566	5.25865	4.98465	4.85967	5.13715
TC2100416	COL18A1-AS1	COL18A1 antisense RNA 1 (non-protein coding)	0.0165039	0.581	43.9	35.07	1.25	up	chr21	-	46839631	46844985	---	---	---	5.35729	5.18211	4.96613	5.0873	5.05869	5.33478	5.36792	5.7767	5.58773	5.24402
TC0102611	Q8NF67_HUMAN	---	0.0165967	0.581	16.76	21.05	0.8	down	chr1	-	142697421	142713341	---	---	---	4.52067	4.49045	4.28891	4.63107	4.03682	4.15115	4.28553	4.05807	3.99665	3.87321
TC1300443	TSC22D1	TSC22 domain family, member 1	0.0166652	0.581	246.38	201.61	1.22	up	chr13	-	45007661	45150701	GO:0006350 // transcription // IEA /// GO:0006355 // regulation of transcription, DNA-dependent // IEA /// GO:0006366 // transcription from RNA polymerase II promoter // TAS	GO:0003700 // transcription factor activity // IEA	GO:0005634 // nucleus // IEA /// GO:0005737 // cytoplasm // IEA	7.35305	7.84117	7.57683	7.84287	7.6535	8.06131	7.88566	7.85417	8.01051	7.94196
TC1201388	PTPRB	protein tyrosine phosphatase, receptor type, B	0.017031	0.581	297.21	243.11	1.22	up	chr12	-	70914964	71031220	GO:0006470 // protein amino acid dephosphorylation // IEA /// GO:0006470 // protein amino acid dephosphorylation // TAS /// GO:0016311 // dephosphorylation // IEA	GO:0004725 // protein tyrosine phosphatase activity // IEA /// GO:0004872 // receptor activity // IEA /// GO:0005001 // transmembrane receptor protein tyrosine phosphatase activity // TAS /// GO:0005515 // protein binding // IPI /// GO:0016787 // hydrolase activity // IEA /// GO:0016791 // phosphoric monoester hydrolase activity // IEA /// GO:0004725 // protein tyrosine phosphatase activity // IE…	GO:0005887 // integral to plasma membrane // TAS /// GO:0016020 // membrane // IEA /// GO:0005624 // membrane fraction // NR /// GO:0005887 // integral to plasma membrane // TAS /// GO:0016020 // membrane // IEA	7.69988	8.02747	8.06904	7.88986	7.93114	8.31467	8.02034	8.04153	8.37768	8.35237
TC0101198	LY9	lymphocyte antigen 9	0.0170468	0.581	62.07	45.72	1.36	up	chr1	+	160765928	160798045	GO:0007155 // cell adhesion // IEA /// GO:0016064 // immunoglobulin mediated immune response // NAS /// GO:0006412 // translation // IEA /// GO:0006418 // tRNA aminoacylation for protein translation // IEA /// GO:0007155 // cell adhesion // IEA /// GO:0016064 // immunoglobulin mediated immune response // NAS	GO:0003674 // molecular_function // ND /// GO:0005515 // protein binding // IEA /// GO:0000166 // nucleotide binding // IEA /// GO:0003674 // molecular_function // ND /// GO:0004812 // aminoacyl-tRNA ligase activity // IEA /// GO:0005515 // protein binding // IEA /// GO:0005524 // ATP binding // IEA	GO:0016020 // membrane // IEA /// GO:0016021 // integral to membrane // IEA /// GO:0005737 // cytoplasm // IEA /// GO:0016020 // membrane // IEA /// GO:0016021 // integral to membrane // IEA	5.52968	5.56332	5.40637	5.52562	5.53918	5.65104	6.05485	6.56107	5.86011	5.6824
TC1300070	B3GALTL	beta 1,3-galactosyltransferase-like	0.0171125	0.581	45.23	56.99	0.79	down	chr13	+	31774112	31906409	GO:0005975 // carbohydrate metabolic process // IEA /// GO:0006004 // fucose metabolic process // IEA	GO:0016757 // transferase activity, transferring glycosyl groups // IEA	GO:0005783 // endoplasmic reticulum // IEA /// GO:0005789 // endoplasmic reticulum membrane // IEA /// GO:0016020 // membrane // IEA /// GO:0016021 // integral to membrane // IEA	5.78018	5.88357	5.85999	5.69602	5.93315	5.84454	5.4116	5.35087	5.23546	5.68298
TC0103172	PM20D1	peptidase M20 domain containing 1	0.0172243	0.581	26.46	21.39	1.24	up	chr1	-	205797150	205819260	GO:0006508 // proteolysis // IEA	GO:0008237 // metallopeptidase activity // IEA /// GO:0008270 // zinc ion binding // IEA /// GO:0046872 // metal ion binding // IEA /// GO:0046983 // protein dimerization activity // IEA	GO:0005576 // extracellular region // IEA	4.53675	4.55435	4.24228	4.43029	4.32118	4.54988	4.67598	5.07124	4.77061	4.59079
TC0202185	TMEFF2	transmembrane protein with EGF-like and two follistatin-like domains 2	0.0172421	0.581	23.48	33.28	0.71	down	chr2	-	192814749	193060435	---	GO:0003674 // molecular_function // ND	GO:0005576 // extracellular region // IEA /// GO:0016020 // membrane // IEA /// GO:0016021 // integral to membrane // NAS	5.01601	5.44068	4.72417	4.67807	5.41424	4.36156	4.60736	4.77769	4.31828	4.73115
TC0200248	Q6ZMW3_HUMAN	CDNA FLJ16635 fis, clone TESTI4025268, weakly similar to 77 kDa echinoderm microtubule-associated protein. [Source:Uniprot/SPTREMBL;Acc:Q6ZMW3]	0.0172584	0.581	32.98	42.75	0.77	down	chr2	+	55176014	55198454	GO:0001525 // angiogenesis // IEA /// GO:0007399 // nervous system development // IEA	---	GO:0005783 // endoplasmic reticulum // IEA /// GO:0042995 // cell projection // IEA /// GO:0043025 // cell soma // IEA	5.73379	5.44157	5.68138	5.22016	5.00335	5.18613	5.09952	5.07911	4.83355	5.04942
TC0X01179	KLHL13	kelch-like 13 (Drosophila)	0.0172752	0.581	14.61	17.78	0.82	down	chrX	-	117031776	117250785	GO:0006512 // ubiquitin cycle // IEA	GO:0005515 // protein binding // IEA	---	4.32174	4.15339	3.806	4.29507	4.17485	3.84518	3.95953	3.89089	3.81767	3.8606
TC0X00521	DOCK11	dedicator of cytokinesis 11	0.0174976	0.581	294.22	368.49	0.8	down	chrX	+	117629861	117820126	GO:0006355 // regulation of transcription, DNA-dependent // IEA	GO:0005085 // guanyl-nucleotide exchange factor activity // IEA /// GO:0005525 // GTP binding // IEA /// GO:0051020 // GTPase binding // IEA /// GO:0003700 // transcription factor activity // IEA /// GO:0003707 // steroid hormone receptor activity // IEA /// GO:0005085 // guanyl-nucleotide exchange factor activity // IEA /// GO:0005525 // GTP binding // IEA /// GO:0051020 // GTPase binding // IEA	GO:0005634 // nucleus // IEA	8.5865	8.4232	8.59079	8.26192	8.75521	8.30991	8.03843	8.00072	8.32607	8.3584
TC0102714	MTMR11	myotubularin related protein 11	0.0175684	0.581	103.71	162.34	0.64	down	chr1	-	149900544	149908772	GO:0046839 // phospholipid dephosphorylation // IEA	GO:0004437 // inositol or phosphatidylinositol phosphatase activity // IEA	---	7.48138	7.25666	7.98369	7.25979	6.72301	7.21376	6.80129	6.17406	6.5987	6.72393
TC1400196	PRPF39	PRP39 pre-mRNA processing factor 39 homolog (S. cerevisiae)	0.0176243	0.581	56.18	67.63	0.83	down	chr14	+	45553324	45584802	GO:0006396 // RNA processing // IEA /// GO:0006397 // mRNA processing // IEA /// GO:0008380 // RNA splicing // IEA	GO:0005488 // binding // IEA	GO:0005622 // intracellular // IEA /// GO:0005634 // nucleus // IEA	5.95216	6.14442	6.20023	6.20315	5.88845	5.97608	5.85642	5.56375	5.9342	5.75948
TC0200318	ANXA4	annexin A4	0.017634	0.581	289.28	416.92	0.69	down	chr2	+	69947923	70053591	GO:0006916 // anti-apoptosis // TAS /// GO:0007165 // signal transduction // TAS	GO:0004859 // phospholipase inhibitor activity // NAS /// GO:0005509 // calcium ion binding // IEA /// GO:0005544 // calcium-dependent phospholipid binding // IEA	GO:0005737 // cytoplasm // TAS	9.01463	8.57241	8.92822	8.38583	8.60723	8.54656	8.15787	7.54217	8.34084	8.32398
TC0300201	LOC100132850	uncharacterized LOC100132850	0.0176884	0.581	38.64	47.78	0.81	down	chr3	+	43112679	43116574	---	---	---	5.7718	5.34863	5.9152	5.4996	5.34696	5.21614	5.19174	5.31308	5.32387	5.34597
TC2000770	SLPI	secretory leukocyte peptidase inhibitor	0.0177126	0.581	539.34	187.13	2.88	up	chr20	-	43880879	43883206	---	GO:0004867 // serine-type endopeptidase inhibitor activity // IEA	GO:0005576 // extracellular region // IEA	8.56174	6.70918	7.9656	8.62748	5.86576	8.1022	8.88831	9.08782	9.90911	9.41768
TC1200389	hsa-mir-148b	hsa-mir-148b [Source:miRBase;Acc:MI0000811]	0.0177451	0.581	7.49	11.75	0.64	down	chr12	+	54731000	54731098	---	---	---	3.90612	3.31743	4.33311	3.00385	3.20529	2.94406	2.97306	2.5643	3.14369	2.93431
TC0601348	COL21A1	collagen, type XXI, alpha 1	0.0178561	0.581	43.44	56.95	0.76	down	chr6	-	55921388	56258892	GO:0006817 // phosphate transport // IEA /// GO:0007155 // cell adhesion // IEA /// GO:0006817 // phosphate transport // IEA /// GO:0007155 // cell adhesion // IEA /// GO:0007186 // G-protein coupled receptor protein signaling pathway // IEA	GO:0005198 // structural molecule activity // IEA /// GO:0004966 // galanin receptor activity // IEA /// GO:0005198 // structural molecule activity // IEA /// GO:0005201 // extracellular matrix structural constituent // IEA	GO:0005576 // extracellular region // IEA /// GO:0005578 // proteinaceous extracellular matrix // IEA /// GO:0005737 // cytoplasm // IEA /// GO:0005578 // proteinaceous extracellular matrix // IEA /// GO:0005737 // cytoplasm // IEA /// GO:0016021 // integral to membrane // IEA	6.38383	5.77148	5.54665	5.83065	5.61505	5.43468	5.4758	5.41003	5.52179	5.39293
TC0101171	PYHIN1	pyrin and HIN domain family, member 1	0.0179128	0.581	51.22	28.74	1.78	up	chr1	+	158901342	158946844	GO:0045786 // negative regulation of cell cycle // IEA	GO:0005515 // protein binding // IEA	GO:0005634 // nucleus // IEA	5.28556	5.3991	3.98868	4.98561	4.55716	4.90567	5.97607	5.92824	6.00785	5.60584
TC0701056	FAM126A	family with sequence similarity 126, member A	0.0179354	0.581	234.37	305.7	0.77	down	chr7	-	22983259	23053814	GO:0008150 // biological_process // ND	GO:0004871 // signal transducer activity // NAS	GO:0005575 // cellular_component // ND /// GO:0005737 // cytoplasm // IEA /// GO:0016020 // membrane // IEA	8.19162	7.98638	8.53946	8.15922	8.39329	8.04846	7.61214	7.70151	7.84371	8.18725
TC0100757	SNX7	sorting nexin 7	0.0181079	0.581	111.85	142.84	0.78	down	chr1	+	99127213	99226056	GO:0007154 // cell communication // IEA /// GO:0015031 // protein transport // IEA	GO:0005515 // protein binding // IEA /// GO:0035091 // phosphoinositide binding // IEA	---	7.42599	7.06128	7.09261	6.99597	7.20572	7.17797	6.82206	6.5765	6.61325	6.86689
TC1400016	OR4K1	olfactory receptor, family 4, subfamily K, member 1	0.018112	0.581	6.71	5.38	1.25	up	chr14	+	20403826	20404761	GO:0007165 // signal transduction // IEA /// GO:0007186 // G-protein coupled receptor protein signaling pathway // IEA /// GO:0007608 // sensory perception of smell // IEA /// GO:0050896 // response to stimulus // IEA	GO:0004872 // receptor activity // IEA /// GO:0004984 // olfactory receptor activity // IEA	GO:0005886 // plasma membrane // IEA /// GO:0016021 // integral to membrane // IEA	2.14266	2.64598	2.56853	2.5365	2.24041	2.67047	2.65446	2.65651	2.77953	2.99814
TC0300965	SUMF1	sulfatase modifying factor 1	0.0181549	0.581	113.54	141.5	0.8	down	chr3	-	3869104	4508966	GO:0030203 // glycosaminoglycan metabolic process // IEA /// GO:0055114 // oxidation reduction // IEA /// GO:0006813 // potassium ion transport // IEA /// GO:0016567 // protein ubiquitination // IEA /// GO:0030203 // glycosaminoglycan metabolic process // IEA /// GO:0030279 // negative regulation of ossification // IEA	GO:0005509 // calcium ion binding // IEA /// GO:0016491 // oxidoreductase activity // IEA /// GO:0005249 // voltage-gated potassium channel activity // IEA /// GO:0005509 // calcium ion binding // IEA /// GO:0005515 // protein binding // IEA /// GO:0042803 // protein homodimerization activity // IEA	GO:0005783 // endoplasmic reticulum // IEA /// GO:0005788 // endoplasmic reticulum lumen // IEA /// GO:0005783 // endoplasmic reticulum // IEA /// GO:0008076 // voltage-gated potassium channel complex // IEA	7.33055	7.16359	7.02625	7.20403	6.98906	7.03479	7.03112	6.93527	6.5699	6.59386
TC0201640	PCGF1	polycomb group ring finger 1	0.0181771	0.581	94.67	113.88	0.83	down	chr2	-	74732170	74735707	GO:0006350 // transcription // IEA /// GO:0006355 // regulation of transcription, DNA-dependent // IEA	GO:0005515 // protein binding // IEA /// GO:0008270 // zinc ion binding // IEA /// GO:0046872 // metal ion binding // IEA	GO:0005634 // nucleus // IEA	6.82716	6.8111	7.04626	6.76331	6.6995	6.73985	6.63114	6.27001	6.64851	6.56438
TC0301396	DCBLD2	discoidin, CUB and LCCL domain containing 2	0.0182043	0.581	162.03	199.98	0.81	down	chr3	-	98514814	98620533	GO:0007155 // cell adhesion // IEA /// GO:0030308 // negative regulation of cell growth // IDA /// GO:0030522 // intracellular receptor-mediated signaling pathway // NAS /// GO:0042060 // wound healing // IDA /// GO:0007155 // cell adhesion // IEA	GO:0005515 // protein binding // NAS	GO:0005887 // integral to plasma membrane // IDA /// GO:0009986 // cell surface // IDA /// GO:0016020 // membrane // IEA	7.52732	7.57549	7.48266	7.6472	7.97623	7.44587	7.4025	7.42822	7.16672	7.28732
TC1201441	LUM	lumican	0.0184141	0.581	1472.64	1863.56	0.79	down	chr12	-	91497232	91505593	GO:0007601 // visual perception // TAS /// GO:0030199 // collagen fibril organization // NAS	GO:0005201 // extracellular matrix structural constituent // NAS /// GO:0005518 // collagen binding // IDA	GO:0005576 // extracellular region // NAS /// GO:0005578 // proteinaceous extracellular matrix // TAS /// GO:0005583 // fibrillar collagen // IDA	10.8379	10.7715	11.0831	10.8774	10.7394	10.8653	10.5394	10.185	10.3932	10.6679
TC0701751	RARRES2	retinoic acid receptor responder (tazarotene induced) 2	0.0184785	0.581	197.44	116.3	1.7	up	chr7	-	150035418	150038763	GO:0001523 // retinoid metabolic process // IDA	GO:0003674 // molecular_function // ND	GO:0005576 // extracellular region // IEA	6.67409	6.91916	6.45176	7.29319	6.96073	6.9727	7.23625	7.44595	8.33903	8.16234
TC0400907	ATP8A1	ATPase, aminophospholipid transporter (APLT), class I, type 8A, member 1	0.0185071	0.581	92.04	61.01	1.51	up	chr4	-	42410390	42659111	GO:0006810 // transport // IEA /// GO:0008152 // metabolic process // IEA /// GO:0015914 // phospholipid transport // IEA /// GO:0015917 // aminophospholipid transport // NAS	GO:0000166 // nucleotide binding // IEA /// GO:0000287 // magnesium ion binding // IEA /// GO:0004012 // phospholipid-translocating ATPase activity // IEA /// GO:0005524 // ATP binding // NAS /// GO:0015662 // ATPase activity, coupled to transmembrane movement of ions, phosphorylative mechanism // IEA /// GO:0016787 // hydrolase activity // IEA /// GO:0016820 // hydrolase activity, acting on acid…	GO:0016020 // membrane // IEA /// GO:0016021 // integral to membrane // NAS /// GO:0031410 // cytoplasmic vesicle // IEA	5.40152	5.95425	6.57282	5.98787	5.72824	6.14847	6.66857	6.5403	6.98565	6.3078
TC1800098	GATA6	GATA binding protein 6	0.0185335	0.581	110.42	68.16	1.62	up	chr18	+	19749416	19782491	GO:0001889 // liver development // IEA /// GO:0006355 // regulation of transcription, DNA-dependent // TAS /// GO:0007517 // muscle development // TAS /// GO:0045941 // positive regulation of transcription // IEA /// GO:0045944 // positive regulation of transcription from RNA polymerase II promoter // IEA	GO:0003682 // chromatin binding // IEA /// GO:0003705 // RNA polymerase II transcription factor activity, enhancer binding // IEA /// GO:0008134 // transcription factor binding // IPI /// GO:0008270 // zinc ion binding // IEA /// GO:0016563 // transcription activator activity // IEA /// GO:0043565 // sequence-specific DNA binding // IEA /// GO:0046872 // metal ion binding // IEA	GO:0005634 // nucleus // IEA	5.79592	6.13986	5.99505	6.1217	6.39212	6.28131	6.56452	7.73675	6.91945	6.46201
TC0601720	RSPH3	radial spoke 3 homolog (Chlamydomonas)	0.0185398	0.581	57.35	77.63	0.74	down	chr6	-	159397312	159421219	GO:0006665 // sphingolipid metabolic process // IEA	---	GO:0005764 // lysosome // IEA	6.40718	6.09977	6.79462	5.9472	6.13417	6.16286	5.90482	5.617	5.71082	5.84279
TC0201029	CTLA4	cytotoxic T-lymphocyte-associated protein 4	0.0187087	0.581	27.98	18.65	1.5	up	chr2	+	204732509	204738683	GO:0006955 // immune response // IEA /// GO:0006955 // immune response // TAS	---	GO:0005887 // integral to plasma membrane // TAS /// GO:0016020 // membrane // IEA /// GO:0016021 // integral to membrane // IEA /// GO:0005887 // integral to plasma membrane // TAS /// GO:0009897 // external side of plasma membrane // IEA /// GO:0016020 // membrane // IEA	4.25665	4.10821	4.06225	4.18716	4.48285	4.82227	4.96424	5.53689	4.2682	4.47034
TC0102703	LOC729189	hypothetical LOC729189	0.0187272	0.581	20.03	16.55	1.21	up	chr1	-	149764090	149764764	---	---	---	4.12505	3.94331	4.17838	4.03701	3.95132	4.42244	4.54644	4.46819	4.07413	4.13787
TC0500108	TARS	threonyl-tRNA synthetase	0.0187338	0.581	112.39	139.3	0.81	down	chr5	+	33440882	33469644	GO:0006435 // threonyl-tRNA aminoacylation // NAS	GO:0000166 // nucleotide binding // IEA /// GO:0004829 // threonine-tRNA ligase activity // NAS /// GO:0005515 // protein binding // IPI /// GO:0005524 // ATP binding // IEA /// GO:0016874 // ligase activity // IEA /// GO:0042803 // protein homodimerization activity // NAS	GO:0005737 // cytoplasm // NAS	7.16743	6.97182	6.92957	7.21575	7.31575	6.88646	6.73509	6.87197	6.56957	7.02881
TC1401102	LINC00341	long intergenic non-protein coding RNA 341	0.0188124	0.581	233.52	307.62	0.76	down	chr14	-	95873605	95876427	---	---	---	8.42598	8.03357	8.63901	7.8904	8.32621	7.75196	7.92737	7.63916	8.02512	8.02317
TC1400562	hsa-mir-379	hsa-mir-379 [Source:miRBase;Acc:MI0000787]	0.0188286	0.581	6.34	9.76	0.65	down	chr14	+	101488403	101488469	---	---	---	3.46815	3.19928	3.13227	3.87131	2.75015	2.91699	2.88776	3.03928	2.20939	2.3007
TC1700549	NPEPPS	aminopeptidase puromycin sensitive	0.0188395	0.581	150.29	190.14	0.79	down	chr17	+	45600306	45700635	GO:0006508 // proteolysis // IEA	GO:0004177 // aminopeptidase activity // TAS /// GO:0004179 // membrane alanyl aminopeptidase activity // IEA /// GO:0005515 // protein binding // IPI /// GO:0008237 // metallopeptidase activity // IEA /// GO:0008270 // zinc ion binding // IEA /// GO:0046872 // metal ion binding // IEA	GO:0005634 // nucleus // IEA /// GO:0005737 // cytoplasm // IEA /// GO:0005829 // cytosol // TAS	7.38606	7.55949	7.50586	7.45389	7.93941	7.26476	7.29656	6.97602	7.25995	7.39043
TC0700087	TSPAN13	tetraspanin 13	0.0188839	0.581	112.61	89.99	1.25	up	chr7	+	16793328	16824159	---	---	GO:0005624 // membrane fraction // TAS /// GO:0005887 // integral to plasma membrane // TAS /// GO:0016020 // membrane // IEA	6.17665	6.57842	6.38888	6.52629	6.77869	6.63256	6.85459	6.92682	6.79366	6.89846
TC0200294	SLC1A4	solute carrier family 1 (glutamate/neutral amino acid transporter), member 4	0.0188878	0.581	146.37	214.45	0.68	down	chr2	+	65215613	65250997	GO:0006810 // transport // IEA /// GO:0006835 // dicarboxylic acid transport // IEA /// GO:0015804 // neutral amino acid transport // TAS	GO:0015175 // neutral amino acid transmembrane transporter activity // TAS /// GO:0015293 // symporter activity // IEA /// GO:0017153 // sodium:dicarboxylate symporter activity // IEA	GO:0005624 // membrane fraction // TAS /// GO:0005887 // integral to plasma membrane // TAS /// GO:0016020 // membrane // IEA /// GO:0042470 // melanosome // IEA	7.76075	7.58362	8.31518	7.41817	7.63501	7.67529	7.27534	6.97597	6.723	7.34774
TC0400383	PKD2	polycystic kidney disease 2 (autosomal dominant)	0.0189322	0.581	190.25	277.35	0.69	down	chr4	+	88928799	88998928	GO:0006812 // cation transport // TAS /// GO:0006816 // calcium ion transport // IEA /// GO:0006874 // cellular calcium ion homeostasis // IEA /// GO:0007050 // cell cycle arrest // IEA /// GO:0007160 // cell-matrix adhesion // TAS /// GO:0007259 // JAK-STAT cascade // IEA /// GO:0007368 // determination of left/right symmetry // IEA /// GO:0009887 // organ morphogenesis // TAS /// GO:0050982 // …	GO:0005216 // ion channel activity // IEA /// GO:0005247 // voltage-gated chloride channel activity // TAS /// GO:0005248 // voltage-gated sodium channel activity // TAS /// GO:0005509 // calcium ion binding // TAS /// GO:0008022 // protein C-terminus binding // TAS /// GO:0008092 // cytoskeletal protein binding // TAS	GO:0005886 // plasma membrane // TAS /// GO:0005929 // cilium // IEA /// GO:0005932 // basal body // IDA /// GO:0015629 // actin cytoskeleton // IPI /// GO:0016021 // integral to membrane // TAS	7.91666	8.16728	8.59086	7.68514	8.20814	8.12186	7.3486	7.44014	7.26478	7.71319
TC0600634	FIG4	FIG4 homolog, SAC1 lipid phosphatase domain containing (S. cerevisiae)	0.0189809	0.581	105.23	128.26	0.82	down	chr6	+	110012468	110146634	---	---	---	7.00332	6.85395	7.11939	6.85407	7.17386	6.55535	6.7054	6.56775	6.90856	6.87986
TC1601322	FBXO31	F-box protein 31	0.0190807	0.582	160.36	129.26	1.24	up	chr16	-	87362944	87417395	GO:0006512 // ubiquitin cycle // IEA	---	---	7.04518	7.18064	6.90531	6.85051	7.07934	7.30284	7.56518	7.54942	7.15299	7.0852
TC0100266	C1orf130	chromosome 1 open reading frame 130	0.0193427	0.586	38.46	29.51	1.3	up	chr1	+	24882602	24935816	---	---	GO:0016020 // membrane // IEA /// GO:0016021 // integral to membrane // IEA	4.8726	4.98184	4.92379	4.8988	4.72984	5.12329	4.97039	5.24474	5.80702	5.21079
TC0X00418	SRPX2	sushi-repeat containing protein, X-linked 2	0.0195827	0.59	177.87	322.56	0.55	down	chrX	+	99899196	99926296	---	---	GO:0005576 // extracellular region // IEA	8.40698	8.48827	8.6831	8.09679	7.98225	8.68742	7.69029	7.12854	6.94871	6.94813
TC0301878	APOD	apolipoprotein D	0.0198468	0.59	1550.52	1031.81	1.5	up	chr3	-	195295578	195310989	GO:0006629 // lipid metabolic process // TAS /// GO:0006810 // transport // IEA	GO:0005215 // transporter activity // IEA /// GO:0005319 // lipid transporter activity // TAS /// GO:0005501 // retinoid binding // IEA /// GO:0005515 // protein binding // IPI /// GO:0008289 // lipid binding // IEA	GO:0005576 // extracellular region // NAS /// GO:0005615 // extracellular space // TAS	9.89048	9.92443	10.5919	10.0818	9.55639	10.5119	10.0984	10.5275	11.1682	10.7167
TC1000741	Q6ZR35_HUMAN	CDNA FLJ46692 fis, clone TRACH3012718. [Source:Uniprot/SPTREMBL;Acc:Q6ZR35]	0.0199915	0.59	65.52	49.2	1.33	up	chr10	-	5557803	5558234	---	---	---	5.38144	5.90108	5.23966	5.91303	5.65734	6.32711	5.9566	5.85234	6.07964	5.98309
TC0102980	F5	coagulation factor V (proaccelerin, labile factor)	0.0200616	0.59	28.92	73.98	0.39	down	chr1	-	169483404	169555826	GO:0007155 // cell adhesion // IEA /// GO:0007596 // blood coagulation // IEA	GO:0005507 // copper ion binding // IEA /// GO:0005509 // calcium ion binding // IEA /// GO:0016491 // oxidoreductase activity // IEA	GO:0005576 // extracellular region // EXP /// GO:0005886 // plasma membrane // EXP /// GO:0031093 // platelet alpha granule lumen // EXP /// GO:0005576 // extracellular region // NAS	6.67046	5.74977	7.7352	5.97828	4.9022	5.69176	5.49384	4.58103	4.05799	4.47452
TC1901665	RASIP1	Ras interacting protein 1	0.0201791	0.59	189.21	151.61	1.25	up	chr19	-	49223842	49243978	GO:0007165 // signal transduction // IEA	---	GO:0005737 // cytoplasm // IEA /// GO:0005794 // Golgi apparatus // IEA /// GO:0016020 // membrane // IEA	7.08746	7.43506	7.15343	7.15715	7.37808	7.40153	7.47606	7.61222	7.91843	7.44082
TC2200189	SEC14L2	SEC14-like 2 (S. cerevisiae)	0.0203737	0.59	64.25	78.79	0.82	down	chr22	+	30792933	30821276	GO:0006350 // transcription // IEA /// GO:0006810 // transport // IEA /// GO:0045542 // positive regulation of cholesterol biosynthetic process // IEA /// GO:0045893 // positive regulation of transcription, DNA-dependent // NAS	GO:0005215 // transporter activity // IEA /// GO:0005543 // phospholipid binding // NAS /// GO:0008047 // enzyme activator activity // IEA /// GO:0008431 // vitamin E binding // NAS /// GO:0016563 // transcription activator activity // NAS	GO:0005622 // intracellular // IEA /// GO:0005634 // nucleus // NAS /// GO:0005737 // cytoplasm // NAS /// GO:0005829 // cytosol // IEA /// GO:0016021 // integral to membrane // IEA	6.49016	6.08737	6.50345	6.27693	6.1319	6.00993	6.29894	5.84327	6.00184	5.90378
TC0900172	GLIPR2	GLI pathogenesis-related 2	0.020518	0.59	233.31	290.7	0.8	down	chr9	+	36136695	36163910	---	---	GO:0000139 // Golgi membrane // IEA /// GO:0005576 // extracellular region // IEA /// GO:0005794 // Golgi apparatus // IEA /// GO:0016020 // membrane // IEA /// GO:0005576 // extracellular region // IEA /// GO:0005794 // Golgi apparatus // IEA /// GO:0016020 // membrane // IEA	8.31327	8.24056	8.16203	7.88908	8.30211	7.98204	7.9219	7.84113	7.54932	8.06609
TC1001289	C10orf118	chromosome 10 open reading frame 118	0.0205262	0.59	83.58	111.02	0.75	down	chr10	-	115880621	115934364	GO:0016192 // vesicle-mediated transport // IEA	GO:0000166 // nucleotide binding // IEA /// GO:0005515 // protein binding // IEA	GO:0016020 // membrane // IEA	6.64561	6.67589	6.86502	6.45986	7.31706	6.42854	6.3272	6.23164	6.51197	6.45619
TC1100240	ANO3	anoctamin 3	0.020585	0.59	16.28	11.17	1.46	up	chr11	+	26352971	26684835	---	---	GO:0016020 // membrane // IEA /// GO:0016021 // integral to membrane // IEA	3.36421	3.41096	3.55952	3.48033	3.58477	3.62597	3.73722	4.19576	4.79544	3.79993
TC2100197	COL6A2	collagen, type VI, alpha 2	0.0206775	0.59	1095.83	1592.11	0.69	down	chr21	+	47518041	47552763	GO:0006817 // phosphate transport // IEA /// GO:0016337 // cell-cell adhesion // NAS /// GO:0030198 // extracellular matrix organization and biogenesis // NAS	GO:0005201 // extracellular matrix structural constituent // NAS /// GO:0030674 // protein binding, bridging // NAS	GO:0005576 // extracellular region // IEA /// GO:0005578 // proteinaceous extracellular matrix // NAS /// GO:0005737 // cytoplasm // IEA /// GO:0016020 // membrane // IEA	10.9734	10.7338	10.4289	10.7168	10.3209	10.6523	10.3043	9.98118	9.51271	10.0684
TC0X00868	NDP	Norrie disease (pseudoglioma)	0.0207671	0.59	29.38	44.61	0.66	down	chrX	-	43808022	43832844	GO:0001890 // placenta development // IEA /// GO:0007033 // vacuole organization and biogenesis // TAS /// GO:0007165 // signal transduction // TAS /// GO:0007267 // cell-cell signaling // TAS /// GO:0007399 // nervous system development // TAS /// GO:0007601 // visual perception // TAS /// GO:0007605 // sensory perception of sound // NAS /// GO:0008283 // cell proliferation // TAS /// GO:0016055…	GO:0008083 // growth factor activity // TAS	GO:0005576 // extracellular region // IEA /// GO:0005615 // extracellular space // TAS	6.36871	5.33966	5.01696	5.47706	5.18423	5.11328	4.85517	4.69339	4.80608	4.94572
TC1400193	LRFN5	leucine rich repeat and fibronectin type III domain containing 5	0.0209408	0.59	99.04	133.59	0.74	down	chr14	+	42076773	42373752	---	GO:0005515 // protein binding // IEA	GO:0016020 // membrane // IEA /// GO:0016021 // integral to membrane // IEA	6.7746	7.02849	7.10567	7.49169	6.89796	6.77807	6.47824	6.3746	7.0492	6.49915
TC1701025	GAS7	growth arrest-specific 7	0.0212141	0.592	146.91	213.45	0.69	down	chr17	-	9813926	10101868	GO:0007050 // cell cycle arrest // TAS /// GO:0007275 // multicellular organismal development // IEA /// GO:0007399 // nervous system development // IEA /// GO:0030154 // cell differentiation // IEA	GO:0003700 // transcription factor activity // TAS /// GO:0005515 // protein binding // IEA	GO:0005737 // cytoplasm // IEA	7.90051	7.91185	7.34349	7.57479	7.94822	7.74041	7.49533	6.96285	6.75063	7.07435
TC0X00099	PDK3	pyruvate dehydrogenase kinase, isozyme 3	0.0212953	0.592	211.93	276.33	0.77	down	chrX	+	24483338	24557776	GO:0005975 // carbohydrate metabolic process // IEA /// GO:0006006 // glucose metabolic process // TAS /// GO:0007165 // signal transduction // IEA /// GO:0016310 // phosphorylation // IEA /// GO:0018106 // peptidyl-histidine phosphorylation // IEA	GO:0000155 // two-component sensor activity // IEA /// GO:0004740 // pyruvate dehydrogenase (acetyl-transferring) kinase activity // TAS /// GO:0005524 // ATP binding // IEA	GO:0005739 // mitochondrion // TAS /// GO:0005759 // mitochondrial matrix // IEA	8.24776	8.07446	8.06097	8.41747	7.74086	8.02827	7.8232	7.48677	7.48178	7.84717
TC0900207	LOC642204	ankyrin repeat domain-containing protein 26-like	0.0213271	0.592	15.76	19.97	0.79	down	chr9	+	42368303	42411863	---	---	GO:0005886 // plasma membrane // IDA	4.35141	4.16711	4.47322	4.33115	4.26614	4.29248	4.16467	3.97562	3.95186	3.53613
TC0101366	PLA2G4A	phospholipase A2, group IVA (cytosolic, calcium-dependent)	0.0214105	0.592	50.1	66.63	0.75	down	chr1	+	186798085	186958113	GO:0006663 // platelet activating factor biosynthetic process // NAS /// GO:0006690 // icosanoid metabolic process // NAS /// GO:0008152 // metabolic process // IEA /// GO:0009395 // phospholipid catabolic process // IEA /// GO:0016042 // lipid catabolic process // IEA	GO:0004622 // lysophospholipase activity // IEA /// GO:0004623 // phospholipase A2 activity // NAS /// GO:0005509 // calcium ion binding // IEA /// GO:0016787 // hydrolase activity // IEA	GO:0005737 // cytoplasm // IEA /// GO:0005829 // cytosol // NAS /// GO:0016021 // integral to membrane // NAS /// GO:0031410 // cytoplasmic vesicle // IEA	6.11779	6.01808	6.07525	5.87899	6.19073	6.24069	5.68169	5.52711	5.4015	5.4127
TC0101037	TUFT1	tuftelin 1	0.0216405	0.594	49.42	69.44	0.71	down	chr1	+	151512781	151556059	GO:0030282 // bone mineralization // NAS /// GO:0042476 // odontogenesis // NAS	GO:0030345 // structural constituent of tooth enamel // NAS	GO:0005576 // extracellular region // NAS /// GO:0005737 // cytoplasm // IDA	6.26904	6.48359	5.83047	5.77393	6.22189	6.03014	5.65612	5.42692	5.227	5.82457
TC1700547	ITGB3	integrin, beta 3 (platelet glycoprotein IIIa, antigen CD61)	0.0217343	0.594	229.01	338.53	0.68	down	chr17	+	45331208	45390077	GO:0007044 // cell-substrate junction assembly // IEA /// GO:0007155 // cell adhesion // TAS /// GO:0007160 // cell-matrix adhesion // IEA /// GO:0007229 // integrin-mediated signaling pathway // IEA /// GO:0007596 // blood coagulation // TAS /// GO:0030334 // regulation of cell migration // IEA	GO:0004872 // receptor activity // IEA /// GO:0005178 // integrin binding // IEA /// GO:0042802 // identical protein binding // IPI	GO:0005886 // plasma membrane // EXP /// GO:0008305 // integrin complex // TAS /// GO:0009897 // external side of plasma membrane // IEA /// GO:0031092 // platelet alpha granule membrane // EXP	8.22669	8.41251	7.95788	8.34097	9.06789	8.03198	7.67973	7.87346	7.47453	8.1665
TC0500559	PCDHGA1	protocadherin gamma subfamily A, 1	0.0217708	0.594	73.53	91.06	0.81	down	chr5	+	140710252	140892546	GO:0007155 // cell adhesion // IEA /// GO:0007156 // homophilic cell adhesion // IEA /// GO:0007155 // cell adhesion // TAS /// GO:0007156 // homophilic cell adhesion // IEA /// GO:0016339 // calcium-dependent cell-cell adhesion // NAS /// GO:0007155 // cell adhesion // IEA /// GO:0007156 // homophilic cell adhesion // IEA /// GO:0016339 // calcium-dependent cell-cell adhesion // NAS	GO:0005509 // calcium ion binding // IEA /// GO:0005515 // protein binding // IEA	GO:0005886 // plasma membrane // IEA /// GO:0016021 // integral to membrane // IEA /// GO:0005624 // membrane fraction // IEA /// GO:0005886 // plasma membrane // IEA /// GO:0016021 // integral to membrane // IEA /// GO:0005886 // plasma membrane // IEA /// GO:0016020 // membrane // IEA /// GO:0016021 // integral to membrane // IEA /// GO:0005624 // membrane fraction // IEA /// GO:0005886 // plas…	6.46256	6.48543	6.85855	6.50497	6.22208	6.33309	6.25175	5.92467	6.33179	6.18992
TC0301839	SST	somatostatin	0.0217831	0.594	34.66	28.72	1.21	up	chr3	-	187386696	187388201	GO:0007186 // G-protein coupled receptor protein signaling pathway // TAS /// GO:0007268 // synaptic transmission // TAS /// GO:0007584 // response to nutrient // TAS /// GO:0007586 // digestion // TAS /// GO:0008285 // negative regulation of cell proliferation // TAS /// GO:0008628 // induction of apoptosis by hormones // TAS /// GO:0030334 // regulation of cell migration // IEA	GO:0005179 // hormone activity // TAS	GO:0005576 // extracellular region // IEA /// GO:0005615 // extracellular space // TAS	4.87108	4.83923	5.1348	4.77069	4.59497	5.1679	5.07504	5.31901	5.14367	4.90122
TC1700513	HIGD1B	HIG1 hypoxia inducible domain family, member 1B	0.0217932	0.594	22.46	28	0.8	down	chr17	+	42925279	42927848	---	---	GO:0016020 // membrane // IEA /// GO:0016021 // integral to membrane // IEA	4.82095	5.0951	4.92851	4.64252	4.53909	4.70619	4.58601	4.42352	4.21931	4.54053
TC0800009	ARHGEF10	Rho guanine nucleotide exchange factor (GEF) 10	0.0220512	0.596	218.44	268.3	0.81	down	chr8	+	1772142	1906806	GO:0035023 // regulation of Rho protein signal transduction // IEA /// GO:0006508 // proteolysis // IEA /// GO:0035023 // regulation of Rho protein signal transduction // IEA	GO:0005085 // guanyl-nucleotide exchange factor activity // IEA /// GO:0005089 // Rho guanyl-nucleotide exchange factor activity // IEA /// GO:0004197 // cysteine-type endopeptidase activity // IEA /// GO:0005085 // guanyl-nucleotide exchange factor activity // IEA /// GO:0005089 // Rho guanyl-nucleotide exchange factor activity // IEA	GO:0005622 // intracellular // IEA	8.14629	8.03345	8.15372	7.93545	8.05973	7.93022	7.64288	7.4291	7.90719	7.97595
TC0700227	RAMP3	receptor (G protein-coupled) activity modifying protein 3	0.022157	0.596	181.95	148.97	1.22	up	chr7	+	45197399	45223848	GO:0006886 // intracellular protein transport // IEA /// GO:0006898 // receptor-mediated endocytosis // TAS /// GO:0008277 // regulation of G-protein coupled receptor protein signaling pathway // IEA	GO:0004872 // receptor activity // IEA /// GO:0008565 // protein transporter activity // IEA /// GO:0015027 // coreceptor, soluble ligand activity // IEA	GO:0005764 // lysosome // TAS /// GO:0005886 // plasma membrane // TAS /// GO:0005887 // integral to plasma membrane // TAS	7.1349	7.47334	7.02798	7.28035	7.16791	7.65512	7.43972	7.68381	7.26249	7.52586
TC0901056	PRUNE2	prune homolog 2 (Drosophila)	0.0221689	0.596	150.7	256.5	0.59	down	chr9	-	79226293	79328638	GO:0006915 // apoptosis // IEA /// GO:0006917 // induction of apoptosis // IMP /// GO:0051318 // G1 phase // IEP	GO:0016491 // oxidoreductase activity // IEA /// GO:0046914 // transition metal ion binding // IEA	GO:0005737 // cytoplasm // IEA	8.16295	8.19478	8.27494	8.03018	7.34149	8.03852	7.52945	6.58831	6.62928	7.42185
TC1500335	GLDN	gliomedin	0.0223693	0.596	83.76	59.74	1.4	up	chr15	+	51633877	51700201	GO:0006817 // phosphate transport // IEA /// GO:0007275 // multicellular organismal development // IEA /// GO:0007399 // nervous system development // IEA /// GO:0030154 // cell differentiation // IEA	---	GO:0005737 // cytoplasm // IEA /// GO:0005886 // plasma membrane // IEA /// GO:0016021 // integral to membrane // IEA /// GO:0005737 // cytoplasm // IEA /// GO:0016020 // membrane // IEA /// GO:0016021 // integral to membrane // IEA	5.59173	5.94817	6.19767	5.88322	5.87299	6.25881	6.2482	6.46772	7.02666	5.96934
TC1800458	ZBTB7C	zinc finger and BTB domain containing 7C	0.0225904	0.596	92.22	134.59	0.69	down	chr18	-	45553745	45864769	---	---	---	7.00193	6.73249	7.53695	6.58828	7.49279	6.66542	6.68124	6.21664	6.31142	6.79031
TC0900020	SLC1A1	solute carrier family 1 (neuronal/epithelial high affinity glutamate transporter, system Xag), member 1	0.022669	0.596	57.69	92.68	0.62	down	chr9	+	4490444	4587469	GO:0006810 // transport // IEA /// GO:0006835 // dicarboxylic acid transport // IEA /// GO:0007268 // synaptic transmission // TAS /// GO:0015813 // L-glutamate transport // TAS	GO:0005313 // L-glutamate transmembrane transporter activity // TAS /// GO:0015293 // symporter activity // IEA /// GO:0017153 // sodium:dicarboxylate symporter activity // IEA /// GO:0005313 // L-glutamate transmembrane transporter activity // TAS /// GO:0015293 // symporter activity // IEA /// GO:0015501 // glutamate:sodium symporter activity // IEA /// GO:0017153 // sodium:dicarboxylate sympor…	GO:0005624 // membrane fraction // TAS /// GO:0005887 // integral to plasma membrane // TAS /// GO:0016020 // membrane // IEA	6.44195	6.17001	6.65121	6.11419	7.28405	6.30992	6.03017	6.11971	5.41348	5.40724
TC1000013	PFKP	phosphofructokinase, platelet	0.0227336	0.596	216.66	310.17	0.7	down	chr10	+	3109712	3179762	GO:0006096 // glycolysis // IEA	GO:0000166 // nucleotide binding // IEA /// GO:0000287 // magnesium ion binding // IEA /// GO:0003872 // 6-phosphofructokinase activity // IEA /// GO:0005515 // protein binding // IPI /// GO:0005524 // ATP binding // IEA /// GO:0016301 // kinase activity // IEA /// GO:0016740 // transferase activity // IEA	GO:0005737 // cytoplasm // IEA /// GO:0005829 // cytosol // EXP /// GO:0005945 // 6-phosphofructokinase complex // IEA /// GO:0005737 // cytoplasm // IEA /// GO:0005945 // 6-phosphofructokinase complex // IEA	8.4023	8.06109	8.52264	7.76586	8.62286	8.21549	7.81317	7.59252	7.36904	7.83625
TC0300779	GPR160	G protein-coupled receptor 160	0.0227858	0.596	49.11	39.72	1.24	up	chr3	+	169755738	169803181	GO:0007165 // signal transduction // IEA /// GO:0007186 // G-protein coupled receptor protein signaling pathway // IEA	GO:0004872 // receptor activity // IEA /// GO:0004930 // G-protein coupled receptor activity // IEA	GO:0005886 // plasma membrane // IEA /// GO:0016021 // integral to membrane // IEA	5.30099	5.33187	5.04651	5.32404	5.54608	5.37945	5.70174	5.768	5.76628	5.50372
TC1100365	Q8N164_HUMAN	Seven transmembrane helix receptor. [Source:Uniprot/SPTREMBL;Acc:Q8N164]	0.0228243	0.596	8.81	11.4	0.77	down	chr11	+	55838506	55839276	GO:0007165 // signal transduction // IEA /// GO:0007186 // G-protein coupled receptor protein signaling pathway // IEA	GO:0001584 // rhodopsin-like receptor activity // IEA /// GO:0004872 // receptor activity // IEA /// GO:0004984 // olfactory receptor activity // IEA	GO:0016020 // membrane // IEA /// GO:0016021 // integral to membrane // IEA	3.38955	3.68553	3.42933	3.2945	3.74468	3.39416	3.22469	2.72234	3.26881	3.11324
TC1200395	OR9K2	olfactory receptor, family 9, subfamily K, member 2	0.0229893	0.596	8.42	6.26	1.35	up	chr12	+	55523553	55524560	GO:0007165 // signal transduction // IEA /// GO:0007186 // G-protein coupled receptor protein signaling pathway // IEA /// GO:0007608 // sensory perception of smell // IEA /// GO:0050896 // response to stimulus // IEA	GO:0004872 // receptor activity // IEA /// GO:0004984 // olfactory receptor activity // IEA	GO:0005886 // plasma membrane // IEA /// GO:0016021 // integral to membrane // IEA	2.37263	2.8703	2.78727	2.7951	2.39035	3.00488	2.95373	2.82144	3.62854	2.99221
TC0800292	PCMTD1	protein-L-isoaspartate (D-aspartate) O-methyltransferase domain containing 1	0.0230789	0.596	313.03	380.55	0.82	down	chr8	+	52730145	52732120	---	---	---	8.58246	8.66898	8.7018	8.2848	8.61181	8.4006	8.13071	8.09386	8.40217	8.45342
TC1800554	MBP	myelin basic protein	0.0233015	0.596	109.91	90.04	1.22	up	chr18	-	74690790	74845867	GO:0006955 // immune response // TAS /// GO:0007268 // synaptic transmission // TAS /// GO:0007417 // central nervous system development // TAS /// GO:0008366 // axon ensheathment // TAS	GO:0019911 // structural constituent of myelin sheath // IEA	GO:0016020 // membrane // IEA /// GO:0043209 // myelin sheath // IEA /// GO:0016020 // membrane // IEA	6.50899	6.36378	6.80364	6.2863	6.48972	6.75536	6.55846	6.77779	6.98688	6.85206
TC0501567	OR2Y1	olfactory receptor, family 2, subfamily Y, member 1	0.0233732	0.596	33.07	26.29	1.26	up	chr5	-	180166123	180167058	GO:0007165 // signal transduction // IEA /// GO:0007186 // G-protein coupled receptor protein signaling pathway // IEA /// GO:0007608 // sensory perception of smell // IEA /// GO:0050896 // response to stimulus // IEA	GO:0004872 // receptor activity // IEA /// GO:0004984 // olfactory receptor activity // IEA	GO:0005886 // plasma membrane // IEA /// GO:0016021 // integral to membrane // IEA	5.0213	4.90869	4.67093	4.68452	4.28802	4.91847	5.20095	5.16735	4.94733	5.032
TC0400093	DEFB131	defensin, beta 131	0.023493	0.596	18.11	24.83	0.73	down	chr4	+	9446260	9452240	GO:0042742 // defense response to bacterium // IEA	---	GO:0005576 // extracellular region // IEA	4.47491	4.42823	5.23125	4.67995	4.34722	3.95029	4.32293	4.15829	4.53907	3.95103
TC1300290	F10	coagulation factor X	0.0235128	0.596	85.7	61.55	1.39	up	chr13	+	113777113	113803843	GO:0006508 // proteolysis // IEA /// GO:0007598 // blood coagulation, extrinsic pathway // EXP /// GO:0006508 // proteolysis // IEA /// GO:0007596 // blood coagulation // TAS	GO:0003804 // coagulation factor Xa activity // EXP /// GO:0005509 // calcium ion binding // IEA /// GO:0005515 // protein binding // IPI /// GO:0008233 // peptidase activity // IEA /// GO:0003804 // coagulation factor Xa activity // TAS /// GO:0004252 // serine-type endopeptidase activity // IEA /// GO:0005509 // calcium ion binding // IEA /// GO:0008233 // peptidase activity // IEA	GO:0005576 // extracellular region // EXP /// GO:0005886 // plasma membrane // EXP /// GO:0005576 // extracellular region // NAS	5.98554	5.73629	6.15305	5.61144	6.22172	6.58855	5.86424	6.39808	6.50909	6.77619
TC1200048	CD9	CD9 molecule	0.0235196	0.596	632.73	942.07	0.67	down	chr12	+	6308873	6347430	GO:0006928 // cell motility // IDA /// GO:0007155 // cell adhesion // IDA /// GO:0007342 // fusion of sperm to egg plasma membrane // IDA /// GO:0030168 // platelet activation // NAS /// GO:0030913 // paranodal junction assembly // ISS /// GO:0006928 // cell motility // IDA /// GO:0007155 // cell adhesion // IDA /// GO:0007342 // fusion of sperm to egg plasma membrane // IDA /// GO:0008285 // neg…	GO:0005515 // protein binding // IPI	GO:0005886 // plasma membrane // EXP /// GO:0005887 // integral to plasma membrane // NAS /// GO:0016020 // membrane // IEA /// GO:0016021 // integral to membrane // IEA /// GO:0031092 // platelet alpha granule membrane // EXP /// GO:0005886 // plasma membrane // NAS /// GO:0005887 // integral to plasma membrane // NAS /// GO:0016020 // membrane // IEA /// GO:0016021 // integral to membrane // IEA	9.96573	9.5932	10.2936	9.57795	9.9582	9.80864	9.17328	8.94056	8.87128	9.7633
TC1200004	Q8N503_HUMAN	---	0.023576	0.596	48.25	58.96	0.82	down	chr12	+	741380	755044	---	---	---	6.09067	5.79216	5.96515	5.69532	5.85572	5.41665	5.77491	5.74689	5.34125	5.71299
TC0300425	OR5H15	olfactory receptor, family 5, subfamily H, member 15	0.0238276	0.596	4.72	3.9	1.21	up	chr3	+	97887544	97888485	GO:0007165 // signal transduction // IEA /// GO:0007186 // G-protein coupled receptor protein signaling pathway // IEA /// GO:0007608 // sensory perception of smell // IEA /// GO:0050896 // response to stimulus // IEA	GO:0004872 // receptor activity // IEA /// GO:0004984 // olfactory receptor activity // IEA	GO:0005886 // plasma membrane // IEA /// GO:0016021 // integral to membrane // IEA	1.76903	1.92177	2.32617	1.93116	1.85955	2.28119	2.23607	2.4287	2.20194	2.07018
TC0102079	MARCKSL1	MARCKS-like 1	0.0239279	0.596	249.55	205.35	1.22	up	chr1	-	32799433	32801980	---	GO:0005516 // calmodulin binding // IEA	GO:0005886 // plasma membrane // IDA	7.66683	7.90405	7.41811	7.87873	7.53231	8.16809	7.94686	7.90243	7.90162	7.92671
TC0501007	ELOVL7	ELOVL fatty acid elongase 7	0.0239311	0.596	132.31	108.08	1.22	up	chr5	-	60047620	60140042	GO:0006633 // fatty acid biosynthetic process // IEA	---	GO:0005783 // endoplasmic reticulum // IEA /// GO:0005789 // endoplasmic reticulum membrane // IEA /// GO:0016020 // membrane // IEA /// GO:0016021 // integral to membrane // IEA	6.4979	6.93805	6.62655	6.68999	7.01747	6.94102	7.14136	7.11032	6.9652	7.11097
TC0600980	NHLRC1	NHL repeat containing 1	0.0241373	0.596	29.72	36.8	0.81	down	chr6	-	18120718	18122851	---	GO:0005515 // protein binding // IEA /// GO:0008270 // zinc ion binding // IEA /// GO:0046872 // metal ion binding // IEA	GO:0005634 // nucleus // IEA /// GO:0005783 // endoplasmic reticulum // IEA	5.47395	5.27309	5.1211	5.07654	5.05388	4.743	4.87243	4.67326	5.18321	5.02555
TC1201695	STX2	syntaxin 2	0.0243066	0.596	216.29	262.85	0.82	down	chr12	-	131274149	131323811	GO:0000910 // cytokinesis // IEA /// GO:0000920 // cell separation during cytokinesis // IEA /// GO:0006886 // intracellular protein transport // IEA /// GO:0007165 // signal transduction // TAS /// GO:0007398 // ectoderm development // TAS /// GO:0009887 // organ morphogenesis // TAS /// GO:0016192 // vesicle-mediated transport // IEA /// GO:0030033 // microvillus biogenesis // IEA /// GO:003085…	GO:0000149 // SNARE binding // IEA /// GO:0005484 // SNAP receptor activity // IEA	GO:0005624 // membrane fraction // IEA /// GO:0005625 // soluble fraction // TAS /// GO:0005768 // endosome // IEA /// GO:0005792 // microsome // TAS /// GO:0005886 // plasma membrane // IEA /// GO:0016021 // integral to membrane // IEA /// GO:0016323 // basolateral plasma membrane // IDA /// GO:0016324 // apical plasma membrane // IEA /// GO:0030496 // midbody // IEA	8.06088	7.88531	8.00181	7.91248	8.32028	7.90519	7.76351	7.66042	7.57615	7.90868
TC1100364	Q8IXE7_HUMAN	Seven transmembrane helix receptor. [Source:Uniprot/SPTREMBL;Acc:Q8IXE7]	0.0243134	0.596	15.94	12.88	1.24	up	chr11	+	55822015	55822779	GO:0007165 // signal transduction // IEA /// GO:0007186 // G-protein coupled receptor protein signaling pathway // IEA	GO:0001584 // rhodopsin-like receptor activity // IEA /// GO:0004872 // receptor activity // IEA /// GO:0004984 // olfactory receptor activity // IEA	GO:0016020 // membrane // IEA /// GO:0016021 // integral to membrane // IEA	3.74893	3.5476	3.67233	3.69899	3.7555	3.77964	4.01529	4.28531	3.71252	4.20882
TC0900045	IL33	interleukin 33	0.0243404	0.596	166.27	114.16	1.46	up	chr9	+	6215807	6257983	---	GO:0005125 // cytokine activity // IEA /// GO:0005515 // protein binding // IPI	GO:0005576 // extracellular region // IEA /// GO:0005615 // extracellular space // IEA	6.72574	7.0046	6.50104	6.96047	6.97294	6.81272	7.19657	7.3086	8.0108	7.58829
TC1101907	BLID	BH3-like motif containing, cell death inducer	0.0244992	0.596	16.78	26.96	0.62	down	chr11	-	121986062	121986923	GO:0006915 // apoptosis // IEA	---	GO:0005737 // cytoplasm // IEA /// GO:0005739 // mitochondrion // IEA	4.62376	4.34519	5.74036	4.97084	4.07304	4.38139	4.09015	3.94287	4.04567	3.91172
TC1101286	IMMP1L	IMP1 inner mitochondrial membrane peptidase-like (S. cerevisiae)	0.0245663	0.596	23.86	28.75	0.83	down	chr11	-	31453948	31531181	GO:0006508 // proteolysis // IEA	GO:0008236 // serine-type peptidase activity // IEA /// GO:0009003 // signal peptidase activity // IEA	GO:0005739 // mitochondrion // IEA /// GO:0005743 // mitochondrial inner membrane // IEA /// GO:0016020 // membrane // IEA /// GO:0016021 // integral to membrane // IEA	4.87542	4.77039	4.88106	5.04773	4.64326	4.47431	4.67112	4.36679	4.84918	4.55255
TC1400529	NR_003197.1	small nucleolar RNA, C/D box 114-5 (SNORD114-5) on chromosome 14 [Source:RefSeq_dna;Acc:NR_003197]	0.0246014	0.596	25.58	34.66	0.74	down	chr14	+	101421707	101421776	---	---	---	5.33702	5.49156	4.84391	5.07052	4.82322	5.02966	4.77544	4.83979	4.35766	4.41259
TC1601124	PLLP	plasmolipin	0.0246925	0.596	127.87	95.39	1.34	up	chr16	-	57290004	57318581	GO:0006811 // ion transport // IEA	GO:0005216 // ion channel activity // IEA	GO:0016020 // membrane // IEA /// GO:0016021 // integral to membrane // IEA	6.70844	6.37082	7.05426	6.57752	6.15828	6.85923	6.90513	6.88801	7.40404	6.96591
TC1001215	DNMBP	dynamin binding protein	0.0250129	0.596	139.71	171.65	0.81	down	chr10	-	101635334	101769676	GO:0007242 // intracellular signaling cascade // IEA /// GO:0035023 // regulation of Rho protein signal transduction // IEA /// GO:0007165 // signal transduction // IEA /// GO:0007242 // intracellular signaling cascade // IEA /// GO:0035023 // regulation of Rho protein signal transduction // IEA	GO:0005085 // guanyl-nucleotide exchange factor activity // IEA /// GO:0005089 // Rho guanyl-nucleotide exchange factor activity // IEA /// GO:0005515 // protein binding // IEA	GO:0005622 // intracellular // IEA /// GO:0005737 // cytoplasm // IEA /// GO:0005794 // Golgi apparatus // IEA /// GO:0005856 // cytoskeleton // IEA /// GO:0030054 // cell junction // IEA /// GO:0045202 // synapse // IEA /// GO:0005622 // intracellular // IEA /// GO:0005737 // cytoplasm // IEA /// GO:0005794 // Golgi apparatus // IEA /// GO:0005856 // cytoskeleton // IEA	7.52091	7.22552	7.63156	7.10392	7.62496	7.23371	7.22971	7.03668	7.12936	7.03203
TC1401117	BCL11B	B-cell CLL/lymphoma 11B (zinc finger protein)	0.0251307	0.596	50.86	40.39	1.26	up	chr14	-	99635624	99737822	GO:0006350 // transcription // IEA /// GO:0006355 // regulation of transcription, DNA-dependent // IEA	GO:0003676 // nucleic acid binding // IEA /// GO:0008270 // zinc ion binding // IEA /// GO:0046872 // metal ion binding // IEA	GO:0005622 // intracellular // IEA /// GO:0005634 // nucleus // IEA	5.4534	5.26611	5.16623	5.41986	5.3638	5.45664	5.92553	6.02174	5.50293	5.46559
TC2000525	ADRA1D	adrenergic, alpha-1D-, receptor	0.0251599	0.596	49.17	39.07	1.26	up	chr20	-	4201329	4229662	GO:0001986 // negative regulation of the force of heart contraction during baroreceptor response to increased systemic arterial blood pressure // IEA /// GO:0001994 // norepinephrine-epinephrine vasoconstriction involved in regulation of systemic arterial blood pressure // IEA /// GO:0006259 // DNA metabolic process // TAS /// GO:0007165 // signal transduction // IEA /// GO:0007186 // G-protein c…	GO:0001584 // rhodopsin-like receptor activity // IEA /// GO:0004872 // receptor activity // IEA /// GO:0004935 // adrenoceptor activity // IEA /// GO:0004937 // alpha1-adrenergic receptor activity // TAS	GO:0005886 // plasma membrane // IEA /// GO:0005887 // integral to plasma membrane // TAS	5.59583	5.3627	4.84232	5.2373	5.39171	5.62506	5.61404	5.61813	5.56089	5.71034
TC1200406	OR6C4	olfactory receptor, family 6, subfamily C, member 4	0.0252729	0.596	21.84	27.76	0.79	down	chr12	+	55945011	55945940	GO:0007165 // signal transduction // IEA /// GO:0007186 // G-protein coupled receptor protein signaling pathway // IEA /// GO:0007608 // sensory perception of smell // IEA /// GO:0050896 // response to stimulus // IEA	GO:0004872 // receptor activity // IEA /// GO:0004984 // olfactory receptor activity // IEA	GO:0005886 // plasma membrane // IEA /// GO:0016021 // integral to membrane // IEA	4.96649	4.45068	4.71816	4.82359	5.00466	4.56267	4.67032	4.59103	4.27808	4.1732
TC0901026	Q6ZVS9_HUMAN	CDNA FLJ42132 fis, clone TESTI2034997. [Source:Uniprot/SPTREMBL;Acc:Q6ZVS9]	0.0253907	0.596	51.76	105.57	0.49	down	chr9	-	72772428	72790804	---	---	---	6.35989	7.0479	8.1056	6.10582	5.98147	6.40665	6.07149	5.39175	5.37429	5.25452
TC1501066	ITGA11	integrin, alpha 11	0.0255666	0.596	305.31	666.72	0.46	down	chr15	-	68594050	68724504	GO:0006929 // substrate-bound cell migration // IEA /// GO:0007155 // cell adhesion // TAS /// GO:0007160 // cell-matrix adhesion // TAS /// GO:0007229 // integrin-mediated signaling pathway // IEA /// GO:0007517 // muscle development // TAS	GO:0000287 // magnesium ion binding // IEA /// GO:0004872 // receptor activity // IEA /// GO:0005509 // calcium ion binding // IEA /// GO:0005518 // collagen binding // TAS	GO:0008305 // integrin complex // TAS /// GO:0016020 // membrane // IEA /// GO:0016021 // integral to membrane // IEA	9.70731	9.78898	9.60315	9.01559	8.77981	9.45229	8.24766	7.14154	7.41122	9.04777
TC1100318	DDB2	damage-specific DNA binding protein 2, 48kDa	0.0256763	0.596	166.72	214.67	0.78	down	chr11	+	47236513	47260791	GO:0000209 // protein polyubiquitination // IDA /// GO:0000718 // nucleotide-excision repair, DNA damage removal // EXP /// GO:0009411 // response to UV // IDA /// GO:0051865 // protein autoubiquitination // IDA /// GO:0006289 // nucleotide-excision repair // TAS	GO:0003684 // damaged DNA binding // TAS /// GO:0004842 // ubiquitin-protein ligase activity // IDA /// GO:0005515 // protein binding // IPI /// GO:0003684 // damaged DNA binding // TAS /// GO:0005515 // protein binding // IPI	GO:0005634 // nucleus // IEA /// GO:0005654 // nucleoplasm // EXP /// GO:0043234 // protein complex // IDA /// GO:0005634 // nucleus // IEA	7.94182	7.6583	8.18495	7.49579	7.43928	7.53983	7.48239	7.27026	7.49197	7.15182
TC1700428	MSL1	male-specific lethal 1 homolog (Drosophila)	0.0257493	0.596	173.22	207.98	0.83	down	chr17	+	38278217	38293040	---	---	---	7.57452	7.85371	7.95733	7.52094	7.58505	7.63597	7.45381	7.28752	7.51291	7.32196
TC0800308	XKR4	XK, Kell blood group complex subunit-related family, member 4	0.0258282	0.596	48.76	32.51	1.5	up	chr8	+	56015017	56438708	---	---	GO:0016020 // membrane // IEA /// GO:0016021 // integral to membrane // IEA	5.04268	5.07741	5.56994	4.66387	4.75142	5.42242	5.10412	5.39974	6.15009	5.99169
TC0102181	SLC2A1	solute carrier family 2 (facilitated glucose transporter), member 1	0.0258438	0.596	229.23	157.39	1.46	up	chr1	-	43391519	43424844	GO:0008643 // carbohydrate transport // IEA /// GO:0015758 // glucose transport // TAS /// GO:0055085 // transmembrane transport // IEA /// GO:0006810 // transport // IEA /// GO:0008643 // carbohydrate transport // IEA /// GO:0015758 // glucose transport // TAS	GO:0005215 // transporter activity // IEA /// GO:0005351 // sugar:hydrogen symporter activity // IEA /// GO:0005355 // glucose transmembrane transporter activity // TAS /// GO:0022891 // substrate-specific transmembrane transporter activity // IEA /// GO:0005215 // transporter activity // IEA /// GO:0005351 // sugar:hydrogen ion symporter activity // IEA /// GO:0005355 // glucose transmembrane tr…	GO:0005624 // membrane fraction // TAS /// GO:0005886 // plasma membrane // IEA /// GO:0016021 // integral to membrane // IEA /// GO:0042470 // melanosome // IEA /// GO:0005622 // intracellular // IEA /// GO:0005624 // membrane fraction // TAS /// GO:0005737 // cytoplasm // IEA /// GO:0005886 // plasma membrane // IEA /// GO:0016020 // membrane // TAS /// GO:0016021 // integral to membrane // IEA…	7.14017	7.20399	7.66957	7.0665	7.4008	8.54304	7.37244	7.59631	8.03985	7.68144
TC0301336	FRMD4B	FERM domain containing 4B	0.0258662	0.596	242.33	315.32	0.77	down	chr3	-	69219419	69591734	---	GO:0005488 // binding // IEA /// GO:0008092 // cytoskeletal protein binding // IEA	GO:0005737 // cytoplasm // IEA /// GO:0005856 // cytoskeleton // IEA /// GO:0019898 // extrinsic to membrane // IEA	8.14155	8.25434	8.69363	7.97299	8.43094	8.27136	8.00077	7.86049	7.67054	7.83094
TC0701373	TMEM60	transmembrane protein 60	0.0259171	0.596	126.27	154.29	0.82	down	chr7	-	77423046	77427747	---	---	GO:0016020 // membrane // IEA /// GO:0016021 // integral to membrane // IEA	7.33012	7.22857	7.11442	7.23867	7.42595	7.04459	7.05188	6.65929	6.94154	7.23443
TC1600653	FOXL1	forkhead box L1	0.0259243	0.596	29.71	23.97	1.24	up	chr16	+	86612115	86615295	GO:0006350 // transcription // IEA /// GO:0006355 // regulation of transcription, DNA-dependent // NAS /// GO:0007275 // multicellular organismal development // NAS	GO:0003700 // transcription factor activity // TAS /// GO:0008301 // DNA bending activity // NAS /// GO:0043565 // sequence-specific DNA binding // IDA	GO:0005634 // nucleus // IC	4.61911	4.41069	4.94124	4.36555	4.56797	5.13219	4.85144	5.01656	4.82952	4.66371
TC1100112	TRIM22	tripartite motif containing 22	0.0259293	0.596	130.94	100.44	1.3	up	chr11	+	5710919	5732093	GO:0006355 // regulation of transcription, DNA-dependent // TAS /// GO:0006955 // immune response // TAS /// GO:0009615 // response to virus // TAS	GO:0003700 // transcription factor activity // TAS /// GO:0003714 // transcription corepressor activity // TAS /// GO:0005515 // protein binding // IEA /// GO:0008270 // zinc ion binding // IEA /// GO:0046872 // metal ion binding // IEA	GO:0005622 // intracellular // IEA /// GO:0005634 // nucleus // TAS	6.7449	6.59528	6.40877	7.02031	6.4719	6.79798	7.10049	6.99112	7.44758	6.85658
TC0601604	MOXD1	monooxygenase, DBH-like 1	0.025936	0.596	18.88	14.06	1.34	up	chr6	-	132617194	132722684	GO:0006548 // histidine catabolic process // IEA /// GO:0006584 // catecholamine metabolic process // IEA /// GO:0009987 // cellular process // IEA /// GO:0055114 // oxidation reduction // IEA /// GO:0006548 // histidine catabolic process // IEA /// GO:0006584 // catecholamine metabolic process // IEA	GO:0004497 // monooxygenase activity // IEA /// GO:0004500 // dopamine beta-monooxygenase activity // IEA /// GO:0005507 // copper ion binding // IEA /// GO:0046872 // metal ion binding // IEA /// GO:0004497 // monooxygenase activity // IEA /// GO:0004500 // dopamine beta-monooxygenase activity // IEA /// GO:0005507 // copper ion binding // IEA	GO:0005783 // endoplasmic reticulum // IEA /// GO:0005789 // endoplasmic reticulum membrane // IEA /// GO:0016020 // membrane // IEA /// GO:0016021 // integral to membrane // IEA	3.7397	4.1917	3.69882	3.97614	3.44978	3.83935	4.44878	4.5613	4.0698	4.30429
TC0400127	Q6ZRT5_HUMAN	CDNA FLJ46117 fis, clone TESTI2037572. [Source:Uniprot/SPTREMBL;Acc:Q6ZRT5]	0.0259832	0.596	26.73	20.83	1.28	up	chr4	+	21857816	21859321	---	---	---	4.09806	4.30948	4.89699	4.29618	4.29215	4.66426	4.73986	4.97627	4.81742	4.53415
TC0900248	Q5VV11_HUMAN	Family with sequence similarity 88, member B. [Source:Uniprot/SPTREMBL;Acc:Q5VV11]	0.0260822	0.596	52.55	67.91	0.77	down	chr9	+	66553231	66559805	---	---	---	5.93737	6.19854	5.89748	6.23903	6.14536	5.7838	6.21247	5.5573	5.62708	5.42736
TC1101402	OR5M10	olfactory receptor, family 5, subfamily M, member 10	0.0262118	0.596	5.73	4.59	1.25	up	chr11	-	56344250	56345197	GO:0007165 // signal transduction // IEA /// GO:0007186 // G-protein coupled receptor protein signaling pathway // IEA /// GO:0007608 // sensory perception of smell // IEA /// GO:0050896 // response to stimulus // IEA	GO:0004872 // receptor activity // IEA /// GO:0004984 // olfactory receptor activity // IEA	GO:0005886 // plasma membrane // IEA /// GO:0016021 // integral to membrane // IEA	2.09394	2.25665	2.16148	2.29362	2.18335	2.47541	2.39838	2.73671	2.85664	2.156
TC1200984	TAS2R20	taste receptor, type 2, member 20	0.0262869	0.596	34.79	51.8	0.67	down	chr12	-	11149545	11150474	GO:0007165 // signal transduction // IEA /// GO:0007186 // G-protein coupled receptor protein signaling pathway // IEA /// GO:0050896 // response to stimulus // IEA /// GO:0050909 // sensory perception of taste // IEA	GO:0004872 // receptor activity // IEA /// GO:0004930 // G-protein coupled receptor activity // IEA	GO:0016020 // membrane // IEA /// GO:0016021 // integral to membrane // IEA	5.83968	6.05415	5.69018	5.8868	4.99361	5.45953	5.40854	5.35323	4.80666	4.60584
TC1001128	MMRN2	multimerin 2	0.0263475	0.596	245.75	199.05	1.23	up	chr10	-	88695297	88717372	---	---	GO:0005576 // extracellular region // IEA /// GO:0005578 // proteinaceous extracellular matrix // IEA	7.53567	7.89368	7.48911	7.76669	7.49003	7.98323	7.93437	7.81187	8.26632	7.73944
TC1600851	PRM3	protamine 3	0.0265513	0.597	32.38	26.35	1.23	up	chr16	-	11367144	11367452	GO:0007076 // mitotic chromosome condensation // IEA /// GO:0007275 // multicellular organismal development // IEA /// GO:0007283 // spermatogenesis // IEA /// GO:0008150 // biological_process // ND /// GO:0030154 // cell differentiation // IEA	GO:0003674 // molecular_function // ND /// GO:0003677 // DNA binding // IEA	GO:0000786 // nucleosome // IEA /// GO:0005575 // cellular_component // ND /// GO:0005634 // nucleus // IEA /// GO:0005694 // chromosome // IEA	4.81796	4.81548	4.70097	4.39662	4.85748	4.93184	4.90516	5.1244	4.87229	5.28142
TC1701489	PRAC	prostate cancer susceptibility candidate	0.0266985	0.597	16.23	13.03	1.25	up	chr17	-	46799081	46799882	---	---	GO:0005634 // nucleus // IEA	3.887	3.87648	3.49176	3.8352	3.42002	3.71853	4.15605	4.00584	4.09781	4.15445
TC1201045	BCAT1	branched chain amino-acid transaminase 1, cytosolic	0.0267013	0.597	194.63	333.64	0.58	down	chr12	-	24964281	25102308	GO:0000082 // G1/S transition of mitotic cell cycle // TAS /// GO:0008152 // metabolic process // IEA /// GO:0008283 // cell proliferation // TAS /// GO:0009081 // branched chain family amino acid metabolic process // IEA /// GO:0009082 // branched chain family amino acid biosynthetic process // TAS	GO:0003824 // catalytic activity // IEA /// GO:0004084 // branched-chain-amino-acid transaminase activity // IEA /// GO:0016740 // transferase activity // IEA /// GO:0003824 // catalytic activity // IEA /// GO:0004084 // branched-chain-amino-acid transaminase activity // TAS /// GO:0016740 // transferase activity // IEA /// GO:0042802 // identical protein binding // IEA	GO:0005737 // cytoplasm // IEA /// GO:0005737 // cytoplasm // IEA /// GO:0005829 // cytosol // NR	8.18781	7.78247	9.2592	7.69266	8.97868	7.93695	7.75513	7.57159	7.20166	7.58766
TC1001312	RGS10	regulator of G-protein signaling 10	0.0267133	0.597	59.34	74.96	0.79	down	chr10	-	121259340	121302237	GO:0009968 // negative regulation of signal transduction // IEA	GO:0004871 // signal transducer activity // IEA /// GO:0005515 // protein binding // IPI /// GO:0004871 // signal transducer activity // IEA /// GO:0005515 // protein binding // IEA	---	6.36532	6.18181	6.35235	5.86562	6.36565	6.10713	6.13497	5.85067	5.59857	5.79286
TC0500565	NDFIP1	Nedd4 family interacting protein 1	0.0267552	0.598	310.19	388.83	0.8	down	chr5	+	141488210	141533760	GO:0043123 // positive regulation of I-kappaB kinase/NF-kappaB cascade // IMP	GO:0004871 // signal transducer activity // IMP /// GO:0005515 // protein binding // IEA	GO:0000139 // Golgi membrane // IEA /// GO:0005794 // Golgi apparatus // IEA /// GO:0016020 // membrane // IEA /// GO:0016021 // integral to membrane // IEA /// GO:0005794 // Golgi apparatus // IEA /// GO:0016020 // membrane // IEA /// GO:0016021 // integral to membrane // IEA	8.61492	8.55243	8.50817	8.53981	8.78977	8.50865	8.28781	7.85408	8.28036	8.48411
TC1101757	MTMR2	myotubularin related protein 2	0.0268646	0.598	221.7	289.72	0.77	down	chr11	-	95566046	95657459	GO:0006470 // protein amino acid dephosphorylation // NAS /// GO:0046839 // phospholipid dephosphorylation // IEA	GO:0004437 // inositol or phosphatidylinositol phosphatase activity // TAS /// GO:0004725 // protein tyrosine phosphatase activity // IEA /// GO:0005515 // protein binding // IPI /// GO:0008138 // protein tyrosine/serine/threonine phosphatase activity // NAS /// GO:0016787 // hydrolase activity // IEA	GO:0005634 // nucleus // IDA /// GO:0005737 // cytoplasm // IDA /// GO:0016020 // membrane // IEA	8.08335	7.97864	8.519	8.04764	8.25412	8.14643	7.56846	7.48202	7.75457	8.0407
TC1500766	CHRFAM7A	CHRNA7 (cholinergic receptor, nicotinic, alpha 7, exons 5-10) and FAM7A (family with sequence similarity 7A, exons A-E) fusion	0.0269158	0.598	56.58	72.29	0.78	down	chr15	-	30653443	30685864	GO:0006811 // ion transport // IEA	GO:0005230 // extracellular ligand-gated ion channel activity // IEA /// GO:0030594 // neurotransmitter receptor activity // IEA	GO:0016021 // integral to membrane // IEA /// GO:0045211 // postsynaptic membrane // IEA	6.29609	6.3276	6.14108	6.49316	5.61073	5.86956	5.83073	5.89994	5.73371	5.80675
TC0700470	AKAP9	A kinase (PRKA) anchor protein (yotiao) 9	0.0269589	0.598	126.72	153.28	0.83	down	chr7	+	91570192	91739989	GO:0006810 // transport // TAS /// GO:0007165 // signal transduction // TAS /// GO:0007268 // synaptic transmission // TAS /// GO:0006004 // fucose metabolic process // IEA /// GO:0006810 // transport // TAS /// GO:0007165 // signal transduction // TAS /// GO:0007268 // synaptic transmission // TAS /// GO:0016192 // vesicle-mediated transport // IEA	GO:0005102 // receptor binding // TAS /// GO:0005102 // receptor binding // TAS /// GO:0005515 // protein binding // IEA /// GO:0005524 // ATP binding // IEA /// GO:0008736 // L-fucose isomerase activity // IEA	GO:0005737 // cytoplasm // IEA /// GO:0005794 // Golgi apparatus // IEA /// GO:0005813 // centrosome // TAS /// GO:0005856 // cytoskeleton // TAS /// GO:0000242 // pericentriolar material // IEA /// GO:0005737 // cytoplasm // IEA /// GO:0005794 // Golgi apparatus // IEA /// GO:0005813 // centrosome // TAS /// GO:0005856 // cytoskeleton // TAS /// GO:0016020 // membrane // IEA	7.12729	7.18631	7.60028	7.11167	7.26493	7.01377	6.85788	6.88104	7.22738	6.97742
TC1300244	FARP1	FERM, RhoGEF (ARHGEF) and pleckstrin domain protein 1 (chondrocyte-derived)	0.0270022	0.598	256.37	334.41	0.77	down	chr13	+	98794816	99102016	GO:0035023 // regulation of Rho protein signal transduction // IEA /// GO:0006096 // glycolysis // IEA /// GO:0035023 // regulation of Rho protein signal transduction // IEA	GO:0005085 // guanyl-nucleotide exchange factor activity // IEA /// GO:0005089 // Rho guanyl-nucleotide exchange factor activity // IEA /// GO:0005488 // binding // IEA /// GO:0008092 // cytoskeletal protein binding // IEA /// GO:0003872 // 6-phosphofructokinase activity // IEA /// GO:0005085 // guanyl-nucleotide exchange factor activity // IEA /// GO:0005089 // Rho guanyl-nucleotide exchange fac…	GO:0005622 // intracellular // IEA /// GO:0005737 // cytoplasm // IEA /// GO:0005856 // cytoskeleton // TAS /// GO:0019898 // extrinsic to membrane // IEA /// GO:0005622 // intracellular // IEA /// GO:0005737 // cytoplasm // IEA /// GO:0005856 // cytoskeleton // IEA /// GO:0005945 // 6-phosphofructokinase complex // IEA /// GO:0019898 // extrinsic to membrane // IEA	8.28093	8.6624	8.53657	8.27927	8.15838	8.47752	8.04135	7.86093	7.6494	8.01114
TC0102676	AE01	uncharacterized LOC440670	0.0273	0.601	161.92	197.36	0.82	down	chr1	-	148250249	148347051	---	---	GO:0005737 // cytoplasm // IEA	7.46499	7.76604	7.78059	7.57957	7.52255	7.67593	7.41279	7.09732	7.34628	7.19326
TC0801324	PLEC	plectin	0.0274086	0.601	316.73	381.19	0.83	down	chr8	-	144989321	145050913	---	GO:0003779 // actin binding // IEA /// GO:0003779 // actin binding // IEA /// GO:0008307 // structural constituent of muscle // TAS	GO:0005737 // cytoplasm // IEA /// GO:0005856 // cytoskeleton // IEA /// GO:0005886 // plasma membrane // NAS	8.83382	8.51339	8.65151	8.51915	8.34408	8.52483	8.47587	8.24314	8.17052	8.151
TC1101163	GVINP1	GTPase, very large interferon inducible pseudogene 1	0.0274132	0.601	57.86	29.79	1.94	up	chr11	-	6735842	6737230	---	---	---	5.27929	5.22102	3.60645	5.10581	5.26256	5.30192	5.97671	6.58949	6.20062	5.23401
TC0301426	CD47	CD47 molecule	0.027635	0.603	367.14	458.32	0.8	down	chr3	-	107761941	107809935	GO:0007155 // cell adhesion // IEA /// GO:0007229 // integrin-mediated signaling pathway // TAS /// GO:0008284 // positive regulation of cell proliferation // IDA /// GO:0022409 // positive regulation of cell-cell adhesion // IDA /// GO:0050870 // positive regulation of T cell activation // IDA /// GO:0006835 // dicarboxylic acid transport // IEA /// GO:0007155 // cell adhesion // IEA /// GO:0007…	GO:0005515 // protein binding // IPI /// GO:0005515 // protein binding // IPI /// GO:0017153 // sodium:dicarboxylate symporter activity // IEA	GO:0005886 // plasma membrane // EXP /// GO:0005887 // integral to plasma membrane // TAS /// GO:0005886 // plasma membrane // TAS /// GO:0005887 // integral to plasma membrane // TAS /// GO:0016020 // membrane // IEA	8.99267	8.62347	8.83046	8.85209	8.89253	8.28399	8.50334	8.2768	8.82284	8.7438
TC0301457	SPICE1	spindle and centriole associated protein 1	0.0277179	0.604	94.86	116.85	0.81	down	chr3	-	113161569	113234034	---	---	---	6.74672	6.78675	7.16328	7.06613	6.57009	6.7706	6.59768	6.57314	6.61284	6.31414
TC0X00470	NRK	Nik related kinase	0.0277362	0.604	30.8	62.75	0.49	down	chrX	+	105066536	105202602	GO:0006468 // protein amino acid phosphorylation // IEA /// GO:0045449 // regulation of transcription // IEA /// GO:0006468 // protein amino acid phosphorylation // IEA /// GO:0007256 // activation of JNKK activity // IEA	GO:0000166 // nucleotide binding // IEA /// GO:0003700 // transcription factor activity // IEA /// GO:0004674 // protein serine/threonine kinase activity // IEA /// GO:0005083 // small GTPase regulator activity // IEA /// GO:0005524 // ATP binding // IEA /// GO:0016740 // transferase activity // IEA /// GO:0000166 // nucleotide binding // IEA /// GO:0004672 // protein kinase activity // IEA /// G…	GO:0005634 // nucleus // IEA	6.19715	6.64711	6.09216	6.22082	4.69101	5.83134	4.64937	4.41329	4.28836	5.57278
TC0900201	FAM74A3	family with sequence similarity 74, member A3	0.0280299	0.606	13.85	11.19	1.24	up	chr9	+	40715662	40722679	---	---	---	3.25242	3.71939	3.38085	3.50073	3.5595	3.82336	4.08361	3.53157	3.66829	3.88165
TC1800127	DSG2	desmoglein 2	0.0280908	0.606	62.52	28	2.23	up	chr18	+	29078205	29126857	GO:0007155 // cell adhesion // IEA /// GO:0007156 // homophilic cell adhesion // IEA	GO:0005509 // calcium ion binding // IEA /// GO:0005515 // protein binding // IEA	GO:0005886 // plasma membrane // IEA /// GO:0016021 // integral to membrane // IEA /// GO:0030057 // desmosome // IEA	5.98674	5.04505	3.70751	5.07193	4.21571	6.97913	5.93586	5.42329	6.39841	5.12469
TC1300465	HTR2A	5-hydroxytryptamine (serotonin) receptor 2A, G protein-coupled	0.0281149	0.606	89.47	177.55	0.5	down	chr13	-	47407513	47471211	GO:0001659 // temperature homeostasis // IEA /// GO:0006950 // response to stress // IEA /// GO:0007165 // signal transduction // IEA /// GO:0007208 // serotonin receptor, phospholipase C activating pathway // IEA /// GO:0007210 // serotonin receptor signaling pathway // TAS /// GO:0007268 // synaptic transmission // TAS /// GO:0007568 // aging // IEA /// GO:0007613 // memory // IEA /// GO:000821…	GO:0001584 // rhodopsin-like receptor activity // IEA /// GO:0004872 // receptor activity // IEA /// GO:0004993 // serotonin receptor activity // TAS /// GO:0032403 // protein complex binding // IEA	GO:0005737 // cytoplasm // IEA /// GO:0005886 // plasma membrane // IEA /// GO:0005887 // integral to plasma membrane // TAS /// GO:0030425 // dendrite // IEA	7.68253	7.32743	6.95739	8.11861	7.26451	6.67918	7.44094	6.9412	5.1246	6.26023
TC0102940	MPZ	myelin protein zero	0.0282411	0.607	88.42	52.89	1.67	up	chr1	-	161274525	161279753	GO:0007268 // synaptic transmission // TAS /// GO:0007638 // mechanosensory behavior // IEA /// GO:0008366 // axon ensheathment // NAS /// GO:0045217 // cell-cell junction maintenance // IEA /// GO:0006275 // regulation of DNA replication // IEA /// GO:0007156 // homophilic cell adhesion // NR /// GO:0007268 // synaptic transmission // TAS /// GO:0007422 // peripheral nervous system development /…	GO:0003674 // molecular_function // ND /// GO:0005198 // structural molecule activity // NAS /// GO:0003674 // molecular_function // ND /// GO:0003677 // DNA binding // IEA /// GO:0005198 // structural molecule activity // NAS	GO:0005575 // cellular_component // ND /// GO:0005886 // plasma membrane // NAS /// GO:0005887 // integral to plasma membrane // TAS /// GO:0016020 // membrane // IEA	5.93336	5.55301	5.95154	5.49582	5.68153	6.19298	5.71033	6.23206	7.56112	6.66496
TC1000645	PLEKHA1	pleckstrin homology domain containing, family A (phosphoinositide binding specific) member 1	0.0283229	0.607	86.83	110.21	0.79	down	chr10	+	124134212	124191867	GO:0008150 // biological_process // ND	GO:0005543 // phospholipid binding // IDA	GO:0005575 // cellular_component // ND /// GO:0005634 // nucleus // IEA /// GO:0005737 // cytoplasm // IEA /// GO:0005886 // plasma membrane // IEA /// GO:0005575 // cellular_component // ND /// GO:0005634 // nucleus // IEA /// GO:0005737 // cytoplasm // IEA /// GO:0016020 // membrane // IEA	6.62659	6.766	6.84508	6.56443	7.10868	6.66382	6.65416	6.29906	6.13548	6.47833
TC0800801	TNFRSF10A	tumor necrosis factor receptor superfamily, member 10a	0.0284475	0.607	97.14	77.57	1.25	up	chr8	-	23048064	23082685	GO:0006915 // apoptosis // IEA /// GO:0006917 // induction of apoptosis // NAS /// GO:0006919 // caspase activation // NAS /// GO:0007165 // signal transduction // TAS /// GO:0007250 // activation of NF-kappaB-inducing kinase activity // NAS /// GO:0008625 // induction of apoptosis via death domain receptors // NAS	GO:0004872 // receptor activity // NAS /// GO:0005035 // death receptor activity // TAS /// GO:0008656 // caspase activator activity // NAS /// GO:0045569 // TRAIL binding // NAS	GO:0016020 // membrane // IEA /// GO:0016021 // integral to membrane // IC	5.89504	6.33025	6.17851	6.34766	6.62601	6.67615	6.47139	6.66171	6.68178	6.54867
TC0701078	KIAA0087	KIAA0087	0.0284833	0.607	13.47	10.7	1.26	up	chr7	-	26572740	26578407	---	---	---	3.24068	3.36835	3.30584	3.42036	3.75217	3.61434	3.75134	3.99924	3.48602	3.93783
TC1000098	PLXDC2	plexin domain containing 2	0.0286849	0.608	1471.58	1990.6	0.74	down	chr10	+	20105168	20569286	GO:0007160 // cell-matrix adhesion // IEA /// GO:0007275 // multicellular organismal development // IEA /// GO:0007596 // blood coagulation // IEA	GO:0004872 // receptor activity // IEA /// GO:0004888 // transmembrane receptor activity // IEA	GO:0016020 // membrane // IEA /// GO:0016021 // integral to membrane // IEA	10.6569	11.078	11.116	10.9419	10.9923	11.0053	10.4747	10.2122	10.1354	10.818
TC0700478	CCDC132	coiled-coil domain containing 132	0.0286891	0.608	53.6	64.54	0.83	down	chr7	+	92861653	92988338	---	---	---	5.87857	5.89927	6.09958	5.93863	6.23497	5.68122	5.65443	5.63124	6.0451	5.73809
TC2100195	COL6A1	collagen, type VI, alpha 1	0.0288046	0.61	956.47	1436.48	0.67	down	chr21	+	47401663	47424963	GO:0006817 // phosphate transport // IEA /// GO:0007155 // cell adhesion // NAS	GO:0005198 // structural molecule activity // IEA /// GO:0005515 // protein binding // IEA	GO:0005576 // extracellular region // IEA /// GO:0005578 // proteinaceous extracellular matrix // IEA /// GO:0005589 // collagen type VI // NAS /// GO:0005737 // cytoplasm // IEA	10.8549	10.5283	10.2394	10.6256	10.1836	10.5863	10.1578	9.66131	9.23194	9.90047
TC0X00698	TKTL1	transketolase-like 1	0.0289527	0.611	33.66	26.42	1.27	up	chrX	+	153524024	153558700	GO:0006007 // glucose catabolic process // TAS /// GO:0006772 // thiamin metabolic process // TAS /// GO:0008152 // metabolic process // IEA /// GO:0006007 // glucose catabolic process // TAS /// GO:0006772 // thiamin metabolic process // TAS	GO:0004802 // transketolase activity // TAS /// GO:0005509 // calcium ion binding // IEA /// GO:0016740 // transferase activity // IEA	GO:0005634 // nucleus // IEA /// GO:0005737 // cytoplasm // IEA	4.81967	4.74787	4.58282	4.74333	4.71301	4.72412	5.22744	5.20748	4.78351	5.45262
TC0601349	DST	dystonin	0.0290555	0.611	321.3	449.53	0.71	down	chr6	-	56322785	56819426	GO:0007010 // cytoskeleton organization and biogenesis // TAS /// GO:0007050 // cell cycle arrest // IEA /// GO:0007155 // cell adhesion // IEA /// GO:0007229 // integrin-mediated signaling pathway // NAS /// GO:0030036 // actin cytoskeleton organization and biogenesis // ISS /// GO:0045104 // intermediate filament cytoskeleton organization and biogenesis // IEP /// GO:0006412 // translation // I…	GO:0003779 // actin binding // IEA /// GO:0005178 // integrin binding // IPI /// GO:0005200 // structural constituent of cytoskeleton // IEP /// GO:0005509 // calcium ion binding // IEA /// GO:0005515 // protein binding // IEA /// GO:0008022 // protein C-terminus binding // IPI /// GO:0051015 // actin filament binding // ISS /// GO:0003723 // RNA binding // IEA /// GO:0003735 // structural consti…	GO:0005604 // basement membrane // TAS /// GO:0005737 // cytoplasm // IEP /// GO:0005856 // cytoskeleton // IEA /// GO:0016023 // cytoplasmic membrane-bounded vesicle // IDA /// GO:0030056 // hemidesmosome // TAS /// GO:0005604 // basement membrane // TAS /// GO:0005615 // extracellular space // NR /// GO:0005622 // intracellular // IEA /// GO:0005737 // cytoplasm // ISS /// GO:0005840 // ribosom…	8.69778	8.72335	9.42983	8.43232	8.76821	8.71656	8.16983	7.93512	8.532	8.31531
TC1901287	PLVAP	plasmalemma vesicle associated protein	0.0290645	0.611	1032.2	823	1.25	up	chr19	-	17462264	17488159	---	---	GO:0005737 // cytoplasm // IEA /// GO:0016020 // membrane // IEA /// GO:0016021 // integral to membrane // IEA	9.46172	9.74546	9.47954	9.60907	10.1181	9.96619	10.1354	9.89954	10.0392	10.047
TC0100860	OLFML3	olfactomedin-like 3	0.0293151	0.613	298.26	213.69	1.4	up	chr1	+	114522030	114524876	---	---	GO:0005576 // extracellular region // IEA	7.95675	7.79667	7.44082	8.21423	7.27872	8.05231	8.32163	7.82718	8.44997	8.48082
TC1600352	HSD3B7	hydroxy-delta-5-steroid dehydrogenase, 3 beta- and steroid delta-isomerase 7	0.0293942	0.613	172.36	269.35	0.64	down	chr16	+	30996528	31000471	GO:0006694 // steroid biosynthetic process // IEA /// GO:0006699 // bile acid biosynthetic process // TAS /// GO:0006700 // C21-steroid hormone biosynthetic process // IEA /// GO:0008152 // metabolic process // IEA /// GO:0055114 // oxidation reduction // IEA /// GO:0006694 // steroid biosynthetic process // IEA /// GO:0006699 // bile acid biosynthetic process // TAS /// GO:0006700 // C21-steroid…	GO:0003824 // catalytic activity // IEA /// GO:0003854 // 3-beta-hydroxy-delta5-steroid dehydrogenase activity // IEA /// GO:0005488 // binding // IEA /// GO:0016491 // oxidoreductase activity // IEA /// GO:0003824 // catalytic activity // IEA /// GO:0003854 // 3-beta-hydroxy-delta5-steroid dehydrogenase activity // NAS /// GO:0004769 // steroid delta-isomerase activity // IEA /// GO:0016491 // o…	GO:0005575 // cellular_component // ND /// GO:0005783 // endoplasmic reticulum // IEA /// GO:0005789 // endoplasmic reticulum membrane // IEA /// GO:0016020 // membrane // IEA /// GO:0016021 // integral to membrane // IEA /// GO:0005575 // cellular_component // ND /// GO:0005783 // endoplasmic reticulum // IEA /// GO:0016020 // membrane // IEA /// GO:0016021 // integral to membrane // IEA	9.03512	7.76629	7.81922	7.82155	7.91473	7.85999	7.69123	7.3028	6.99151	7.33094
TC0100607	ANGPTL3	angiopoietin-like 3	0.0293984	0.613	8.12	9.94	0.82	down	chr1	+	63063158	63071830	GO:0006071 // glycerol metabolic process // IDA /// GO:0006631 // fatty acid metabolic process // IDA /// GO:0007160 // cell-matrix adhesion // IPI /// GO:0007165 // signal transduction // IEA /// GO:0007229 // integrin-mediated signaling pathway // NAS /// GO:0008203 // cholesterol metabolic process // IDA /// GO:0009395 // phospholipid catabolic process // IDA /// GO:0019915 // sequestering of …	GO:0004857 // enzyme inhibitor activity // ISS /// GO:0004859 // phospholipase inhibitor activity // IDA /// GO:0005178 // integrin binding // IPI /// GO:0008083 // growth factor activity // IDA /// GO:0043498 // cell surface binding // IDA	GO:0005576 // extracellular region // IEP /// GO:0005615 // extracellular space // IDA	3.28358	3.59241	3.36862	3.31961	2.99044	3.16879	3.19984	2.84556	3.11019	2.81307
TC1400494	EML1	echinoderm microtubule associated protein like 1	0.029429	0.613	185.31	308.46	0.6	down	chr14	+	100204030	100408393	GO:0007601 // visual perception // NR	GO:0005509 // calcium ion binding // NAS /// GO:0003993 // acid phosphatase activity // IEA /// GO:0005509 // calcium ion binding // IEA	GO:0005737 // cytoplasm // IEA /// GO:0005874 // microtubule // IEA /// GO:0005875 // microtubule associated complex // TAS	8.48593	8.21323	8.01408	7.64415	8.97739	8.28327	7.75787	7.23416	6.93091	7.49263
TC0202142	CCDC141	coiled-coil domain containing 141	0.0297301	0.618	37.77	65	0.58	down	chr2	-	179697347	179914793	---	GO:0005515 // protein binding // IPI /// GO:0000166 // nucleotide binding // IEA /// GO:0005515 // protein binding // IPI	---	6.42167	5.89298	6.57955	5.94564	5.26247	5.55384	5.86209	5.63445	4.67878	4.4966
TC0500391	CAMK4	calcium/calmodulin-dependent protein kinase IV	0.0298435	0.619	17.6	14.42	1.22	up	chr5	+	110559351	110830584	GO:0006468 // protein amino acid phosphorylation // TAS /// GO:0006913 // nucleocytoplasmic transport // IEA /// GO:0007165 // signal transduction // TAS /// GO:0007270 // nerve-nerve synaptic transmission // IEA	GO:0000166 // nucleotide binding // IEA /// GO:0004683 // calmodulin-dependent protein kinase activity // IEA /// GO:0005509 // calcium ion binding // IEA /// GO:0005516 // calmodulin binding // IEA /// GO:0005524 // ATP binding // IEA /// GO:0016563 // transcription activator activity // IEA /// GO:0016740 // transferase activity // IEA	GO:0005634 // nucleus // IEA /// GO:0005737 // cytoplasm // IEA	3.9313	3.88342	3.76474	3.81977	3.84067	3.84394	4.33516	4.46161	4.1361	3.94225
TC0X01268	PLAC1	placenta-specific 1	0.0298869	0.619	7.77	6.37	1.22	up	chrX	-	133699868	133792513	GO:0001890 // placenta development // IEP /// GO:0007275 // multicellular organismal development // IEA	GO:0003674 // molecular_function // ND	GO:0005576 // extracellular region // IEA	2.61687	2.71162	2.68523	2.52288	2.80494	2.67958	2.7991	2.97347	3.24393	3.12046
TC0202027	ACVR1	activin A receptor, type I	0.0299239	0.619	228.38	298.11	0.77	down	chr2	-	158592959	158732374	GO:0000082 // G1/S transition of mitotic cell cycle // IMP /// GO:0001569 // patterning of blood vessels // IEA /// GO:0001655 // urogenital system development // IEA /// GO:0001701 // in utero embryonic development // IEA /// GO:0001707 // mesoderm formation // IEA /// GO:0001755 // neural crest cell migration // IEA /// GO:0002526 // acute inflammatory response // IEA /// GO:0006468 // protein …	GO:0000166 // nucleotide binding // IEA /// GO:0000287 // magnesium ion binding // IEA /// GO:0004872 // receptor activity // IEA /// GO:0005024 // transforming growth factor beta receptor activity // IEA /// GO:0005524 // ATP binding // IDA /// GO:0016361 // activin receptor activity, type I // IDA /// GO:0016740 // transferase activity // IEA /// GO:0030145 // manganese ion binding // IEA /// G…	GO:0016020 // membrane // IEA /// GO:0045177 // apical part of cell // IEA /// GO:0048179 // activin receptor complex // IDA	8.21681	8.31715	8.28472	8.27178	7.99815	8.24788	8.11622	7.66264	7.35355	7.82588
TC0900546	Q5JSP4_HUMAN	---	0.0302585	0.619	12.96	15.64	0.83	down	chr9	+	126027472	126029254	---	---	---	3.95992	3.86645	4.10499	3.76698	4.12602	3.49337	3.82083	3.51811	3.78042	3.89823
TC1100964	SPA17	sperm autoantigenic protein 17	0.0304306	0.619	98.77	119.39	0.83	down	chr11	+	124543740	124564690	GO:0007165 // signal transduction // IEA /// GO:0007283 // spermatogenesis // TAS /// GO:0007338 // single fertilization // TAS /// GO:0007339 // binding of sperm to zona pellucida // IEA	GO:0008603 // cAMP-dependent protein kinase regulator activity // IEA	GO:0016020 // membrane // IEA	7.00148	6.65755	6.771	6.93759	7.12	6.57559	6.72226	6.43414	6.61388	6.81374
TC1201076	CAPRIN2	caprin family member 2	0.0304556	0.619	150.71	184.15	0.82	down	chr12	-	30862486	30907884	GO:0030308 // negative regulation of cell growth // IDA	---	GO:0005737 // cytoplasm // IEP /// GO:0005739 // mitochondrion // IDA	7.35679	7.51897	7.89717	7.52556	7.3153	7.33343	7.28237	6.97959	7.41334	7.19922
TC1800104	CABLES1	Cdk5 and Abl enzyme substrate 1	0.0304762	0.619	55.96	70.68	0.79	down	chr18	+	20714528	20838616	GO:0051302 // regulation of cell division // IEA /// GO:0051726 // regulation of cell cycle // IEA	GO:0005515 // protein binding // IPI /// GO:0016538 // cyclin-dependent protein kinase regulator activity // IEA	GO:0005634 // nucleus // IEA /// GO:0005737 // cytoplasm // IEA /// GO:0005829 // cytosol // IDA	6.12296	6.29125	6.05912	5.76208	6.47136	5.88054	5.89896	5.71684	5.97848	5.58667
TC1101370	OR4C13	olfactory receptor, family 4, subfamily C, member 13	0.0306199	0.619	10.78	8.71	1.24	up	chr11	-	48485671	48486450	GO:0007165 // signal transduction // IEA /// GO:0007186 // G-protein coupled receptor protein signaling pathway // IEA /// GO:0007608 // sensory perception of smell // IEA /// GO:0050896 // response to stimulus // IEA	GO:0004872 // receptor activity // IEA /// GO:0004984 // olfactory receptor activity // IEA	GO:0005886 // plasma membrane // IEA /// GO:0016021 // integral to membrane // IEA	3.44375	3.19922	2.80021	3.28001	2.87712	3.36997	3.52734	3.45435	3.29908	3.53231
TC1201406	OSBPL8	oxysterol binding protein-like 8	0.0306942	0.619	223.14	281.06	0.79	down	chr12	-	76745580	76953589	GO:0006869 // lipid transport // IEA /// GO:0008202 // steroid metabolic process // IEA	---	---	8.15239	8.00656	8.12961	8.10011	8.27518	7.35912	7.73924	7.81231	8.07179	8.05638
TC0700126	NFE2L3	nuclear factor (erythroid-derived 2)-like 3	0.0309444	0.619	67.8	53.66	1.26	up	chr7	+	26191860	26226744	GO:0006355 // regulation of transcription, DNA-dependent // IEA /// GO:0006366 // transcription from RNA polymerase II promoter // TAS	GO:0003700 // transcription factor activity // TAS /// GO:0003713 // transcription coactivator activity // TAS /// GO:0043565 // sequence-specific DNA binding // IEA /// GO:0046983 // protein dimerization activity // IEA	GO:0005634 // nucleus // IEA	5.82585	5.48595	5.8611	6.05848	5.4881	6.17115	6.22143	6.23435	6.12463	5.69444
TC0800583	PTP4A3	protein tyrosine phosphatase type IVA, member 3	0.0309722	0.619	240.26	180.2	1.33	up	chr8	+	142402121	142441620	GO:0006470 // protein amino acid dephosphorylation // IEA /// GO:0006470 // protein amino acid dephosphorylation // IEA /// GO:0016311 // dephosphorylation // IEA	GO:0004727 // prenylated protein tyrosine phosphatase activity // TAS /// GO:0016787 // hydrolase activity // IEA /// GO:0042802 // identical protein binding // IPI /// GO:0004725 // protein tyrosine phosphatase activity // IEA /// GO:0004727 // prenylated protein tyrosine phosphatase activity // TAS /// GO:0008138 // protein tyrosine/serine/threonine phosphatase activity // IEA /// GO:0016787 //…	GO:0005769 // early endosome // IEA /// GO:0005886 // plasma membrane // IEA /// GO:0005768 // endosome // IEA /// GO:0016020 // membrane // IEA	7.42148	7.50074	7.18114	7.84288	7.51117	7.65553	7.85192	8.36667	7.60067	8.09726
TC1001018	HERC4	HECT and RLD domain containing E3 ubiquitin protein ligase 4	0.0309789	0.619	78.08	94.19	0.83	down	chr10	-	69681665	69835040	GO:0006464 // protein modification process // IEA /// GO:0006512 // ubiquitin cycle // IEA	GO:0004842 // ubiquitin-protein ligase activity // IEA /// GO:0016874 // ligase activity // IEA	GO:0005622 // intracellular // IEA /// GO:0005737 // cytoplasm // IEA	6.36361	6.48034	6.72127	6.38453	6.82773	6.26835	6.16573	6.21636	6.42197	6.39225
TC1000494	GOLGA7B	golgin A7 family, member B	0.0310953	0.619	50.11	76.93	0.65	down	chr10	+	99609995	99627782	---	---	---	6.3519	5.85693	7.09592	5.66259	6.34993	5.96007	5.90396	5.717	5.32372	5.35978
TC0801191	ANGPT1	angiopoietin 1	0.0311126	0.619	217.26	97.6	2.23	up	chr8	-	108261712	108510283	GO:0001525 // angiogenesis // IEA /// GO:0007165 // signal transduction // IEA /// GO:0007275 // multicellular organismal development // IEA /// GO:0030154 // cell differentiation // IEA	GO:0005102 // receptor binding // IEA	GO:0005576 // extracellular region // EXP	6.56819	6.35431	6.03529	7.1923	6.88412	6.47139	7.5118	7.70197	9.45345	7.70748
TC1101317	LOC100131023	uncharacterized LOC100131023	0.0311948	0.619	32.08	48.78	0.66	down	chr11	-	40133761	40134123	---	---	---	5.48985	5.30418	5.66956	6.16026	5.40787	5.32953	5.45957	4.56274	4.36017	5.33479
TC0900024	hsa-mir-101-2	hsa-mir-101-2 [Source:miRBase;Acc:MI0000739]	0.031197	0.619	3.74	4.48	0.83	down	chr9	+	4850285	4850381	---	---	---	2.06288	2.02996	2.37795	2.25346	2.08446	1.75799	2.24381	1.90797	1.74283	1.88488
TC0101483	G0S2	G0/G1switch 2	0.0312832	0.619	155.05	96.17	1.61	up	chr1	+	209848670	209849733	GO:0007049 // cell cycle // IEA	GO:0003674 // molecular_function // ND	GO:0005575 // cellular_component // ND	6.40872	6.50491	6.26315	6.86051	6.89066	7.1824	6.59437	7.14985	8.29959	7.18676
TC0301442	Q6UWI7_HUMAN	VGSA5840. [Source:Uniprot/SPTREMBL;Acc:Q6UWI7]	0.03131	0.619	75.84	62.72	1.21	up	chr3	-	111578049	111578321	---	---	---	6.09489	6.0945	5.90621	5.99974	5.74864	6.12631	6.24573	6.62716	6.09455	6.16064
TC1500223	LOC100131089	uncharacterized LOC100131089	0.0314247	0.619	18.78	22.87	0.82	down	chr15	+	40331512	40359491	---	---	---	4.48638	4.30343	4.82263	4.24217	4.71123	4.18592	4.23841	4.23129	4.368	4.16335
TC1600544	CDH1	cadherin 1, type 1, E-cadherin (epithelial)	0.0314733	0.619	24.48	19.31	1.27	up	chr16	+	68771195	68869444	GO:0007155 // cell adhesion // IEA /// GO:0007156 // homophilic cell adhesion // IEA /// GO:0042993 // positive regulation of transcription factor import into nucleus // IDA /// GO:0007155 // cell adhesion // IEA /// GO:0007156 // homophilic cell adhesion // IEA /// GO:0019538 // protein metabolic process // IEA /// GO:0043281 // regulation of caspase activity // IEA /// GO:0051260 // protein hom…	GO:0005509 // calcium ion binding // IEA /// GO:0005515 // protein binding // IEA /// GO:0016563 // transcription activator activity // IDA /// GO:0050839 // cell adhesion molecule binding // NAS /// GO:0003674 // molecular_function // ND /// GO:0005509 // calcium ion binding // IEA /// GO:0005515 // protein binding // IEA /// GO:0008013 // beta-catenin binding // IEA	GO:0005886 // plasma membrane // EXP /// GO:0005913 // cell-cell adherens junction // IDA /// GO:0015629 // actin cytoskeleton // IDA /// GO:0016020 // membrane // IEA /// GO:0016021 // integral to membrane // IEA /// GO:0016328 // lateral plasma membrane // IDA /// GO:0030054 // cell junction // IEA /// GO:0048471 // perinuclear region of cytoplasm // IDA /// GO:0005886 // plasma membrane // IEA…	4.28591	4.25809	4.40886	4.16813	4.22639	4.29367	4.37001	5.05639	4.82619	4.55221
TC0101406	NAV1	neuron navigator 1	0.0314852	0.619	325.94	453.95	0.72	down	chr1	+	201592601	201796097	GO:0007275 // multicellular organismal development // IEA /// GO:0007399 // nervous system development // IEA /// GO:0030154 // cell differentiation // IEA /// GO:0001578 // microtubule bundle formation // IEA /// GO:0001764 // neuron migration // IEA /// GO:0006306 // DNA methylation // IEA /// GO:0006796 // phosphate metabolic process // IEA /// GO:0007275 // multicellular organismal developmen…	GO:0000166 // nucleotide binding // IEA /// GO:0017111 // nucleoside-triphosphatase activity // IEA /// GO:0000166 // nucleotide binding // IEA /// GO:0000287 // magnesium ion binding // IEA /// GO:0003677 // DNA binding // IEA /// GO:0004427 // inorganic diphosphatase activity // IEA /// GO:0017111 // nucleoside-triphosphatase activity // IEA	GO:0005737 // cytoplasm // IEA /// GO:0005856 // cytoskeleton // IEA /// GO:0005874 // microtubule // IEA /// GO:0005737 // cytoplasm // IEA /// GO:0005856 // cytoskeleton // IEA /// GO:0005874 // microtubule // IEA /// GO:0015630 // microtubule cytoskeleton // IEA	9.17426	8.81312	8.80438	8.50223	8.82807	8.86174	8.631	8.41331	7.91248	7.9537
TC0201835	LOC728601	similar to HDCMB45P	0.0315609	0.619	55.81	75.79	0.74	down	chr2	-	114204992	114205429	---	---	---	5.76282	6.11583	6.14295	6.51654	6.67151	5.58235	5.89574	5.59404	6.09143	5.87804
TC1500117	LOC100128714	uncharacterized LOC100128714	0.0315803	0.619	34.29	27.71	1.24	up	chr15	+	26147531	26260693	---	---	---	4.91026	5.04698	4.67493	4.79502	4.52501	4.99137	5.14981	5.45485	4.87036	5.06248
TC0701378	SEMA3C	sema domain, immunoglobulin domain (Ig), short basic domain, secreted, (semaphorin) 3C	0.0315968	0.619	535.45	844.92	0.63	down	chr7	-	80371855	80548667	GO:0006955 // immune response // TAS /// GO:0007169 // transmembrane receptor protein tyrosine kinase signaling pathway // NAS /// GO:0007275 // multicellular organismal development // IEA /// GO:0042493 // response to drug // TAS	GO:0004872 // receptor activity // IEA	GO:0005576 // extracellular region // IEA /// GO:0016020 // membrane // IEA	9.89643	9.71916	9.39288	9.64628	9.94877	8.97535	9.65167	8.79501	8.23089	9.69996
TC1000647	HTRA1	HtrA serine peptidase 1	0.0316192	0.619	1151.03	2111.5	0.55	down	chr10	+	124221041	124274424	GO:0001558 // regulation of cell growth // IEA /// GO:0006508 // proteolysis // IEA /// GO:0030512 // negative regulation of transforming growth factor beta receptor signaling pathway // IEA /// GO:0030514 // negative regulation of BMP signaling pathway // IEA	GO:0004252 // serine-type endopeptidase activity // TAS /// GO:0005520 // insulin-like growth factor binding // IEA /// GO:0008233 // peptidase activity // IEA	GO:0005576 // extracellular region // IEA /// GO:0005615 // extracellular space // TAS	11.0886	11.064	10.8347	10.8921	11.331	11.0593	10.7959	9.93558	8.84788	10.2347
TC1900240	RLN3	relaxin 3	0.0317354	0.619	32.95	26.16	1.26	up	chr19	+	14139017	14141783	---	GO:0005179 // hormone activity // IEA	GO:0005576 // extracellular region // IEA	4.67263	4.51572	4.76918	4.6829	4.89702	4.90524	5.26164	4.95141	5.41165	4.71012
TC0900894	CD72	CD72 molecule	0.0317435	0.619	59.5	41.29	1.44	up	chr9	-	35609976	35646854	GO:0007155 // cell adhesion // TAS	GO:0004888 // transmembrane receptor activity // NAS /// GO:0005102 // receptor binding // TAS /// GO:0005488 // binding // IEA /// GO:0005529 // sugar binding // IEA /// GO:0004888 // transmembrane receptor activity // NAS /// GO:0005102 // receptor binding // TAS /// GO:0005529 // sugar binding // IEA	GO:0005887 // integral to plasma membrane // IDA /// GO:0016020 // membrane // IEA	5.39316	5.34126	5.12715	5.67831	5.28859	5.72324	6.21932	6.59172	5.44774	5.52158
TC1901713	LRRC4B	---	0.031803	0.619	126.04	95.84	1.32	up	chr19	-	51021062	51052130	---	---	---	6.69628	6.44037	6.82319	6.76807	6.17516	6.7995	6.70538	7.08835	7.44626	6.87903
TC0101271	SCYL3	SCY1-like 3 (S. cerevisiae)	0.0318064	0.619	50.85	61.5	0.83	down	chr1	+	169764190	169823221	GO:0006468 // protein amino acid phosphorylation // IEA /// GO:0016477 // cell migration // NAS	GO:0004672 // protein kinase activity // IEA /// GO:0005515 // protein binding // IPI /// GO:0005524 // ATP binding // IEA	GO:0005737 // cytoplasm // IDA /// GO:0005794 // Golgi apparatus // IDA /// GO:0030027 // lamellipodium // IDA	6.05896	5.85984	6.17923	5.90531	5.69983	5.61965	5.79458	5.5862	5.94509	5.42469
TC2100152	UBASH3A	ubiquitin associated and SH3 domain containing A	0.0320944	0.621	33.82	27.79	1.22	up	chr21	+	43824019	43867774	---	---	GO:0005634 // nucleus // IEA /// GO:0005737 // cytoplasm // IDA	5.09005	4.84123	4.66958	4.78606	4.58607	4.89644	5.37965	5.18377	4.99931	4.97028
TC0500120	IL7R	interleukin 7 receptor	0.0321125	0.621	129.08	43.7	2.95	up	chr5	+	35856991	35879705	GO:0000018 // regulation of DNA recombination // TAS /// GO:0006955 // immune response // TAS /// GO:0007166 // cell surface receptor linked signal transduction // TAS /// GO:0000018 // regulation of DNA recombination // TAS /// GO:0006955 // immune response // TAS /// GO:0007166 // cell surface receptor linked signal transduction // TAS /// GO:0048535 // lymph node development // IEA	GO:0003823 // antigen binding // TAS /// GO:0004872 // receptor activity // IEA /// GO:0004896 // hematopoietin/interferon-class (D200-domain) cytokine receptor activity // IEA /// GO:0004917 // interleukin-7 receptor activity // TAS /// GO:0005515 // protein binding // IPI	GO:0005576 // extracellular region // IEA /// GO:0016020 // membrane // IEA /// GO:0016021 // integral to membrane // IEA /// GO:0009897 // external side of plasma membrane // IEA /// GO:0016020 // membrane // IEA /// GO:0016021 // integral to membrane // IEA	5.83017	6.19226	3.52351	5.97739	5.71457	6.56047	8.04495	8.39711	6.47333	5.61444
TC0102924	CD48	CD48 molecule	0.0323582	0.621	60.97	38.16	1.6	up	chr1	-	160648536	160681641	GO:0006952 // defense response // TAS	GO:0005515 // protein binding // IPI /// GO:0005515 // protein binding // IPI /// GO:0048503 // GPI anchor binding // IEA	GO:0005886 // plasma membrane // TAS /// GO:0005887 // integral to plasma membrane // TAS /// GO:0031225 // anchored to membrane // IEA /// GO:0045121 // membrane raft // IDA /// GO:0005886 // plasma membrane // TAS /// GO:0005887 // integral to plasma membrane // TAS	5.45929	5.53608	4.43731	5.22506	5.60318	5.40906	6.27773	6.57542	5.7108	5.70708
TC0600715	LAMA2	laminin, alpha 2	0.0323701	0.621	291.24	456.22	0.64	down	chr6	+	129204342	129837714	GO:0007517 // muscle development // TAS /// GO:0030155 // regulation of cell adhesion // IEA /// GO:0030334 // regulation of cell migration // IEA /// GO:0045995 // regulation of embryonic development // IEA /// GO:0006935 // chemotaxis // IEA /// GO:0007155 // cell adhesion // IEA /// GO:0007165 // signal transduction // IEA /// GO:0007517 // muscle development // TAS /// GO:0016192 // vesicle-m…	GO:0005102 // receptor binding // IEA /// GO:0005198 // structural molecule activity // TAS /// GO:0004871 // signal transducer activity // IEA /// GO:0005102 // receptor binding // IEA /// GO:0005198 // structural molecule activity // TAS /// GO:0005509 // calcium ion binding // IEA /// GO:0005515 // protein binding // IEA	GO:0005576 // extracellular region // IEA /// GO:0005604 // basement membrane // IEA /// GO:0005606 // laminin-1 complex // IEA /// GO:0005578 // proteinaceous extracellular matrix // IEA /// GO:0005604 // basement membrane // IEA /// GO:0005605 // basal lamina // IEA /// GO:0005606 // laminin-1 complex // IEA /// GO:0016020 // membrane // IEA /// GO:0031012 // extracellular matrix // IEA /// GO:…	8.47396	9.00494	9.59698	8.63067	8.45149	8.65168	8.29119	7.83307	7.59812	8.58616
TC1100719	TMEM126B	transmembrane protein 126B	0.0326863	0.622	44.51	53.64	0.83	down	chr11	+	85339648	85347576	---	---	GO:0016020 // membrane // IEA /// GO:0016021 // integral to membrane // IEA	5.8845	5.6672	5.60024	5.70521	5.8589	5.5205	5.51913	5.15667	5.49652	5.71738
TC1101543	LTBP3	latent transforming growth factor beta binding protein 3	0.0329329	0.623	397.95	477.06	0.83	down	chr11	-	65306276	65325699	GO:0001501 // skeletal development // IEA /// GO:0007179 // transforming growth factor beta receptor signaling pathway // IEA /// GO:0007596 // blood coagulation // IEA	GO:0005488 // binding // IEA /// GO:0005509 // calcium ion binding // IEA /// GO:0019838 // growth factor binding // IEA /// GO:0004888 // transmembrane receptor activity // IEA /// GO:0005509 // calcium ion binding // IEA /// GO:0019838 // growth factor binding // IEA	GO:0005576 // extracellular region // IEA /// GO:0005576 // extracellular region // IEA /// GO:0016020 // membrane // IEA	9.0288	8.87637	9.13054	8.68504	8.75958	8.84483	8.80082	8.61139	8.40876	8.54631
TC1200796	TCTN2	tectonic family member 2	0.0329627	0.623	132.8	171.66	0.77	down	chr12	+	124155660	124192947	---	---	GO:0016020 // membrane // IEA /// GO:0016021 // integral to membrane // IEA	7.54864	7.24603	7.91893	7.29739	7.09617	7.35404	7.15468	6.93059	6.8146	7.0413
TC2100284	KRTAP22-2	keratin associated protein 22-2	0.0329721	0.623	7.7	5.59	1.38	up	chr21	-	31962556	31962693	---	---	GO:0005882 // intermediate filament // IEA	2.74744	2.39547	2.65527	2.00911	2.59348	2.50065	2.69801	3.37645	3.19675	2.98257
TC0103292	CDC42BPA	CDC42 binding protein kinase alpha (DMPK-like)	0.0330889	0.624	230.76	279.37	0.83	down	chr1	-	227177566	227506175	GO:0006468 // protein amino acid phosphorylation // IDA /// GO:0007242 // intracellular signaling cascade // IEA /// GO:0031532 // actin cytoskeleton reorganization // IDA /// GO:0051056 // regulation of small GTPase mediated signal transduction // IPI /// GO:0006468 // protein amino acid phosphorylation // IEA /// GO:0007165 // signal transduction // IEA /// GO:0007242 // intracellular signaling…	GO:0000166 // nucleotide binding // IEA /// GO:0000287 // magnesium ion binding // IDA /// GO:0004674 // protein serine/threonine kinase activity // IDA /// GO:0005083 // small GTPase regulator activity // IEA /// GO:0005524 // ATP binding // IDA /// GO:0008270 // zinc ion binding // IEA /// GO:0016301 // kinase activity // IEA /// GO:0016740 // transferase activity // IEA /// GO:0019992 // diacy…	GO:0005737 // cytoplasm // IEA /// GO:0005911 // intercellular junction // ISS /// GO:0031252 // leading edge // ISS /// GO:0005622 // intracellular // IEA /// GO:0005737 // cytoplasm // IEA /// GO:0005911 // intercellular junction // ISS /// GO:0031252 // leading edge // ISS	8.02535	8.16287	8.24423	8.01308	8.17472	7.87841	7.68069	7.5662	8.05776	8.0982
TC0900265	LOC728601	similar to HDCMB45P	0.033437	0.627	3.62	4.58	0.79	down	chr9	+	69252845	69253282	---	---	---	1.87151	2.0989	2.6057	2.13542	2.25815	1.92999	2.18379	1.65454	1.77899	1.76773
TC0X00062	CA5B	carbonic anhydrase VB, mitochondrial	0.0335018	0.627	167.68	280.72	0.6	down	chrX	+	15756392	15802658	GO:0006730 // one-carbon compound metabolic process // IEA	GO:0004089 // carbonate dehydratase activity // TAS /// GO:0008270 // zinc ion binding // IEA /// GO:0016829 // lyase activity // IEA /// GO:0046872 // metal ion binding // IEA	GO:0005739 // mitochondrion // TAS	8.17765	7.81189	9.02571	7.81196	7.82796	8.27324	7.11477	6.7319	7.39478	7.46303
TC1600016	NME4	non-metastatic cells 4, protein expressed in	0.0336322	0.627	185.09	150.46	1.23	up	chr16	+	446875	450753	GO:0006183 // GTP biosynthetic process // IEA /// GO:0006228 // UTP biosynthetic process // IEA /// GO:0006241 // CTP biosynthetic process // IEA /// GO:0009116 // nucleoside metabolic process // TAS /// GO:0009117 // nucleotide metabolic process // IEA /// GO:0006183 // GTP biosynthetic process // IEA /// GO:0006228 // UTP biosynthetic process // IEA /// GO:0006241 // CTP biosynthetic process //…	GO:0000166 // nucleotide binding // IEA /// GO:0000287 // magnesium ion binding // IEA /// GO:0004550 // nucleoside diphosphate kinase activity // EXP /// GO:0005524 // ATP binding // IEA /// GO:0016301 // kinase activity // IEA /// GO:0016740 // transferase activity // IEA /// GO:0000166 // nucleotide binding // IEA /// GO:0000287 // magnesium ion binding // IEA /// GO:0004550 // nucleoside diph…	GO:0005739 // mitochondrion // TAS /// GO:0005743 // mitochondrial inner membrane // EXP /// GO:0005758 // mitochondrial intermembrane space // IEA /// GO:0005739 // mitochondrion // TAS	7.20187	7.2061	7.27218	7.45121	7.0249	7.34749	7.47764	7.40831	7.96922	7.48743
TC1601175	TPPP3	tubulin polymerization-promoting protein family member 3	0.0337357	0.627	399.6	624.67	0.64	down	chr16	-	67423714	67427421	---	---	---	9.17948	9.56395	9.3493	9.09812	9.23412	9.13442	9.19532	8.4769	7.62933	8.80595
TC0500199	PART1_HUMAN	Prostate-specific and androgen-regulated protein 1 (PART-1). [Source:Uniprot/SWISSPROT;Acc:Q9NPD0]	0.033941	0.627	16.73	31.16	0.54	down	chr5	+	59783759	59843484	GO:0008150 // biological_process // ND	GO:0003674 // molecular_function // ND	GO:0005575 // cellular_component // ND	4.526	5.33596	5.90101	4.62608	4.4096	5.27943	3.94733	3.56089	3.82266	3.74272
TC0401036	CXCL3	chemokine (C-X-C motif) ligand 3	0.034256	0.627	15.17	11	1.38	up	chr4	-	74902314	74904523	GO:0006935 // chemotaxis // IEA /// GO:0006954 // inflammatory response // IEA /// GO:0006955 // immune response // IEA	GO:0008009 // chemokine activity // TAS	GO:0005576 // extracellular region // IEA /// GO:0005615 // extracellular space // TAS	3.63151	3.30815	3.47162	3.55827	3.31487	4.11251	3.56174	4.64068	3.65112	3.67853
TC0400401	FAM190A	family with sequence similarity 190, member A	0.0345154	0.627	21.56	17.44	1.24	up	chr4	+	91048686	92520208	---	---	---	4.14721	4.29876	4.00045	4.2336	3.93005	4.40011	4.34498	4.58631	4.76751	4.08145
TC1101672	MAP6	microtubule-associated protein 6	0.0345312	0.627	63.63	50.83	1.25	up	chr11	-	75297964	75379479	---	---	---	5.8565	5.53645	5.26152	5.9913	5.68306	5.91483	6.14147	5.91642	6.11208	5.90378
TC1900070	S1PR4	sphingosine-1-phosphate receptor 4	0.0345701	0.627	50.66	39.81	1.27	up	chr19	+	3178766	3180329	GO:0006955 // immune response // TAS /// GO:0007165 // signal transduction // IEA /// GO:0007186 // G-protein coupled receptor protein signaling pathway // TAS /// GO:0007189 // G-protein signaling, adenylate cyclase activating pathway // IEA /// GO:0007202 // activation of phospholipase C activity // TAS /// GO:0007204 // elevation of cytosolic calcium ion concentration // TAS	GO:0001619 // lysosphingolipid and lysophosphatidic acid receptor activity // IEA /// GO:0004872 // receptor activity // IEA /// GO:0008289 // lipid binding // TAS	GO:0005886 // plasma membrane // IEA /// GO:0005887 // integral to plasma membrane // TAS	5.21853	5.85958	5.23756	5.22925	5.02037	5.59848	5.72125	5.90372	5.59081	5.52953
TC0300681	TRPC1	transient receptor potential cation channel, subfamily C, member 1	0.0345944	0.627	97.59	139.79	0.7	down	chr3	+	142442913	142526729	GO:0006811 // ion transport // IEA /// GO:0006816 // calcium ion transport // TAS /// GO:0006811 // ion transport // IEA /// GO:0006816 // calcium ion transport // IEA	GO:0005216 // ion channel activity // IEA /// GO:0005509 // calcium ion binding // IEA /// GO:0005515 // protein binding // IPI /// GO:0015279 // store-operated calcium channel activity // TAS /// GO:0005216 // ion channel activity // IEA /// GO:0005262 // calcium channel activity // IEA /// GO:0005509 // calcium ion binding // IEA /// GO:0005515 // protein binding // IPI /// GO:0015279 // store-…	GO:0005886 // plasma membrane // NAS /// GO:0005887 // integral to plasma membrane // TAS /// GO:0005886 // plasma membrane // NAS /// GO:0005887 // integral to plasma membrane // TAS /// GO:0016020 // membrane // IEA /// GO:0016021 // integral to membrane // IEA	6.90693	6.82164	7.98595	6.96645	6.94457	6.75687	6.4094	6.3055	6.78508	6.81665
TC0900280	PIP5K1B	phosphatidylinositol-4-phosphate 5-kinase, type I, beta	0.0346559	0.627	26.27	20.62	1.27	up	chr9	+	71320616	71624092	GO:0016310 // phosphorylation // NAS /// GO:0046488 // phosphatidylinositol metabolic process // IEA	GO:0005515 // protein binding // IPI /// GO:0016301 // kinase activity // IEA /// GO:0016308 // 1-phosphatidylinositol-4-phosphate 5-kinase activity // NAS /// GO:0016740 // transferase activity // IEA /// GO:0005515 // protein binding // IPI /// GO:0016301 // kinase activity // IEA /// GO:0016307 // phosphatidylinositol phosphate kinase activity // IEA /// GO:0016308 // 1-phosphatidylinositol-4-…	GO:0005575 // cellular_component // ND /// GO:0012505 // endomembrane system // IEA /// GO:0016020 // membrane // IEA /// GO:0005575 // cellular_component // ND /// GO:0016020 // membrane // IEA	4.25851	4.00826	4.56248	4.26668	4.72367	4.55029	4.55076	4.97881	4.70996	4.81645
TC0101590	RHOU	ras homolog family member U	0.0347163	0.627	183.11	140.29	1.31	up	chr1	+	228782551	228882416	GO:0007264 // small GTPase mediated signal transduction // IEA	GO:0000166 // nucleotide binding // IEA /// GO:0000287 // magnesium ion binding // IEA /// GO:0005515 // protein binding // IPI /// GO:0005525 // GTP binding // IEA	GO:0000139 // Golgi membrane // IEA /// GO:0005622 // intracellular // IEA /// GO:0005794 // Golgi apparatus // IEA /// GO:0005886 // plasma membrane // IEA /// GO:0030054 // cell junction // IEA /// GO:0042995 // cell projection // IEA	6.94766	7.38907	6.94451	7.04458	7.32554	7.26307	7.54273	8.03013	7.28511	7.49155
TC0100922	Q9H762_HUMAN	CDNA: FLJ21272 fis, clone COL01753. [Source:Uniprot/SPTREMBL;Acc:Q9H762]	0.0351549	0.627	121.02	172.12	0.7	down	chr1	+	144989309	144991365	---	---	---	7.19388	7.72159	8.1501	7.12559	6.93537	7.11956	7.12405	6.63587	6.89596	6.84991
TC0700353	STAG3L4	stromal antigen 3-like 4	0.0351562	0.627	98.28	121.65	0.81	down	chr7	+	66767646	66785762	---	---	---	6.63875	6.91327	7.17171	6.98489	6.91433	6.54761	6.74191	6.44658	6.98103	6.40705
TC0600773	AIG1	androgen-induced 1	0.0353419	0.627	96.41	119.66	0.81	down	chr6	+	143380500	143661441	---	---	GO:0016020 // membrane // IEA /// GO:0016021 // integral to membrane // IEA	6.85809	6.85869	7.22904	7.11118	6.44731	6.73054	6.66427	6.39162	6.60794	6.59105
TC0500310	RASGRF2	Ras protein-specific guanine nucleotide-releasing factor 2	0.035354	0.627	116.36	84.91	1.37	up	chr5	+	80256558	80525975	GO:0035023 // regulation of Rho protein signal transduction // IEA /// GO:0051056 // regulation of small GTPase mediated signal transduction // IEA	GO:0005085 // guanyl-nucleotide exchange factor activity // IEA /// GO:0005089 // Rho guanyl-nucleotide exchange factor activity // IEA /// GO:0005509 // calcium ion binding // IEA	GO:0005622 // intracellular // IEA /// GO:0005737 // cytoplasm // IEA /// GO:0005783 // endoplasmic reticulum // IEA /// GO:0005886 // plasma membrane // IEA	6.23826	6.45934	6.14501	6.60653	6.58004	6.42014	6.88033	6.62277	7.48198	6.93682
TC1700497	CD300LG	CD300 molecule-like family member g	0.0353999	0.627	72.85	59.14	1.23	up	chr17	+	41924524	41940996	GO:0006955 // immune response // IEA	GO:0004872 // receptor activity // IEA	GO:0005768 // endosome // IEA /// GO:0016020 // membrane // IEA /// GO:0016021 // integral to membrane // IEA /// GO:0016323 // basolateral plasma membrane // IEA /// GO:0016324 // apical plasma membrane // IEA	5.96561	5.78876	5.63679	5.84848	6.18067	5.97235	6.30337	6.40505	6.26572	6.01755
TC1101989	LOC283174	uncharacterized LOC283174	0.0355037	0.627	36.06	45.96	0.78	down	chr11	-	133767610	133771496	---	---	---	5.5872	5.54222	5.93624	5.34355	5.1922	5.27657	5.24475	4.76811	5.33019	5.27138
TC0901013	C9orf71	chromosome 9 open reading frame 71	0.0357159	0.627	39.28	32.49	1.21	up	chr9	-	71151496	71155783	---	---	GO:0016020 // membrane // IEA /// GO:0016021 // integral to membrane // IEA	5.14414	4.93694	5.16597	5.04972	4.80408	5.29507	5.20245	5.14155	5.69422	5.17432
TC0102439	EVI5	ecotropic viral integration site 5	0.0358683	0.627	99.48	128.53	0.77	down	chr1	-	92974253	93257961	GO:0007049 // cell cycle // IEA /// GO:0007275 // multicellular organismal development // TAS /// GO:0008283 // cell proliferation // TAS /// GO:0032313 // regulation of Rab GTPase activity // IEA /// GO:0051301 // cell division // IEA	GO:0005097 // Rab GTPase activator activity // IEA /// GO:0005515 // protein binding // IPI /// GO:0005097 // Rab GTPase activator activity // IEA /// GO:0005515 // protein binding // TAS	GO:0005622 // intracellular // IEA /// GO:0005634 // nucleus // IEA /// GO:0005813 // centrosome // IEA /// GO:0005622 // intracellular // IEA /// GO:0005634 // nucleus // IEA	6.83121	6.82692	7.4028	6.61228	7.34655	6.80098	6.50478	6.59492	6.67858	6.63207
TC0X00081	CNKSR2	connector enhancer of kinase suppressor of Ras 2	0.0358687	0.627	68.11	112.55	0.61	down	chrX	+	21392560	21672813	GO:0009966 // regulation of signal transduction // IEA	GO:0005515 // protein binding // IPI	GO:0005737 // cytoplasm // IEA /// GO:0016020 // membrane // IEA	7.11983	6.61563	7.26373	6.6492	6.41384	6.49991	5.27056	5.49599	6.44072	6.77216
TC0400832	FGFBP2	fibroblast growth factor binding protein 2	0.036008	0.627	71.84	233.75	0.31	down	chr4	-	15961866	15964859	---	GO:0019838 // growth factor binding // IEA	GO:0005576 // extracellular region // IEA	7.69166	8.38772	8.91161	7.61611	6.7271	8.96242	5.75606	5.11889	5.10555	5.92096
TC0700607	GPR22	G protein-coupled receptor 22	0.0364454	0.627	11.75	15.54	0.76	down	chr7	+	107110502	107116123	GO:0007165 // signal transduction // IEA /// GO:0007186 // G-protein coupled receptor protein signaling pathway // TAS	GO:0001584 // rhodopsin-like receptor activity // IEA /// GO:0004872 // receptor activity // IEA	GO:0005886 // plasma membrane // IEA /// GO:0005887 // integral to plasma membrane // TAS	3.88155	4.4125	4.12776	3.82174	3.53532	3.83141	3.69805	3.71993	3.35251	3.19887
TC1201697	LOC100128840	uncharacterized LOC100128840	0.0364608	0.627	28.66	21.83	1.31	up	chr12	-	131473777	131474199	---	---	---	4.29542	4.5508	4.78023	4.32541	4.27961	4.74409	4.61035	5.1639	5.25373	4.4635
TC0400042	ADRA2C	adrenergic, alpha-2C-, receptor	0.0365151	0.627	122.39	98.54	1.24	up	chr4	+	3768296	3770253	GO:0000187 // activation of MAPK activity // TAS /// GO:0007165 // signal transduction // IEA /// GO:0007186 // G-protein coupled receptor protein signaling pathway // TAS /// GO:0007267 // cell-cell signaling // TAS	GO:0001584 // rhodopsin-like receptor activity // IEA /// GO:0004872 // receptor activity // IEA /// GO:0004935 // adrenoceptor activity // IEA /// GO:0004938 // alpha2-adrenergic receptor activity // TAS	GO:0005768 // endosome // TAS /// GO:0005886 // plasma membrane // IEA /// GO:0005887 // integral to plasma membrane // TAS	6.54251	6.36397	6.66074	6.5949	6.94123	6.71029	6.75843	7.04232	7.20586	6.98994
TC1401160	AHNAK2	AHNAK nucleoprotein 2	0.036972	0.627	282.59	503.82	0.56	down	chr14	-	105403591	105436819	GO:0031424 // keratinization // IEA	GO:0005515 // protein binding // IEA	GO:0005634 // nucleus // IEA /// GO:0005737 // cytoplasm // IEA	9.2273	8.90837	9.50879	9.08958	8.14001	8.90198	8.49203	6.98634	7.97754	8.38472
TC0300078	FGD5	FYVE, RhoGEF and PH domain containing 5	0.0369843	0.627	240.43	290.48	0.83	down	chr3	+	14860579	14975895	GO:0007010 // cytoskeleton organization and biogenesis // ISS /// GO:0008360 // regulation of cell shape // ISS /// GO:0030036 // actin cytoskeleton organization and biogenesis // ISS /// GO:0035023 // regulation of Rho protein signal transduction // IEA /// GO:0043088 // regulation of Cdc42 GTPase activity // ISS /// GO:0046847 // filopodium formation // ISS	GO:0005085 // guanyl-nucleotide exchange factor activity // ISS /// GO:0005089 // Rho guanyl-nucleotide exchange factor activity // IEA /// GO:0005515 // protein binding // ISS /// GO:0008270 // zinc ion binding // IEA /// GO:0031267 // small GTPase binding // ISS /// GO:0046872 // metal ion binding // IEA	GO:0001726 // ruffle // ISS /// GO:0005622 // intracellular // IEA /// GO:0005737 // cytoplasm // ISS /// GO:0005794 // Golgi apparatus // ISS /// GO:0005856 // cytoskeleton // IEA /// GO:0030027 // lamellipodium // ISS	8.14825	8.3611	8.10559	7.8726	8.41416	8.09777	7.93879	7.8975	7.73488	7.90825
TC0101843	CLSTN1	calsyntenin 1	0.0372734	0.627	277.4	353.58	0.78	down	chr1	-	9789080	9884584	GO:0007155 // cell adhesion // IEA /// GO:0007156 // homophilic cell adhesion // IEA	GO:0005509 // calcium ion binding // IEA /// GO:0005515 // protein binding // IEA	GO:0000139 // Golgi membrane // IEA /// GO:0005783 // endoplasmic reticulum // IEA /// GO:0005789 // endoplasmic reticulum membrane // IEA /// GO:0005794 // Golgi apparatus // IEA /// GO:0016020 // membrane // IEA /// GO:0016021 // integral to membrane // IEA /// GO:0042995 // cell projection // IEA /// GO:0016020 // membrane // IEA /// GO:0016021 // integral to membrane // IEA /// GO:0045211 // …	8.53762	8.53225	8.81208	8.2226	8.215	8.42008	8.375	8.11371	7.84701	7.85326
TC0101173	CADM3	cell adhesion molecule 3	0.0373018	0.627	139.5	172.96	0.81	down	chr1	+	159141399	159176290	GO:0007155 // cell adhesion // IEA /// GO:0007156 // homophilic cell adhesion // ISS /// GO:0007157 // heterophilic cell adhesion // ISS /// GO:0006952 // defense response // NAS /// GO:0007165 // signal transduction // IEA /// GO:0007186 // G-protein coupled receptor protein signaling pathway // IEA /// GO:0007155 // cell adhesion // IEA /// GO:0007156 // homophilic cell adhesion // ISS /// GO:0…	GO:0005509 // calcium ion binding // IEA /// GO:0005515 // protein binding // ISS /// GO:0042803 // protein homodimerization activity // ISS /// GO:0001584 // rhodopsin-like receptor activity // IEA /// GO:0004872 // receptor activity // IEA /// GO:0004950 // chemokine receptor activity // NAS /// GO:0005509 // calcium ion binding // IEA /// GO:0005515 // protein binding // ISS /// GO:0042803 // …	GO:0005911 // intercellular junction // ISS /// GO:0016020 // membrane // IEA /// GO:0016021 // integral to membrane // IEA /// GO:0005886 // plasma membrane // TAS /// GO:0016021 // integral to membrane // IEA /// GO:0005911 // intercellular junction // ISS /// GO:0016020 // membrane // IEA /// GO:0016021 // integral to membrane // IEA /// GO:0005634 // nucleus // IEA /// GO:0005886 // plasma me…	7.28182	7.76168	7.2707	7.21678	7.63061	7.02532	7.37935	7.11604	6.94505	7.18473
TC1101788	PDGFD	platelet derived growth factor D	0.0374001	0.627	341.18	528.21	0.65	down	chr11	-	103777915	104035107	GO:0008283 // cell proliferation // IEA	GO:0008083 // growth factor activity // IEA	GO:0005576 // extracellular region // IEA /// GO:0016020 // membrane // IEA	8.9473	9.15067	8.36571	8.93553	9.81578	7.9737	8.45447	8.18412	8.55743	8.93201
TC0600811	PPP1R14C	protein phosphatase 1, regulatory (inhibitor) subunit 14C	0.0375273	0.627	10.17	19.61	0.52	down	chr6	+	150464212	150571493	GO:0042325 // regulation of phosphorylation // IEA	GO:0004865 // type 1 serine/threonine specific protein phosphatase inhibitor activity // IEA /// GO:0005515 // protein binding // IEA	GO:0005737 // cytoplasm // IEA /// GO:0016020 // membrane // IEA	5.41858	4.14587	4.38792	3.55302	3.95303	4.62869	3.09324	2.80838	3.04742	3.18381
TC0600612	SOBP	sine oculis binding protein homolog (Drosophila)	0.037593	0.627	136.14	174.09	0.78	down	chr6	+	107811568	107981374	---	GO:0008270 // zinc ion binding // IEA /// GO:0046872 // metal ion binding // IEA /// GO:0005199 // structural constituent of cell wall // IEA	---	7.5447	7.24195	7.95822	7.23609	7.22765	7.34796	6.96716	6.85014	7.11228	7.19724
TC2200638	FLJ90680	FLJ90680 protein	0.0376089	0.627	23.71	19.35	1.23	up	chr22	-	37242075	37244244	---	---	---	4.45841	4.38224	4.33209	3.96987	4.21889	4.51778	4.45882	4.48755	4.44664	4.95573
TC0400271	GCOM2	---	0.0376134	0.627	11.06	14.19	0.78	down	chr4	+	68904262	68905368	---	---	---	3.41853	3.99694	3.91285	3.91967	3.87496	3.69359	3.777	3.06363	3.44143	3.39108
TC0501231	SEMA6A	sema domain, transmembrane domain (TM), and cytoplasmic domain, (semaphorin) 6A	0.0379279	0.627	147.98	113.27	1.31	up	chr5	-	115779252	115910630	GO:0006915 // apoptosis // NAS /// GO:0007010 // cytoskeleton organization and biogenesis // NAS /// GO:0007166 // cell surface receptor linked signal transduction // NAS /// GO:0007275 // multicellular organismal development // IEA /// GO:0007399 // nervous system development // NAS /// GO:0007411 // axon guidance // NAS /// GO:0009887 // organ morphogenesis // NAS /// GO:0030154 // cell differe…	GO:0004872 // receptor activity // IEA /// GO:0005515 // protein binding // IPI	GO:0016020 // membrane // IEA /// GO:0016021 // integral to membrane // IEA /// GO:0030424 // axon // NAS /// GO:0016020 // membrane // IEA /// GO:0016021 // integral to membrane // NAS /// GO:0030424 // axon // NAS	6.65227	7.19149	6.52118	6.95746	6.78572	7.01256	6.91439	7.28677	7.64206	7.22056
TC0700834	OR2A14	olfactory receptor, family 2, subfamily A, member 14	0.0380739	0.627	4.4	3.2	1.37	up	chr7	+	143826206	143827137	GO:0007165 // signal transduction // IEA /// GO:0007186 // G-protein coupled receptor protein signaling pathway // IEA /// GO:0007608 // sensory perception of smell // IEA /// GO:0050896 // response to stimulus // IEA	GO:0004872 // receptor activity // IEA /// GO:0004984 // olfactory receptor activity // IEA	GO:0005886 // plasma membrane // IEA /// GO:0016021 // integral to membrane // IEA	1.80803	1.62937	1.80232	1.66864	1.48149	1.78107	1.84087	1.95261	2.89081	2.24511
TC1500602	ISG20	interferon stimulated exonuclease gene 20kDa	0.0381398	0.627	58.32	47.45	1.23	up	chr15	+	89178904	89199680	GO:0000738 // DNA catabolic process, exonucleolytic // IDA /// GO:0006401 // RNA catabolic process // IDA /// GO:0008283 // cell proliferation // TAS /// GO:0009615 // response to virus // IDA	GO:0000175 // 3'-5'-exoribonuclease activity // IDA /// GO:0003676 // nucleic acid binding // IEA /// GO:0003723 // RNA binding // IEA /// GO:0004527 // exonuclease activity // IEA /// GO:0008310 // single-stranded DNA specific 3'-5' exodeoxyribonuclease activity // IDA /// GO:0008859 // exoribonuclease II activity // IEA /// GO:0016787 // hydrolase activity // IEA /// GO:0030145 // manganese ion…	GO:0005622 // intracellular // IEA /// GO:0005634 // nucleus // IEA /// GO:0005654 // nucleoplasm // TAS /// GO:0016605 // PML body // IDA	5.47529	5.65742	5.47347	5.75687	5.46908	5.74301	5.82306	6.33945	5.69557	5.75849
TC1700814	Q6ZVY1_HUMAN	CDNA FLJ41931 fis, clone PERIC2004429. [Source:Uniprot/SPTREMBL;Acc:Q6ZVY1]	0.0382415	0.627	45.59	35.98	1.27	up	chr17	+	76930670	76932502	---	---	---	5.21174	5.40669	5.16761	5.45335	4.59617	5.62978	5.61415	5.34039	5.45969	5.53872
TC0800777	PSD3	pleckstrin and Sec7 domain containing 3	0.0382964	0.627	155.34	246.55	0.63	down	chr8	-	18388069	18871196	GO:0032012 // regulation of ARF protein signal transduction // IEA	GO:0005086 // ARF guanyl-nucleotide exchange factor activity // IEA	GO:0005622 // intracellular // IEA /// GO:0030054 // cell junction // IEA /// GO:0045202 // synapse // IEA /// GO:0045211 // postsynaptic membrane // IEA /// GO:0005622 // intracellular // IEA	7.97157	7.90842	8.66428	7.23475	7.9399	8.0753	7.20026	6.95624	6.78877	7.4059
TC1101434	GLYATL2	glycine-N-acyltransferase-like 2	0.0383796	0.627	25.3	48.15	0.53	down	chr11	-	58601542	58612257	---	GO:0008415 // acyltransferase activity // IEA /// GO:0016740 // transferase activity // IEA /// GO:0047961 // glycine N-acyltransferase activity // IEA	GO:0005739 // mitochondrion // IEA	5.20943	4.82932	6.90956	5.17986	5.80963	5.51593	4.67278	4.36643	3.99333	4.78761
TC0202059	SLC38A11	solute carrier family 38, member 11	0.0384391	0.627	38.66	27.39	1.41	up	chr2	-	165754812	165812035	GO:0006811 // ion transport // IEA /// GO:0006814 // sodium ion transport // IEA /// GO:0006865 // amino acid transport // IEA	GO:0031402 // sodium ion binding // IEA	GO:0016020 // membrane // IEA /// GO:0016021 // integral to membrane // IEA	5.60277	4.36178	4.57705	4.72476	4.60273	5.56887	5.13461	5.3505	5.04998	5.29044
TC1500953	TRPM7	transient receptor potential cation channel, subfamily M, member 7	0.0384792	0.627	175.95	214.86	0.82	down	chr15	-	50852491	50979012	GO:0006468 // protein amino acid phosphorylation // IEA /// GO:0006811 // ion transport // IEA /// GO:0006816 // calcium ion transport // IEA	GO:0000166 // nucleotide binding // IEA /// GO:0004674 // protein serine/threonine kinase activity // IEA /// GO:0005216 // ion channel activity // IEA /// GO:0005262 // calcium channel activity // IEA /// GO:0005509 // calcium ion binding // IEA /// GO:0005524 // ATP binding // IEA /// GO:0008270 // zinc ion binding // IEA /// GO:0016301 // kinase activity // IEA /// GO:0016740 // transferase ac…	GO:0016020 // membrane // IEA /// GO:0016021 // integral to membrane // IEA	7.64996	7.78034	7.79909	7.74537	7.75183	7.57007	7.31397	7.07029	7.61014	7.7604
TC0601359	LOC727945	similar to hCG1651100	0.0385376	0.627	111	168.92	0.66	down	chr6	-	64430492	64431691	---	---	---	7.52107	7.13396	8.05981	7.46447	6.8119	6.56562	7.19847	6.81248	7.27741	6.14823
TC2100251	CYYR1	cysteine/tyrosine-rich 1	0.0386107	0.627	484.69	382.4	1.27	up	chr21	-	27838529	27945603	GO:0008150 // biological_process // ND	GO:0003674 // molecular_function // ND	GO:0016020 // membrane // IEA /// GO:0016021 // integral to membrane // NAS	8.47545	8.7441	8.07886	8.83708	8.74932	8.8461	8.9271	8.93707	9.10884	8.8154
TC1201351	AVPR1A	arginine vasopressin receptor 1A	0.0386422	0.627	252.91	198.91	1.27	up	chr12	-	63540216	63546590	GO:0001992 // regulation of systemic arterial blood pressure by vasopressin // IEA /// GO:0006091 // generation of precursor metabolites and energy // TAS /// GO:0007165 // signal transduction // IEA /// GO:0007186 // G-protein coupled receptor protein signaling pathway // TAS /// GO:0007202 // activation of phospholipase C activity // TAS /// GO:0007204 // elevation of cytosolic calcium ion conc…	GO:0001584 // rhodopsin-like receptor activity // IEA /// GO:0004872 // receptor activity // IEA /// GO:0005000 // vasopressin receptor activity // TAS /// GO:0005080 // protein kinase C binding // TAS /// GO:0017046 // peptide hormone binding // IEA /// GO:0031894 // V1A vasopressin receptor binding // IEA	GO:0005768 // endosome // TAS /// GO:0005886 // plasma membrane // TAS /// GO:0005887 // integral to plasma membrane // TAS /// GO:0031410 // cytoplasmic vesicle // IEA	7.77197	7.4847	7.56173	7.50229	7.84951	7.82067	7.91685	8.36596	8.22351	7.61528
TC0301856	MB21D2	Mab-21 domain containing 2	0.0386486	0.627	89.75	112.38	0.8	down	chr3	-	192514607	192635962	---	---	---	6.92521	6.78904	6.89239	6.53575	6.90896	6.86343	6.29871	6.35752	6.23154	6.71774
TC0600705	TRMT11	tRNA methyltransferase 11 homolog (S. cerevisiae)	0.038718	0.627	66.35	79.62	0.83	down	chr6	+	126307576	126360937	GO:0006306 // DNA methylation // IEA /// GO:0008033 // tRNA processing // IEA /// GO:0032259 // methylation // IEA /// GO:0006306 // DNA methylation // IEA /// GO:0007186 // G-protein coupled receptor protein signaling pathway // IEA /// GO:0032259 // methylation // IEA	GO:0003676 // nucleic acid binding // IEA /// GO:0003677 // DNA binding // IEA /// GO:0008168 // methyltransferase activity // IEA /// GO:0008170 // N-methyltransferase activity // IEA /// GO:0016740 // transferase activity // IEA /// GO:0003676 // nucleic acid binding // IEA /// GO:0003677 // DNA binding // IEA /// GO:0004974 // leukotriene receptor activity // IEA /// GO:0008168 // methyltransf…	GO:0016021 // integral to membrane // IEA	6.17586	6.16795	6.66969	6.31114	6.2407	5.94341	6.02458	5.87642	6.26648	6.17898
TC1000030	NET1	neuroepithelial cell transforming 1	0.0388555	0.627	523.88	434.28	1.21	up	chr10	+	5454514	5500426	GO:0001558 // regulation of cell growth // NAS /// GO:0007165 // signal transduction // TAS /// GO:0035023 // regulation of Rho protein signal transduction // IEA /// GO:0001558 // regulation of cell growth // NAS /// GO:0007165 // signal transduction // TAS /// GO:0007242 // intracellular signaling cascade // IEA /// GO:0035023 // regulation of Rho protein signal transduction // IEA	GO:0005085 // guanyl-nucleotide exchange factor activity // TAS /// GO:0005089 // Rho guanyl-nucleotide exchange factor activity // IEA	GO:0005575 // cellular_component // ND /// GO:0005622 // intracellular // IEA /// GO:0005634 // nucleus // IEA /// GO:0005737 // cytoplasm // IEA	8.56844	8.64495	9.09081	8.83401	8.66432	8.90119	8.81957	9.07987	9.18097	9.21369
TC1200287	H1FNT	H1 histone family, member N, testis-specific	0.0388638	0.627	36.66	29.62	1.24	up	chr12	+	48722763	48724062	GO:0007290 // spermatid nuclear elongation // ISS /// GO:0035092 // sperm chromatin condensation // ISS	---	GO:0000790 // nuclear chromatin // ISS	5.02226	4.90666	5.04185	4.409	5.05293	5.09304	5.09965	5.12749	5.3412	5.34842
TC2200750	KIAA0930	KIAA0930	0.039024	0.627	360.28	437.66	0.82	down	chr22	-	45588123	45636674	---	GO:0005515 // protein binding // IPI	---	8.82304	8.84677	8.7438	8.68528	8.75965	8.71784	8.62584	8.32761	8.11141	8.71206
TC1101423	OR10Q1	olfactory receptor, family 10, subfamily Q, member 1	0.0391651	0.627	31.87	24.65	1.29	up	chr11	-	57995388	57996347	GO:0007165 // signal transduction // IEA /// GO:0007186 // G-protein coupled receptor protein signaling pathway // IEA /// GO:0007608 // sensory perception of smell // IEA /// GO:0050896 // response to stimulus // IEA	GO:0004872 // receptor activity // IEA /// GO:0004984 // olfactory receptor activity // IEA	GO:0005886 // plasma membrane // IEA /// GO:0016021 // integral to membrane // IEA	4.86404	4.65853	4.15011	4.93547	4.50102	5.05593	5.09043	5.19624	4.6507	5.00685
TC1300272	TNFSF13B	tumor necrosis factor (ligand) superfamily, member 13b	0.0391786	0.627	164.32	106.16	1.55	up	chr13	+	108921977	108960825	GO:0001782 // B cell homeostasis // IEA /// GO:0002636 // positive regulation of germinal center formation // IEA /// GO:0007165 // signal transduction // TAS /// GO:0008284 // positive regulation of cell proliferation // TAS /// GO:0030890 // positive regulation of B cell proliferation // IEA /// GO:0031295 // T cell costimulation // IEA /// GO:0031296 // B cell costimulation // IEA /// GO:00421…	GO:0005125 // cytokine activity // IEA /// GO:0005164 // tumor necrosis factor receptor binding // IEA	GO:0005576 // extracellular region // IEA /// GO:0005615 // extracellular space // IEA /// GO:0005625 // soluble fraction // TAS /// GO:0005886 // plasma membrane // IEA /// GO:0016021 // integral to membrane // IEA	7.04026	6.81243	5.77006	7.1037	6.91451	6.99981	7.75886	7.76098	7.18468	7.12751
TC0500341	NR2F1	nuclear receptor subfamily 2, group F, member 1	0.0392829	0.627	70.14	52.63	1.33	up	chr5	+	92919043	92930321	GO:0001764 // neuron migration // IEA /// GO:0006350 // transcription // IEA /// GO:0006355 // regulation of transcription, DNA-dependent // IEA /// GO:0007165 // signal transduction // TAS /// GO:0007399 // nervous system development // IEA /// GO:0030900 // forebrain development // IEA	GO:0003700 // transcription factor activity // TAS /// GO:0003706 // ligand-regulated transcription factor activity // TAS /// GO:0003707 // steroid hormone receptor activity // IEA /// GO:0003713 // transcription coactivator activity // TAS /// GO:0008270 // zinc ion binding // IEA /// GO:0043565 // sequence-specific DNA binding // IEA /// GO:0046872 // metal ion binding // IEA	GO:0005634 // nucleus // IEA	5.55362	5.89389	5.49375	5.9676	5.6699	5.85223	6.08772	6.75485	6.17069	5.82528
TC1400281	PRKCH	protein kinase C, eta	0.0395022	0.627	304.35	241.51	1.26	up	chr14	+	61788433	62017695	GO:0006468 // protein amino acid phosphorylation // TAS /// GO:0007242 // intracellular signaling cascade // IEA	GO:0000166 // nucleotide binding // IEA /// GO:0004697 // protein kinase C activity // TAS /// GO:0005524 // ATP binding // IEA /// GO:0008270 // zinc ion binding // IEA /// GO:0016740 // transferase activity // IEA /// GO:0019992 // diacylglycerol binding // IEA /// GO:0046872 // metal ion binding // IEA	---	7.67295	8.13529	7.5821	7.90423	8.27532	8.11829	8.16953	8.4091	8.34339	8.23751
TC0X00220	PLP2	proteolipid protein 2 (colonic epithelium-enriched)	0.0395535	0.627	211.24	301.08	0.7	down	chrX	+	49028245	49031588	GO:0006811 // ion transport // TAS /// GO:0006935 // chemotaxis // NAS /// GO:0019221 // cytokine and chemokine mediated signaling pathway // NAS	GO:0005515 // protein binding // IPI /// GO:0015075 // ion transmembrane transporter activity // TAS /// GO:0019956 // chemokine binding // IPI	GO:0005624 // membrane fraction // TAS /// GO:0005783 // endoplasmic reticulum // TAS /// GO:0005789 // endoplasmic reticulum membrane // TAS /// GO:0005886 // plasma membrane // IDA /// GO:0016021 // integral to membrane // IEA /// GO:0005624 // membrane fraction // TAS /// GO:0005783 // endoplasmic reticulum // TAS /// GO:0005789 // endoplasmic reticulum membrane // TAS /// GO:0005886 // plasma…	8.4042	7.90363	8.90002	8.21081	7.74152	8.16789	7.89012	7.49624	7.75516	7.33399
TC0700387	CLIP2	CAP-GLY domain containing linker protein 2	0.0395862	0.627	110.09	131.89	0.83	down	chr7	+	73703805	73820264	---	---	GO:0005737 // cytoplasm // IEA /// GO:0005856 // cytoskeleton // IEA /// GO:0005874 // microtubule // IEA /// GO:0005875 // microtubule associated complex // TAS	7.038	7.11839	7.18216	6.85954	7.00782	7.17145	6.68648	6.6397	6.62325	6.822
TC0102969	ANKRD36BP1	ankyrin repeat domain 36B pseudogene 1	0.0395916	0.627	318.34	413.07	0.77	down	chr1	-	168214803	168216581	---	---	---	8.51395	8.41716	9.19309	8.54239	8.77483	8.17025	8.31095	8.02123	8.60243	8.49703
TC0201377	LOC100129724	uncharacterized LOC100129724	0.0396592	0.627	8.44	11.08	0.76	down	chr2	-	27235658	27236035	---	---	---	2.89921	3.48145	3.37596	3.97263	3.61249	3.1581	3.1255	3.04393	3.15252	2.93192
TC1701288	PLXDC1	plexin domain containing 1	0.0398668	0.629	422.71	792.92	0.53	down	chr17	-	37219557	37309539	GO:0001525 // angiogenesis // NAS /// GO:0001525 // angiogenesis // NAS /// GO:0007160 // cell-matrix adhesion // IEA /// GO:0007275 // multicellular organismal development // IEA	GO:0003674 // molecular_function // ND /// GO:0003674 // molecular_function // ND /// GO:0004872 // receptor activity // IEA	GO:0005576 // extracellular region // IEA /// GO:0005737 // cytoplasm // IEA /// GO:0016020 // membrane // IEA /// GO:0016021 // integral to membrane // IEA /// GO:0005575 // cellular_component // ND /// GO:0005737 // cytoplasm // IEA /// GO:0016020 // membrane // IEA /// GO:0016021 // integral to membrane // IEA	10.193	9.66444	9.79912	9.30132	9.18745	9.79209	9.20224	8.63083	7.36593	8.65643
TC1701534	TMEM100	transmembrane protein 100	0.0399252	0.629	28.6	42.69	0.67	down	chr17	-	53796990	53809445	---	---	GO:0016020 // membrane // IEA /// GO:0016021 // integral to membrane // IEA	5.42386	4.79773	6.07275	5.07693	5.69736	4.95066	5.22975	5.09738	4.35174	4.58937
TC1901615	PGLYRP1	peptidoglycan recognition protein 1	0.0400058	0.629	50.27	41.59	1.21	up	chr19	-	46522415	46526323	GO:0009253 // peptidoglycan catabolic process // IEA /// GO:0016045 // detection of bacterium // IDA /// GO:0045087 // innate immune response // NAS /// GO:0050830 // defense response to Gram-positive bacterium // IDA	GO:0005515 // protein binding // IEA /// GO:0008367 // bacterial binding // TAS /// GO:0008745 // N-acetylmuramoyl-L-alanine amidase activity // IEA /// GO:0016019 // peptidoglycan receptor activity // IDA	GO:0005576 // extracellular region // NAS	5.28414	5.38284	5.42294	5.36528	5.42526	5.33026	5.7323	5.71779	6.02091	5.48724
TC0301225	LOC100129060	uncharacterized LOC100129060	0.0400349	0.629	11.98	14.57	0.82	down	chr3	-	50189735	50190199	---	---	---	3.90458	3.99258	3.9371	3.49667	3.98349	3.356	3.78197	3.53207	3.50319	3.77009
TC0102825	THBS3	thrombospondin 3	0.0402401	0.629	269.36	483.45	0.56	down	chr1	-	155165379	155178971	GO:0007155 // cell adhesion // IEA /// GO:0007160 // cell-matrix adhesion // TAS	GO:0005198 // structural molecule activity // IEA /// GO:0005509 // calcium ion binding // TAS /// GO:0005515 // protein binding // IEA	GO:0005576 // extracellular region // EXP /// GO:0031093 // platelet alpha granule lumen // EXP	9.2746	8.95973	8.66974	9.56965	8.10253	8.99808	8.44649	7.76714	7.07594	8.10926
TC0900249	Q6ZS19_HUMAN	CDNA FLJ45890 fis, clone OCBBF3022576. [Source:Uniprot/SPTREMBL;Acc:Q6ZS19]	0.0402817	0.629	9.12	11.53	0.79	down	chr9	+	66556209	66559238	---	---	---	3.68154	3.37329	3.5181	3.44308	3.60965	3.14178	3.57975	2.69901	3.25991	3.29612
TC1001205	CRTAC1	cartilage acidic protein 1	0.0403715	0.629	533.14	1599.94	0.33	down	chr10	-	99624757	99790585	GO:0006412 // translation // IEA /// GO:0042309 // homoiothermy // IEA /// GO:0050826 // response to freezing // IEA	GO:0005509 // calcium ion binding // IEA /// GO:0003735 // structural constituent of ribosome // IEA /// GO:0005509 // calcium ion binding // IEA /// GO:0050825 // ice binding // IEA	GO:0005576 // extracellular region // IEA /// GO:0005622 // intracellular // IEA /// GO:0005840 // ribosome // IEA	10.9092	10.0999	10.9994	10.1242	11.0765	10.281	9.98033	9.33606	6.19196	9.53244
TC0701589	FAM3C	family with sequence similarity 3, member C	0.0403761	0.629	152.51	187.71	0.81	down	chr7	-	120988905	121036512	GO:0008150 // biological_process // ND	GO:0005125 // cytokine activity // NAS	GO:0005576 // extracellular region // NAS	7.58819	7.45021	7.77387	7.39949	7.54024	7.42747	7.13438	6.8939	7.25606	7.58208
TC0500947	PLCXD3	phosphatidylinositol-specific phospholipase C, X domain containing 3	0.0404359	0.629	101.08	55.45	1.82	up	chr5	-	41307056	41510744	GO:0007242 // intracellular signaling cascade // IEA /// GO:0016042 // lipid catabolic process // IEA	GO:0004629 // phospholipase C activity // IEA /// GO:0004871 // signal transducer activity // IEA /// GO:0016787 // hydrolase activity // IEA	---	5.38918	5.43967	7.22502	5.10022	5.80211	6.32545	6.1381	6.98848	6.74841	7.12591
TC0501442	NP10_HUMAN	HERV-K_5q33.3 provirus Np9 protein (HERV-K10 Np9 protein) (HERV-K107 Np9 protein). [Source:Uniprot/SWISSPROT;Acc:P61580]	0.040572	0.629	93.68	123.87	0.76	down	chr5	-	156085598	156087446	GO:0006313 // transposition, DNA-mediated // IEA	---	GO:0005634 // nucleus // IEA	7.01992	7.01133	7.086	7.13373	6.50286	6.54069	6.89822	6.05562	6.88143	6.4024
TC0900129	LOC731467	uncharacterized LOC731467	0.0407781	0.629	84.77	70.06	1.21	up	chr9	+	33617801	33618504	---	GO:0004872 // receptor activity // IEA	---	6.09632	6.31526	6.05429	5.93558	6.24177	6.08099	6.43798	6.47882	6.68597	6.3739
TC1100957	OR8G2	olfactory receptor, family 8, subfamily G, member 2	0.0408713	0.629	4.92	5.92	0.83	down	chr11	+	124085462	124086394	GO:0007165 // signal transduction // IEA /// GO:0007186 // G-protein coupled receptor protein signaling pathway // IEA /// GO:0007608 // sensory perception of smell // NAS /// GO:0050896 // response to stimulus // IEA	GO:0001584 // rhodopsin-like receptor activity // IEA /// GO:0004872 // receptor activity // IEA /// GO:0004984 // olfactory receptor activity // NAS	GO:0016020 // membrane // IEA /// GO:0016021 // integral to membrane // NAS	2.59438	2.31458	2.88548	2.40648	2.62027	2.47328	2.26437	2.24903	2.09354	2.44335
TC1001192	Q9P1C4_HUMAN	---	0.0408897	0.629	26.08	38.18	0.68	down	chr10	-	98685791	98685961	---	---	---	5.0821	5.72713	5.7054	5.16678	4.58158	4.15487	4.90862	4.73581	5.13432	4.62189
TC0X01136	MORC4	MORC family CW-type zinc finger 4	0.0409779	0.63	156.14	199.36	0.78	down	chrX	-	106057103	106243474	GO:0007186 // G-protein coupled receptor protein signaling pathway // IEA	GO:0005524 // ATP binding // IEA /// GO:0008270 // zinc ion binding // IEA /// GO:0046872 // metal ion binding // IEA /// GO:0004999 // vasoactive intestinal polypeptide receptor activity // IEA /// GO:0005524 // ATP binding // IEA /// GO:0008270 // zinc ion binding // IEA /// GO:0046872 // metal ion binding // IEA	GO:0016020 // membrane // IEA	7.56767	7.58569	7.87572	7.44727	7.70993	7.51907	7.12063	6.84531	7.3168	7.6616
TC0701770	WDR86	WD repeat domain 86	0.0410407	0.63	123.66	101.39	1.22	up	chr7	-	151078214	151107775	GO:0006118 // electron transport // IEA	---	---	6.76414	6.90247	6.35785	6.72133	6.56309	6.90162	6.96507	6.91606	7.26595	6.73232
TC0501220	CCDC112	coiled-coil domain containing 112	0.0411702	0.631	27.59	33.58	0.82	down	chr5	-	114603338	114632390	---	---	---	5.15581	4.86402	5.11948	4.81786	5.37995	4.77707	4.73551	4.62187	5.01917	4.80668
TC1700309	SNORD4B	small nucleolar RNA, C/D box 4B	0.0412294	0.631	84.65	109.32	0.77	down	chr17	+	27050699	27050772	---	---	---	6.42251	7.0193	6.94071	6.6915	6.778	6.55249	6.21678	6.88387	6.26905	6.12461
TC1200003	B4GALNT3	beta-1,4-N-acetyl-galactosaminyl transferase 3	0.0412758	0.631	51.58	81.42	0.63	down	chr12	+	569543	672664	GO:0015977 // carbon utilization by fixation of carbon dioxide // IEA	GO:0016740 // transferase activity // IEA /// GO:0033842 // N-acetyl-beta-glucosaminyl-glycoprotein 4-beta-N-acetylgalactosaminyltransferase activity // IEA /// GO:0008376 // acetylgalactosaminyltransferase activity // IDA /// GO:0016740 // transferase activity // IEA /// GO:0016984 // ribulose-bisphosphate carboxylase activity // IEA	GO:0005794 // Golgi apparatus // IEA /// GO:0016020 // membrane // IEA /// GO:0016021 // integral to membrane // IEA /// GO:0005794 // Golgi apparatus // IEA /// GO:0009573 // chloroplast ribulose bisphosphate carboxylase complex // IEA /// GO:0016020 // membrane // IEA /// GO:0016021 // integral to membrane // IEA	6.28334	6.34886	7.18507	5.62939	6.28026	6.31081	5.79822	5.39134	5.11814	5.85451
TC0600078	HIVEP1	human immunodeficiency virus type I enhancer binding protein 1	0.0412821	0.631	186.92	249.35	0.75	down	chr6	+	12012233	12165232	GO:0006350 // transcription // IEA /// GO:0006355 // regulation of transcription, DNA-dependent // IEA /// GO:0006350 // transcription // IEA /// GO:0006355 // regulation of transcription, DNA-dependent // IEA /// GO:0045892 // negative regulation of transcription, DNA-dependent // IEA	GO:0003676 // nucleic acid binding // IEA /// GO:0003677 // DNA binding // TAS /// GO:0005515 // protein binding // IPI /// GO:0008270 // zinc ion binding // IEA /// GO:0046872 // metal ion binding // IEA /// GO:0003676 // nucleic acid binding // IEA /// GO:0003677 // DNA binding // TAS /// GO:0005515 // protein binding // IPI /// GO:0008270 // zinc ion binding // IEA /// GO:0016564 // transcript…	GO:0005622 // intracellular // IEA /// GO:0005634 // nucleus // TAS	7.77381	7.96965	8.28831	7.74827	8.02029	8.22892	7.34777	7.41477	7.30456	7.46524
TC0800452	MATN2	matrilin 2	0.0413686	0.631	261.06	411.12	0.64	down	chr8	+	98881311	99048944	GO:0008150 // biological_process // ND	GO:0003674 // molecular_function // ND /// GO:0005509 // calcium ion binding // IEA	GO:0005576 // extracellular region // IEA /// GO:0005578 // proteinaceous extracellular matrix // NAS /// GO:0005578 // proteinaceous extracellular matrix // NAS	8.89703	8.75205	8.94829	8.69126	8.11864	8.89496	7.47959	7.35078	8.15473	8.29105
TC0100952	CHD1L	chromodomain helicase DNA binding protein 1-like	0.0420381	0.634	66.08	79.67	0.83	down	chr1	+	146714334	146767448	---	GO:0000166 // nucleotide binding // IEA /// GO:0003677 // DNA binding // IEA /// GO:0005524 // ATP binding // IEA /// GO:0008026 // ATP-dependent helicase activity // IEA /// GO:0016787 // hydrolase activity // IEA /// GO:0003676 // nucleic acid binding // IEA /// GO:0003677 // DNA binding // IEA /// GO:0004386 // helicase activity // IEA /// GO:0005524 // ATP binding // IEA /// GO:0008026 // ATP…	GO:0005634 // nucleus // IEA	6.2867	6.3067	6.1641	6.30719	6.50486	6.2197	6.23908	6.02496	5.67202	6.10488
TC1600520	HSD11B2	hydroxysteroid (11-beta) dehydrogenase 2	0.0420382	0.634	77.18	60.87	1.27	up	chr16	+	67465017	67471452	GO:0002017 // regulation of blood volume by renal aldosterone // IEA /// GO:0006704 // glucocorticoid biosynthetic process // TAS /// GO:0055114 // oxidation reduction // IEA	GO:0003845 // 11-beta-hydroxysteroid dehydrogenase activity // IEA /// GO:0005488 // binding // IEA /// GO:0005496 // steroid binding // IEA /// GO:0016491 // oxidoreductase activity // IEA /// GO:0051287 // NAD binding // IEA	GO:0005737 // cytoplasm // IEA /// GO:0005783 // endoplasmic reticulum // IEA /// GO:0005792 // microsome // IEA	6.01736	5.92633	5.73411	6.09113	5.8594	6.09995	6.70928	6.5384	6.11591	5.91754
TC0X00098	FAM48B1	---	0.0423387	0.636	8.64	11.75	0.74	down	chrX	+	24381610	24381831	---	---	---	3.85298	3.42083	3.38149	4.05178	3.05771	3.38108	2.93264	2.77016	3.37009	3.13024
TC0800389	CRISPLD1	cysteine-rich secretory protein LCCL domain containing 1	0.0424182	0.636	262.27	379.49	0.69	down	chr8	+	75896863	75946791	---	---	GO:0005576 // extracellular region // IEA	8.2888	8.83255	8.06618	8.34426	9.29794	8.09271	7.98637	7.99155	7.73464	8.39916
TC0X00959	PFKFB1	6-phosphofructo-2-kinase/fructose-2,6-biphosphatase 1	0.0425684	0.638	23.89	16.25	1.47	up	chrX	-	54959394	55020511	GO:0006003 // fructose 2,6-bisphosphate metabolic process // IDA /// GO:0006094 // gluconeogenesis // TAS /// GO:0006096 // glycolysis // TAS /// GO:0007243 // protein kinase cascade // EXP /// GO:0008152 // metabolic process // IEA /// GO:0006003 // fructose 2,6-bisphosphate metabolic process // IDA /// GO:0006094 // gluconeogenesis // TAS /// GO:0006096 // glycolysis // TAS /// GO:0008152 // me…	GO:0000166 // nucleotide binding // IEA /// GO:0003824 // catalytic activity // IEA /// GO:0003873 // 6-phosphofructo-2-kinase activity // EXP /// GO:0004331 // fructose-2,6-bisphosphate 2-phosphatase activity // EXP /// GO:0005524 // ATP binding // IEA /// GO:0016301 // kinase activity // IEA /// GO:0016740 // transferase activity // IEA /// GO:0016787 // hydrolase activity // IEA /// GO:0042802…	GO:0005829 // cytosol // EXP /// GO:0043540 // 6-phosphofructo-2-kinase/fructose-2,6-biphosphatase 1 complex // IDA /// GO:0043540 // 6-phosphofructo-2-kinase/fructose-2,6-biphosphatase 1 complex // IDA	3.98118	3.77988	3.98274	3.95847	4.39926	4.31628	4.08208	4.61741	5.49235	4.412
TC0600510	CD109	CD109 molecule	0.0427821	0.639	210.03	361.67	0.58	down	chr6	+	74405808	74534789	---	GO:0004867 // serine-type endopeptidase inhibitor activity // IEA /// GO:0005515 // protein binding // IEA /// GO:0017114 // wide-spectrum protease inhibitor activity // IEA	GO:0005576 // extracellular region // IEA /// GO:0005886 // plasma membrane // IEA /// GO:0031225 // anchored to membrane // IEA	8.78512	8.31936	9.08311	8.3477	7.94754	8.94299	7.59888	6.91661	7.45799	7.68567
TC2200026	ERVK-6	---	0.0428093	0.639	9.92	13.32	0.75	down	chr22	+	18932677	18934443	---	---	---	4.07417	3.47757	3.7372	4.11623	3.26148	3.16883	3.70829	2.96249	3.4135	3.33045
TC0103049	GLUL	glutamate-ammonia ligase	0.0429564	0.639	341.83	272.2	1.26	up	chr1	-	182350839	182361341	GO:0006542 // glutamine biosynthetic process // IEA /// GO:0006807 // nitrogen compound metabolic process // IEA	GO:0004356 // glutamate-ammonia ligase activity // IEA /// GO:0016874 // ligase activity // IEA	GO:0005737 // cytoplasm // IEA /// GO:0005739 // mitochondrion // IEA	7.92721	7.99773	8.03986	7.99581	8.47229	8.21709	8.62491	8.72724	8.16629	8.38005
TC1701796	DCXR	dicarbonyl/L-xylulose reductase	0.0431831	0.639	303.31	247.03	1.23	up	chr17	-	79993755	79995574	GO:0005975 // carbohydrate metabolic process // IEA /// GO:0006006 // glucose metabolic process // IEA /// GO:0042732 // D-xylose metabolic process // IEA /// GO:0055114 // oxidation reduction // IEA	GO:0005488 // binding // IEA /// GO:0016491 // oxidoreductase activity // IEA /// GO:0050038 // L-xylulose reductase activity // IEA	GO:0016020 // membrane // IEA	7.66683	7.95362	8.32395	7.92939	7.85918	8.03948	8.14881	8.33564	8.55647	8.17281
TC1400936	RDH11	retinol dehydrogenase 11 (all-trans/9-cis/11-cis)	0.0433203	0.639	137.55	169.45	0.81	down	chr14	-	68143518	68162460	GO:0042572 // retinol metabolic process // ISS /// GO:0055114 // oxidation reduction // IEA	GO:0004745 // retinol dehydrogenase activity // ISS /// GO:0005488 // binding // IEA /// GO:0016491 // oxidoreductase activity // IEA	GO:0005622 // intracellular // ISS /// GO:0005783 // endoplasmic reticulum // IEA /// GO:0005789 // endoplasmic reticulum membrane // IEA /// GO:0016020 // membrane // IEA /// GO:0016021 // integral to membrane // IEA	7.50772	7.43385	7.08593	7.53693	7.44933	7.41027	7.20615	7.17669	6.76396	6.99171
TC1300094	NHLRC3	NHL repeat containing 3	0.0433548	0.639	71.92	86.91	0.83	down	chr13	+	39612455	39625205	---	---	GO:0005576 // extracellular region // IEA	6.54712	6.40882	6.34496	6.66146	6.23522	6.38282	6.34593	5.92306	6.2941	5.92599
TC1501071	TLE3	transducin-like enhancer of split 3 (E(sp1) homolog, Drosophila)	0.0435945	0.641	227.55	184.9	1.23	up	chr15	-	70342140	70390237	GO:0006355 // regulation of transcription, DNA-dependent // IEA /// GO:0007165 // signal transduction // TAS /// GO:0009887 // organ morphogenesis // TAS /// GO:0016055 // Wnt receptor signaling pathway // IEA /// GO:0045449 // regulation of transcription // IEA	GO:0005515 // protein binding // IPI	GO:0005634 // nucleus // IEA	7.39192	7.85625	7.30068	7.45648	7.63772	7.92145	7.82225	8.11671	7.76324	7.55631
TC0101970	HTR1D	5-hydroxytryptamine (serotonin) receptor 1D, G protein-coupled	0.0436578	0.641	18.45	14.94	1.23	up	chr1	-	23516993	23521222	GO:0007165 // signal transduction // IEA /// GO:0007187 // G-protein signaling, coupled to cyclic nucleotide second messenger // TAS /// GO:0007268 // synaptic transmission // TAS	GO:0001584 // rhodopsin-like receptor activity // IEA /// GO:0004872 // receptor activity // IEA /// GO:0004993 // serotonin receptor activity // TAS	GO:0005886 // plasma membrane // IEA /// GO:0005887 // integral to plasma membrane // TAS	4.16341	4.04478	3.52526	3.72433	4.03908	4.01543	4.24984	4.21565	4.41006	4.16518
TC0101433	BTG2	BTG family, member 2	0.0436613	0.641	662.74	360.41	1.84	up	chr1	+	203274619	203278730	GO:0006281 // DNA repair // TAS /// GO:0006350 // transcription // IEA /// GO:0006355 // regulation of transcription, DNA-dependent // IEA /// GO:0006479 // protein amino acid methylation // IEA /// GO:0008285 // negative regulation of cell proliferation // TAS /// GO:0009952 // anterior/posterior pattern formation // IEA /// GO:0030182 // neuron differentiation // IEA /// GO:0043066 // negative …	GO:0005515 // protein binding // IPI	---	7.94946	8.36967	8.47655	8.21576	9.44622	9.95474	9.19102	10.3895	8.67424	8.68181
TC1800163	SLC14A1	solute carrier family 14 (urea transporter), member 1 (Kidd blood group)	0.0436937	0.641	38.78	50.84	0.76	down	chr18	+	43304149	43331299	GO:0006810 // transport // IEA /// GO:0006833 // water transport // IEA /// GO:0015840 // urea transport // IEA	GO:0005372 // water transporter activity // IEA /// GO:0015204 // urea transmembrane transporter activity // IEA	GO:0005886 // plasma membrane // TAS /// GO:0005887 // integral to plasma membrane // TAS /// GO:0016021 // integral to membrane // IEA	5.39974	5.65263	5.60875	6.33413	5.33488	5.35159	5.16257	5.21997	5.49485	5.18648
TC0701396	ABCB4	ATP-binding cassette, sub-family B (MDR/TAP), member 4	0.0439016	0.641	28.48	39.19	0.73	down	chr7	-	87031366	87109751	GO:0006629 // lipid metabolic process // TAS /// GO:0006810 // transport // TAS /// GO:0009410 // response to xenobiotic stimulus // NAS /// GO:0042493 // response to drug // TAS	GO:0000166 // nucleotide binding // IEA /// GO:0005524 // ATP binding // IEA /// GO:0008559 // xenobiotic-transporting ATPase activity // IEA /// GO:0016787 // hydrolase activity // IEA /// GO:0016887 // ATPase activity // IEA	GO:0005575 // cellular_component // ND /// GO:0005624 // membrane fraction // TAS /// GO:0005887 // integral to plasma membrane // TAS /// GO:0016020 // membrane // IEA	5.42172	5.23295	5.70699	5.03434	5.05567	5.34843	4.92216	4.53736	4.29621	5.08554
TC1100114	OR56B1	olfactory receptor, family 56, subfamily B, member 1	0.0441483	0.641	22.75	16.64	1.37	up	chr11	+	5757678	5759718	GO:0007165 // signal transduction // IEA /// GO:0007186 // G-protein coupled receptor protein signaling pathway // IEA /// GO:0007608 // sensory perception of smell // IEA /// GO:0050896 // response to stimulus // IEA	GO:0004872 // receptor activity // IEA /// GO:0004984 // olfactory receptor activity // IEA	GO:0005886 // plasma membrane // IEA /// GO:0016021 // integral to membrane // IEA	4.26683	3.70088	4.34502	4.04273	3.91875	4.12547	4.54729	4.56586	5.1664	4.16417
TC1901095	C3	complement component 3	0.0442224	0.641	2185.03	1039.84	2.1	up	chr19	-	6677846	6720661	GO:0001798 // positive regulation of type IIa hypersensitivity // IEA /// GO:0006954 // inflammatory response // IEA /// GO:0006957 // complement activation, alternative pathway // EXP /// GO:0006958 // complement activation, classical pathway // IEA /// GO:0007165 // signal transduction // TAS /// GO:0007186 // G-protein coupled receptor protein signaling pathway // TAS /// GO:0050766 // positiv…	GO:0004866 // endopeptidase inhibitor activity // IEA /// GO:0005102 // receptor binding // TAS	GO:0005576 // extracellular region // EXP	10.7507	9.83982	8.1543	10.9459	10.4103	10.5997	11.275	11.4523	11.163	11.007
TC0201582	C1D	C1D nuclear receptor corepressor	0.044352	0.641	47.16	59.83	0.79	down	chr2	-	68269338	68290158	GO:0006350 // transcription // IEA /// GO:0006355 // regulation of transcription, DNA-dependent // IEA /// GO:0006364 // rRNA processing // IEA /// GO:0006915 // apoptosis // IEA	GO:0003677 // DNA binding // TAS /// GO:0003723 // RNA binding // IEA	GO:0000178 // exosome (RNase complex) // IEA /// GO:0005634 // nucleus // TAS /// GO:0005737 // cytoplasm // IEA	6.02586	5.82751	5.85034	6.25825	5.54171	5.75185	5.36023	5.22531	5.72046	5.76972
TC1200982	TAS2R13	taste receptor, type 2, member 13	0.0443769	0.641	22.41	32.04	0.7	down	chr12	-	11060525	11062161	GO:0007165 // signal transduction // IEA /// GO:0007186 // G-protein coupled receptor protein signaling pathway // IEA /// GO:0050896 // response to stimulus // IEA /// GO:0050909 // sensory perception of taste // IEA	GO:0004872 // receptor activity // IEA /// GO:0004930 // G-protein coupled receptor activity // IEA /// GO:0008527 // taste receptor activity // TAS	GO:0016020 // membrane // IEA /// GO:0016021 // integral to membrane // NAS	5.34161	5.39861	4.90286	4.83438	4.52164	4.96088	4.80681	4.50474	4.36025	3.82913
TC0901375	CRAT	carnitine O-acetyltransferase	0.0445654	0.641	280.9	362.9	0.77	down	chr9	-	131857073	131873083	GO:0006629 // lipid metabolic process // IEA /// GO:0006631 // fatty acid metabolic process // IEA /// GO:0006810 // transport // IEA /// GO:0015980 // energy derivation by oxidation of organic compounds // TAS /// GO:0006629 // lipid metabolic process // IEA /// GO:0006637 // acyl-CoA metabolic process // NR /// GO:0006810 // transport // IEA /// GO:0015980 // energy derivation by oxidation of o…	GO:0004092 // carnitine O-acetyltransferase activity // IEA /// GO:0008415 // acyltransferase activity // IEA /// GO:0016740 // transferase activity // IEA	GO:0005739 // mitochondrion // IEA /// GO:0005743 // mitochondrial inner membrane // IEA /// GO:0005777 // peroxisome // NAS /// GO:0005783 // endoplasmic reticulum // NAS /// GO:0016020 // membrane // IEA /// GO:0005739 // mitochondrion // IEA /// GO:0005777 // peroxisome // NAS /// GO:0005783 // endoplasmic reticulum // NAS /// GO:0016020 // membrane // IEA	8.77889	8.23616	8.86292	8.46334	8.16606	8.50489	8.32825	8.00394	7.85447	8.00788
TC0600722	ENPP1	ectonucleotide pyrophosphatase/phosphodiesterase 1	0.0445986	0.641	443.66	643.16	0.69	down	chr6	+	132129156	132216295	GO:0001503 // ossification // IEA /// GO:0006091 // generation of precursor metabolites and energy // IDA /// GO:0006796 // phosphate metabolic process // IDA /// GO:0008152 // metabolic process // IEA /// GO:0009143 // nucleoside triphosphate catabolic process // IDA /// GO:0030308 // negative regulation of cell growth // IDA /// GO:0030500 // regulation of bone mineralization // IC /// GO:00305…	GO:0003676 // nucleic acid binding // IEA /// GO:0003824 // catalytic activity // IEA /// GO:0004519 // endonuclease activity // IEA /// GO:0004528 // phosphodiesterase I activity // IEA /// GO:0004551 // nucleotide diphosphatase activity // EXP /// GO:0005158 // insulin receptor binding // IDA /// GO:0005515 // protein binding // IPI /// GO:0005524 // ATP binding // IDA /// GO:0016787 // hydrola…	GO:0005615 // extracellular space // IDA /// GO:0005886 // plasma membrane // EXP /// GO:0009986 // cell surface // IDA /// GO:0016020 // membrane // IEA /// GO:0016021 // integral to membrane // IEA /// GO:0016323 // basolateral plasma membrane // NAS	8.98491	9.42116	9.55862	9.12393	9.54667	9.20163	8.51927	8.0187	9.12509	9.13178
TC0X00424	DRP2	dystrophin related protein 2	0.04464	0.641	40.95	27.81	1.47	up	chrX	+	100474985	100519486	GO:0007417 // central nervous system development // TAS /// GO:0050808 // synapse organization and biogenesis // IEA	GO:0005198 // structural molecule activity // IEA /// GO:0005509 // calcium ion binding // IEA /// GO:0005515 // protein binding // IEA /// GO:0008270 // zinc ion binding // IEA	GO:0005624 // membrane fraction // IEA /// GO:0005737 // cytoplasm // IEA /// GO:0005856 // cytoskeleton // IEA /// GO:0005886 // plasma membrane // IEA /// GO:0030425 // dendrite // IEA	4.89397	4.75172	4.94891	4.81903	4.56505	5.28313	4.58939	5.07493	6.10463	5.7572
TC0101530	01-Mar	mitochondrial amidoxime reducing component 1	0.04466	0.641	123.67	96.83	1.28	up	chr1	+	220960101	220987735	GO:0055114 // oxidation reduction // IEA	GO:0016491 // oxidoreductase activity // IEA /// GO:0030151 // molybdenum ion binding // IEA /// GO:0030170 // pyridoxal phosphate binding // IEA /// GO:0003824 // catalytic activity // IEA /// GO:0016491 // oxidoreductase activity // IEA /// GO:0030151 // molybdenum ion binding // IEA /// GO:0030170 // pyridoxal phosphate binding // IEA	GO:0005739 // mitochondrion // IEA /// GO:0005739 // mitochondrion // IEA /// GO:0005743 // mitochondrial inner membrane // IEA	6.57947	6.46247	6.66813	6.42852	6.83828	6.61903	6.79826	6.9751	7.48795	6.90139
TC0401470	FAT1	FAT tumor suppressor homolog 1 (Drosophila)	0.0448567	0.642	352.12	495.89	0.71	down	chr4	-	187508938	187647876	GO:0007015 // actin filament organization // IEA /// GO:0007155 // cell adhesion // TAS /// GO:0007156 // homophilic cell adhesion // IEA /// GO:0007163 // establishment and/or maintenance of cell polarity // IEA /// GO:0007267 // cell-cell signaling // TAS /// GO:0009653 // anatomical structure morphogenesis // TAS	GO:0005509 // calcium ion binding // IEA /// GO:0005515 // protein binding // IEA	GO:0005886 // plasma membrane // IEA /// GO:0005887 // integral to plasma membrane // TAS /// GO:0030027 // lamellipodium // IEA /// GO:0030054 // cell junction // IEA /// GO:0030175 // filopodium // IEA	9.23924	9.27608	8.76501	9.03431	8.44497	9.15637	8.57467	8.23355	8.11213	8.25269
TC1101133	OR51I1	olfactory receptor, family 51, subfamily I, member 1	0.0452644	0.643	32.43	25.7	1.26	up	chr11	-	5461800	5489943	GO:0007165 // signal transduction // IEA /// GO:0007186 // G-protein coupled receptor protein signaling pathway // IEA /// GO:0007608 // sensory perception of smell // NAS /// GO:0050896 // response to stimulus // IEA	GO:0004872 // receptor activity // IEA /// GO:0004984 // olfactory receptor activity // NAS /// GO:0001584 // rhodopsin-like receptor activity // IEA /// GO:0004872 // receptor activity // IEA /// GO:0004977 // melanocortin receptor activity // IEA /// GO:0004984 // olfactory receptor activity // IEA	GO:0005886 // plasma membrane // IEA /// GO:0016021 // integral to membrane // NAS /// GO:0016020 // membrane // IEA /// GO:0016021 // integral to membrane // IEA	4.54666	4.7516	5.01304	4.63939	4.45689	4.66168	4.99701	4.9577	5.48345	5.02556
TC0202026	ACVR1C	activin A receptor, type IC	0.0453843	0.643	106.14	46.92	2.26	up	chr2	-	158388904	158485517	GO:0006468 // protein amino acid phosphorylation // IC /// GO:0030154 // cell differentiation // IDA /// GO:0042981 // regulation of apoptosis // IDA /// GO:0006468 // protein amino acid phosphorylation // IC /// GO:0007178 // transmembrane receptor protein serine/threonine kinase signaling pathway // IEA /// GO:0030154 // cell differentiation // IDA /// GO:0042981 // regulation of apoptosis // I…	GO:0000166 // nucleotide binding // IEA /// GO:0000287 // magnesium ion binding // IEA /// GO:0004674 // protein serine/threonine kinase activity // IEA /// GO:0004872 // receptor activity // IEA /// GO:0005024 // transforming growth factor beta receptor activity // IEA /// GO:0005524 // ATP binding // IC /// GO:0016361 // activin receptor activity, type I // IDA /// GO:0016740 // transferase act…	GO:0016020 // membrane // IEA /// GO:0016021 // integral to membrane // IEA /// GO:0048179 // activin receptor complex // IDA	5.55149	4.98256	5.03495	6.06033	6.12114	5.57773	5.72242	7.41981	8.38836	6.57068
TC2100067	KRTAP20-1	keratin associated protein 20-1	0.0454924	0.643	18.19	13.48	1.35	up	chr21	+	31988774	31988944	---	---	GO:0005882 // intermediate filament // IEA	3.97159	4.05782	3.79476	3.30385	3.6255	4.05054	4.28137	3.96536	4.78783	3.87204
TC1600768	ABCA3	ATP-binding cassette, sub-family A (ABC1), member 3	0.0455177	0.643	90.83	109.32	0.83	down	chr16	-	2325883	2390747	GO:0006810 // transport // IDA /// GO:0042493 // response to drug // TAS	GO:0000166 // nucleotide binding // IEA /// GO:0005215 // transporter activity // TAS /// GO:0005524 // ATP binding // IEA /// GO:0016887 // ATPase activity // IEA /// GO:0042626 // ATPase activity, coupled to transmembrane movement of substances // TAS /// GO:0000166 // nucleotide binding // IEA /// GO:0005215 // transporter activity // TAS /// GO:0005524 // ATP binding // IEA /// GO:0016887 // …	GO:0005624 // membrane fraction // TAS /// GO:0005886 // plasma membrane // IDA /// GO:0016021 // integral to membrane // TAS /// GO:0042599 // lamellar body // IDA	6.92813	6.69311	7.06292	6.3658	6.80221	6.58116	6.54623	6.36936	6.47781	6.58048
TC1000722	LOC100288619	uncharacterized LOC100288619	0.0455193	0.643	92.65	76.6	1.21	up	chr10	-	1017097	1034281	---	---	---	6.12415	6.34231	6.20872	6.05666	6.55427	6.44749	6.524	6.74774	6.29635	6.68281
TC0X01318	SLITRK4	SLIT and NTRK-like family, member 4	0.0455772	0.643	62.3	47.05	1.32	up	chrX	-	142715944	142723934	GO:0007409 // axonogenesis // IEA	GO:0005515 // protein binding // IEA	GO:0016020 // membrane // IEA /// GO:0016021 // integral to membrane // IEA	5.73137	5.65609	5.03992	6.08821	5.25492	5.80315	5.97284	5.92156	6.18293	5.95544
TC0X00860	CASK	calcium/calmodulin-dependent serine protein kinase (MAGUK family)	0.0455911	0.643	179.8	231.77	0.78	down	chrX	-	41374187	41782716	GO:0006468 // protein amino acid phosphorylation // IEA /// GO:0007155 // cell adhesion // TAS /// GO:0005978 // glycogen biosynthetic process // IEA /// GO:0006468 // protein amino acid phosphorylation // IEA /// GO:0006886 // intracellular protein transport // IEA /// GO:0007155 // cell adhesion // TAS	GO:0000166 // nucleotide binding // IEA /// GO:0000287 // magnesium ion binding // IEA /// GO:0004385 // guanylate kinase activity // TAS /// GO:0004674 // protein serine/threonine kinase activity // IEA /// GO:0005515 // protein binding // IEA /// GO:0005516 // calmodulin binding // IEA /// GO:0005524 // ATP binding // IEA /// GO:0016301 // kinase activity // IEA /// GO:0016740 // transferase ac…	GO:0005634 // nucleus // IEA /// GO:0005737 // cytoplasm // IEA /// GO:0005886 // plasma membrane // TAS /// GO:0015629 // actin cytoskeleton // TAS /// GO:0005625 // soluble fraction // IEA /// GO:0005634 // nucleus // IEA /// GO:0005737 // cytoplasm // IEA /// GO:0005886 // plasma membrane // TAS /// GO:0005964 // phosphorylase kinase complex // IEA /// GO:0015629 // actin cytoskeleton // TAS /…	7.55919	7.66051	8.2514	7.64051	8.16144	7.49928	7.31828	7.28634	7.58399	7.79335
TC0201984	Q6ZTB0_HUMAN	CDNA FLJ44822 fis, clone BRACE3046294. [Source:Uniprot/SPTREMBL;Acc:Q6ZTB0]	0.0456367	0.643	30.35	36.67	0.83	down	chr2	-	144699742	144700131	---	---	---	5.34735	5.39851	5.08921	5.08354	5.05462	5.00055	5.31308	4.74122	4.82546	4.76751
TC0500902	ADAMTS12	ADAM metallopeptidase with thrombospondin type 1 motif, 12	0.0456571	0.643	76.88	117.19	0.66	down	chr5	-	33527286	33892297	GO:0006508 // proteolysis // IEA	GO:0004222 // metalloendopeptidase activity // IEA /// GO:0008270 // zinc ion binding // IEA /// GO:0046872 // metal ion binding // IEA	GO:0005576 // extracellular region // IEA /// GO:0005578 // proteinaceous extracellular matrix // IEA	7.27463	7.33433	6.2984	7.17742	6.2689	6.97268	6.21242	6.19355	5.95684	6.01724
TC0100074	LINC00337	long intergenic non-protein coding RNA 337	0.0457104	0.643	41.84	34.42	1.22	up	chr1	+	6297868	6299490	---	---	---	5.30646	5.31013	5.01194	4.77185	5.11561	5.396	5.28861	5.16927	5.48643	5.62341
TC0600110	ID4	inhibitor of DNA binding 4, dominant negative helix-loop-helix protein	0.0458725	0.643	176.48	135.82	1.3	up	chr6	+	19837617	19840915	GO:0006357 // regulation of transcription from RNA polymerase II promoter // TAS /// GO:0007405 // neuroblast proliferation // IEA /// GO:0008284 // positive regulation of cell proliferation // IEA /// GO:0016481 // negative regulation of transcription // IDA /// GO:0045665 // negative regulation of neuron differentiation // IEA /// GO:0048712 // negative regulation of astrocyte differentiation /…	GO:0003714 // transcription corepressor activity // TAS /// GO:0005515 // protein binding // IEA	GO:0005634 // nucleus // IC	6.75584	7.09761	7.15044	7.43049	6.98331	7.63321	6.95066	7.72697	7.67565	7.36025
TC0800973	GGH	gamma-glutamyl hydrolase (conjugase, folylpolygammaglutamyl hydrolase)	0.0459696	0.643	18	22.43	0.8	down	chr8	-	63927638	63951726	GO:0006541 // glutamine metabolic process // IEA	GO:0008238 // exopeptidase activity // TAS /// GO:0008464 // gamma-glutamyl hydrolase activity // TAS /// GO:0016787 // hydrolase activity // IEA	GO:0005576 // extracellular region // IEA /// GO:0005764 // lysosome // IEA /// GO:0042470 // melanosome // IEA	4.67425	4.29337	4.25262	4.76547	4.43992	4.43329	4.11639	4.40963	3.85864	4.05994
TC0102419	GBP5	guanylate binding protein 5	0.0462072	0.643	56.54	41.39	1.37	up	chr1	-	89726265	89738570	GO:0006955 // immune response // IEA	GO:0000166 // nucleotide binding // IEA /// GO:0003924 // GTPase activity // IEA /// GO:0005525 // GTP binding // IEA	GO:0005886 // plasma membrane // IEA	5.5406	5.47384	4.72764	5.39437	5.70995	5.49433	6.15417	6.08711	5.59809	5.80252
TC0301043	ANKRD28	ankyrin repeat domain 28	0.0465738	0.643	265.86	325.72	0.82	down	chr3	-	15708743	15901274	---	GO:0005515 // protein binding // IPI	GO:0005634 // nucleus // IEA	8.30942	8.33385	8.54729	8.06685	8.47026	8.40193	8.07209	7.94167	7.73857	8.1483
TC0400915	GABRA2	gamma-aminobutyric acid (GABA) A receptor, alpha 2	0.0467209	0.643	13.77	9.11	1.51	up	chr4	-	46251584	46391970	GO:0001505 // regulation of neurotransmitter levels // IMP /// GO:0006811 // ion transport // IEA /// GO:0006821 // chloride transport // IEA /// GO:0006836 // neurotransmitter transport // IMP /// GO:0007214 // gamma-aminobutyric acid signaling pathway // IMP	GO:0004890 // GABA-A receptor activity // IEA /// GO:0005216 // ion channel activity // IEA /// GO:0005230 // extracellular ligand-gated ion channel activity // IEA /// GO:0005254 // chloride channel activity // IEA /// GO:0008503 // benzodiazepine receptor activity // IMP /// GO:0031404 // chloride ion binding // IEA	GO:0005886 // plasma membrane // IEA /// GO:0030054 // cell junction // IEA /// GO:0030285 // integral to synaptic vesicle membrane // IDA /// GO:0045202 // synapse // IEA /// GO:0045211 // postsynaptic membrane // IEA	3.12201	3.12221	3.35282	2.92753	3.40353	3.24871	3.17848	3.69704	4.63961	4.18261
TC1001013	CTNNA3	catenin (cadherin-associated protein), alpha 3	0.0467562	0.643	15	11.49	1.31	up	chr10	-	67679719	69455927	GO:0007155 // cell adhesion // IEA /// GO:0016337 // cell-cell adhesion // IPI	GO:0005198 // structural molecule activity // IEA /// GO:0005515 // protein binding // IPI /// GO:0045296 // cadherin binding // IEA /// GO:0005198 // structural molecule activity // IEA /// GO:0005515 // protein binding // IPI /// GO:0045296 // cadherin binding // TAS	GO:0005737 // cytoplasm // IEA /// GO:0005916 // fascia adherens // IDA /// GO:0015629 // actin cytoskeleton // IEA /// GO:0005737 // cytoplasm // IEA /// GO:0005916 // fascia adherens // IDA /// GO:0015629 // actin cytoskeleton // IEA /// GO:0030027 // lamellipodium // IEA	3.45487	3.27493	3.60045	3.62935	3.644	3.79627	3.55022	3.75347	4.54614	3.9187
TC1000495	Q6ZUQ1_HUMAN	CDNA FLJ43465 fis, clone OCBBF2036476. [Source:Uniprot/SPTREMBL;Acc:Q6ZUQ1]	0.0467888	0.643	46.22	99.62	0.46	down	chr10	+	99627889	99631294	---	---	---	6.28526	5.85994	7.69792	6.90696	6.4316	5.67932	6.95481	5.41524	4.03164	5.60095
TC0600134	LRRC16A	leucine rich repeat containing 16A	0.0468289	0.643	167.79	214.39	0.78	down	chr6	+	25279306	25620756	---	GO:0005515 // protein binding // IEA	GO:0005737 // cytoplasm // IEA	7.75308	7.56904	8.09177	7.27318	8.02349	7.57016	7.49031	7.45996	7.10957	7.35262
TC1700224	ALDH3A2	aldehyde dehydrogenase 3 family, member A2	0.0469347	0.643	222.32	266.58	0.83	down	chr17	+	19551487	19580908	GO:0006081 // aldehyde metabolic process // IEA /// GO:0006629 // lipid metabolic process // TAS /// GO:0007417 // central nervous system development // TAS /// GO:0007422 // peripheral nervous system development // TAS /// GO:0008544 // epidermis development // TAS /// GO:0055114 // oxidation reduction // IEA	GO:0004028 // 3-chloroallyl aldehyde dehydrogenase activity // TAS /// GO:0004029 // aldehyde dehydrogenase (NAD) activity // IEA /// GO:0004030 // aldehyde dehydrogenase [NAD(P)+] activity // IEA /// GO:0016491 // oxidoreductase activity // IEA	GO:0005783 // endoplasmic reticulum // IEA /// GO:0005789 // endoplasmic reticulum membrane // IEA /// GO:0016020 // membrane // IEA /// GO:0016021 // integral to membrane // IEA	8.01081	7.87911	8.14749	7.93083	8.31417	7.65103	7.7133	7.64149	8.03181	7.97471
TC2200395	SHANK3	SH3 and multiple ankyrin repeat domains 3	0.0471258	0.643	99.84	80.66	1.24	up	chr22	+	51159063	51171638	GO:0000165 // MAPKKK cascade // IEA /// GO:0001838 // embryonic epithelial tube formation // IEA	GO:0005515 // protein binding // IEA	GO:0005737 // cytoplasm // IEA /// GO:0030054 // cell junction // IEA /// GO:0045202 // synapse // IEA /// GO:0045211 // postsynaptic membrane // IEA	6.29976	6.64232	6.07123	6.36665	6.27907	6.66277	6.64564	6.75736	6.92611	6.24596
TC1200348	GRASP	GRP1 (general receptor for phosphoinositides 1)-associated scaffold protein	0.0471757	0.643	164.53	122.41	1.34	up	chr12	+	52400724	52409672	GO:0006813 // potassium ion transport // IEA	GO:0005515 // protein binding // IEA /// GO:0005249 // voltage-gated potassium channel activity // IEA /// GO:0005515 // protein binding // IEA	GO:0005737 // cytoplasm // IEA /// GO:0005886 // plasma membrane // IEA /// GO:0030054 // cell junction // IEA /// GO:0045202 // synapse // IEA /// GO:0045211 // postsynaptic membrane // IEA /// GO:0005634 // nucleus // IEA /// GO:0005737 // cytoplasm // IEA /// GO:0005886 // plasma membrane // IEA /// GO:0016021 // integral to membrane // IEA /// GO:0030054 // cell junction // IEA /// GO:0045202…	6.69034	7.14235	6.88845	6.91405	7.03297	7.69977	6.88746	7.9098	7.29874	7.04508
TC0X01118	RAB40A	RAB40A, member RAS oncogene family	0.0472805	0.643	19.55	24.09	0.81	down	chrX	-	102754678	102774417	GO:0006512 // ubiquitin cycle // IEA /// GO:0007264 // small GTPase mediated signal transduction // IEA /// GO:0015031 // protein transport // IEA	GO:0000166 // nucleotide binding // IEA /// GO:0005525 // GTP binding // IEA	GO:0005886 // plasma membrane // IEA	4.61461	4.50288	4.39391	4.86344	4.5682	4.07577	4.74733	4.17395	4.17972	4.29764
TC0900080	ADAMTSL1	ADAMTS-like 1	0.0474724	0.643	67.87	50.24	1.35	up	chr9	+	18777737	18910948	---	GO:0008233 // peptidase activity // IEA /// GO:0008237 // metallopeptidase activity // IEA /// GO:0008270 // zinc ion binding // IEA	GO:0005578 // proteinaceous extracellular matrix // IEA /// GO:0009986 // cell surface // IEA	5.56134	6.05931	5.17827	5.96558	5.479	5.77712	5.99974	5.92561	6.54399	6.20712
TC1300044	WASF3	WAS protein family, member 3	0.0474809	0.643	235.3	181.09	1.3	up	chr13	+	27131840	27263085	GO:0006461 // protein complex assembly // TAS /// GO:0030041 // actin filament polymerization // TAS /// GO:0006461 // protein complex assembly // TAS /// GO:0007186 // G-protein coupled receptor protein signaling pathway // IEA /// GO:0030041 // actin filament polymerization // TAS	GO:0003779 // actin binding // IEA /// GO:0001584 // rhodopsin-like receptor activity // IEA /// GO:0003779 // actin binding // IEA	GO:0005737 // cytoplasm // IEA /// GO:0005856 // cytoskeleton // IEA /// GO:0005737 // cytoplasm // IEA /// GO:0015629 // actin cytoskeleton // NR /// GO:0016021 // integral to membrane // IEA	7.54026	7.43977	7.74509	7.28777	7.47991	7.54069	7.51708	7.82338	8.29232	8.2483
TC0103345	Q96NP2_HUMAN	CDNA FLJ30430 fis, clone BRACE2008960. [Source:Uniprot/SPTREMBL;Acc:Q96NP2]	0.0475475	0.643	15.3	18.68	0.82	down	chr1	-	231321514	231322023	---	---	---	4.46981	4.14541	4.13548	4.38241	3.97554	3.98143	3.7216	3.93443	3.76895	4.30224
TC1101127	HBD	hemoglobin, delta	0.0477065	0.643	50.92	32.22	1.58	up	chr11	-	5246694	5255878	GO:0006810 // transport // IEA /// GO:0015671 // oxygen transport // IEA /// GO:0006810 // transport // IEA /// GO:0008150 // biological_process // ND /// GO:0008217 // regulation of blood pressure // IEA /// GO:0015671 // oxygen transport // IEA /// GO:0030185 // nitric oxide transport // NAS /// GO:0045429 // positive regulation of nitric oxide biosynthetic process // NAS /// GO:0050880 // regu…	GO:0005344 // oxygen transporter activity // IEA /// GO:0005506 // iron ion binding // IEA /// GO:0019825 // oxygen binding // IEA /// GO:0020037 // heme binding // IEA /// GO:0046872 // metal ion binding // IEA /// GO:0003674 // molecular_function // ND /// GO:0005344 // oxygen transporter activity // IEA /// GO:0005506 // iron ion binding // IEA /// GO:0019825 // oxygen binding // IDA /// GO:00…	GO:0005833 // hemoglobin complex // IEA /// GO:0005739 // mitochondrion // IEA /// GO:0005833 // hemoglobin complex // TAS	5.05353	4.9228	4.6693	5.23971	5.15478	5.22365	5.24955	5.7799	6.85039	5.27692
TC1100081	OR52M1	olfactory receptor, family 52, subfamily M, member 1	0.0477673	0.643	33.82	26.91	1.26	up	chr11	+	4566421	4567374	GO:0007165 // signal transduction // IEA /// GO:0007186 // G-protein coupled receptor protein signaling pathway // IEA /// GO:0007608 // sensory perception of smell // IEA /// GO:0050896 // response to stimulus // IEA	GO:0004872 // receptor activity // IEA /// GO:0004984 // olfactory receptor activity // IEA	GO:0005886 // plasma membrane // IEA /// GO:0016021 // integral to membrane // IEA	4.52718	5.10789	4.95552	4.62072	4.52845	5.02766	4.96025	4.79622	5.41102	5.23334
TC0601263	C6orf132	\N	0.0478461	0.643	61.04	83.61	0.73	down	chr6	-	42075146	42110357	---	---	---	7.06376	6.12997	6.11494	6.1306	6.47895	6.21634	6.08985	5.89166	5.48143	6.00941
TC1100972	PKNOX2	PBX/knotted 1 homeobox 2	0.0478542	0.643	66.68	54.78	1.22	up	chr11	+	125034599	125303282	GO:0006355 // regulation of transcription, DNA-dependent // IEA	GO:0003700 // transcription factor activity // IEA /// GO:0003785 // actin monomer binding // IEA /// GO:0043565 // sequence-specific DNA binding // IEA /// GO:0051015 // actin filament binding // IEA	GO:0005634 // nucleus // IEA /// GO:0005737 // cytoplasm // IEA /// GO:0015629 // actin cytoskeleton // IEA /// GO:0015630 // microtubule cytoskeleton // IEA	5.63203	5.65275	6.00313	5.75492	5.82555	5.83178	5.91385	6.33333	6.3614	5.88519
TC1701753	TIMP2	TIMP metallopeptidase inhibitor 2	0.0480849	0.643	127.02	153.7	0.83	down	chr17	-	76849063	76921472	GO:0008285 // negative regulation of cell proliferation // IEA /// GO:0030814 // regulation of cAMP metabolic process // IEA /// GO:0043408 // regulation of MAPKKK cascade // IEA /// GO:0045664 // regulation of neuron differentiation // IEA	GO:0004857 // enzyme inhibitor activity // IEA /// GO:0005178 // integrin binding // IEA /// GO:0005515 // protein binding // IPI /// GO:0008047 // enzyme activator activity // IEA /// GO:0008191 // metalloendopeptidase inhibitor activity // TAS	GO:0005576 // extracellular region // IEA /// GO:0005604 // basement membrane // IEA /// GO:0009986 // cell surface // IEA	7.11648	7.32031	7.58784	7.08036	7.20525	7.28756	6.96236	6.69886	6.95182	7.07394
TC0101724	OR2T5	olfactory receptor, family 2, subfamily T, member 5	0.0480923	0.643	15.47	11.67	1.33	up	chr1	+	248651890	248652837	GO:0007165 // signal transduction // IEA /// GO:0007186 // G-protein coupled receptor protein signaling pathway // IEA /// GO:0007608 // sensory perception of smell // IEA /// GO:0050896 // response to stimulus // IEA	GO:0004872 // receptor activity // IEA /// GO:0004984 // olfactory receptor activity // IEA	GO:0005886 // plasma membrane // IEA /// GO:0016021 // integral to membrane // IEA	3.65962	3.30149	3.70257	3.31101	3.73719	3.69715	3.53091	4.05255	3.98574	4.52051
TC0400633	GLRB	glycine receptor, beta	0.0484332	0.643	41.17	59.62	0.69	down	chr4	+	157997338	158092864	GO:0001964 // startle response // IMP /// GO:0006811 // ion transport // IDA /// GO:0006821 // chloride transport // IEA /// GO:0007218 // neuropeptide signaling pathway // IDA /// GO:0007268 // synaptic transmission // IMP /// GO:0007399 // nervous system development // IMP	GO:0005216 // ion channel activity // IEA /// GO:0005230 // extracellular ligand-gated ion channel activity // IEA /// GO:0005515 // protein binding // IPI /// GO:0016594 // glycine binding // IMP /// GO:0016934 // extracellular-glycine-gated chloride channel activity // IDA /// GO:0030594 // neurotransmitter receptor activity // IEA /// GO:0031404 // chloride ion binding // IEA	GO:0005886 // plasma membrane // IEA /// GO:0005887 // integral to plasma membrane // NAS /// GO:0030054 // cell junction // IEA /// GO:0045202 // synapse // IEA /// GO:0045211 // postsynaptic membrane // IEA	5.69088	6.03984	6.60578	5.57956	5.56321	5.62866	5.38478	4.69469	5.35851	5.78149
TC0801109	TMEM64	transmembrane protein 64	0.0485864	0.643	179.11	126.1	1.42	up	chr8	-	91635774	91721784	---	---	GO:0016020 // membrane // IEA /// GO:0016021 // integral to membrane // IEA	7.05414	7.11688	6.352	7.45368	6.90579	6.94516	7.66378	7.78206	7.83048	7.23181
TC0400111	C1QTNF7	C1q and tumor necrosis factor related protein 7	0.0486129	0.643	26.11	46.08	0.57	down	chr4	+	15341560	15447789	GO:0006817 // phosphate transport // IEA /// GO:0051260 // protein homooligomerization // IEA	---	GO:0005576 // extracellular region // IEA /// GO:0005615 // extracellular space // IEA /// GO:0005737 // cytoplasm // IEA	5.76795	4.90691	6.77257	4.59709	5.57675	5.28	4.55716	4.20219	4.67273	4.84925
TC0800763	LONRF1	LON peptidase N-terminal domain and ring finger 1	0.0486908	0.643	149.74	113.19	1.32	up	chr8	-	12579406	12612992	GO:0006510 // ATP-dependent proteolysis // IEA /// GO:0006510 // ATP-dependent proteolysis // IEA /// GO:0016567 // protein ubiquitination // IEA	GO:0004176 // ATP-dependent peptidase activity // IEA /// GO:0005515 // protein binding // IEA /// GO:0008270 // zinc ion binding // IEA /// GO:0046872 // metal ion binding // IEA /// GO:0004176 // ATP-dependent peptidase activity // IEA /// GO:0004842 // ubiquitin-protein ligase activity // IEA /// GO:0005515 // protein binding // IEA /// GO:0008270 // zinc ion binding // IEA /// GO:0046872 // m…	GO:0000151 // ubiquitin ligase complex // IEA	6.42	6.87757	6.7264	6.90379	7.17554	6.92427	7.29148	7.7759	7.01921	7.15045
TC1100493	LGALS12	lectin, galactoside-binding, soluble, 12	0.0487122	0.643	56.86	46.51	1.22	up	chr11	+	63273556	63284246	GO:0006915 // apoptosis // IEA /// GO:0008629 // induction of apoptosis by intracellular signals // IDA	GO:0005529 // sugar binding // IEA /// GO:0030395 // lactose binding // IDA	GO:0005634 // nucleus // IEA	5.4926	5.4221	5.5101	5.62542	5.63801	5.48459	5.58772	6.00529	6.13586	5.96293
TC0100893	PHGDH	phosphoglycerate dehydrogenase	0.0487169	0.643	203.33	162.93	1.25	up	chr1	+	120254360	120286849	GO:0006564 // L-serine biosynthetic process // IEA /// GO:0006810 // transport // IEA /// GO:0007420 // brain development // TAS /// GO:0008652 // amino acid biosynthetic process // IEA /// GO:0055114 // oxidation reduction // IEA /// GO:0006564 // L-serine biosynthetic process // IEA /// GO:0006810 // transport // IEA /// GO:0007420 // brain development // TAS /// GO:0008152 // metabolic process…	GO:0004617 // phosphoglycerate dehydrogenase activity // TAS /// GO:0005215 // transporter activity // IEA /// GO:0009055 // electron carrier activity // TAS /// GO:0016491 // oxidoreductase activity // IEA /// GO:0016616 // oxidoreductase activity, acting on the CH-OH group of donors, NAD or NADP as acceptor // IEA /// GO:0048037 // cofactor binding // IEA /// GO:0051287 // NAD binding // IEA	GO:0005576 // extracellular region // IEA	7.47131	6.95786	7.17882	7.65133	7.47143	7.37336	7.75325	7.65794	7.89211	7.69175
TC0601329	TRAM2	translocation associated membrane protein 2	0.0487432	0.643	802.21	1042.82	0.77	down	chr6	-	52362200	52441869	GO:0015031 // protein transport // IEA /// GO:0065002 // intracellular protein transport across a membrane // IEA	---	GO:0016020 // membrane // IEA /// GO:0016021 // integral to membrane // IEA	10.2616	10.0393	9.56859	10.2526	9.99936	9.58101	10.1509	9.53048	9.35859	9.64809
TC0300342	C3orf14	chromosome 3 open reading frame 14	0.0487863	0.643	42.55	51.76	0.82	down	chr3	+	62304697	62319350	---	---	---	5.86575	5.465	5.73628	5.80792	5.58398	5.82263	5.4469	5.20205	5.42887	5.18553
TC1400754	STXBP6	syntaxin binding protein 6 (amisyn)	0.0488635	0.643	35.3	44.71	0.79	down	chr14	-	25278868	25519503	GO:0016192 // vesicle-mediated transport // IEA	---	GO:0005737 // cytoplasm // IEA /// GO:0016020 // membrane // IEA /// GO:0016021 // integral to membrane // IEA	5.58552	5.26397	6.06539	5.27481	5.21359	5.29673	5.10953	5.24899	4.91199	5.17007
TC0301505	ITGB5	integrin, beta 5	0.0489345	0.643	715.74	955.29	0.75	down	chr3	-	124481796	124620259	GO:0007155 // cell adhesion // IEA /// GO:0007160 // cell-matrix adhesion // IEA /// GO:0007229 // integrin-mediated signaling pathway // IEA	GO:0004872 // receptor activity // IEA /// GO:0005178 // integrin binding // IEA /// GO:0005515 // protein binding // IEA	GO:0008305 // integrin complex // IEA /// GO:0016020 // membrane // IEA /// GO:0016021 // integral to membrane // IEA	10.003	10.1747	9.89335	9.59163	9.82645	9.98044	9.63091	9.05137	9.08259	9.70102
TC1900539	LTBP4	latent transforming growth factor beta binding protein 4	0.0490683	0.643	352.51	480.64	0.73	down	chr19	+	41099072	41135725	GO:0001558 // regulation of cell growth // TAS /// GO:0006457 // protein folding // TAS /// GO:0007275 // multicellular organismal development // TAS /// GO:0016049 // cell growth // NAS /// GO:0017015 // regulation of transforming growth factor beta receptor signaling pathway // TAS /// GO:0030162 // regulation of proteolysis // IDA /// GO:0030252 // growth hormone secretion // TAS /// GO:004559…	GO:0005024 // transforming growth factor beta receptor activity // NAS /// GO:0005178 // integrin binding // NAS /// GO:0005509 // calcium ion binding // NAS /// GO:0005539 // glycosaminoglycan binding // NAS /// GO:0008083 // growth factor activity // NAS /// GO:0050431 // transforming growth factor beta binding // IDA /// GO:0004888 // transmembrane receptor activity // IEA /// GO:0005024 // tr…	GO:0005575 // cellular_component // ND /// GO:0005576 // extracellular region // IEA /// GO:0005578 // proteinaceous extracellular matrix // IDA /// GO:0005575 // cellular_component // ND /// GO:0005578 // proteinaceous extracellular matrix // NAS /// GO:0016020 // membrane // IEA	8.77145	8.60917	9.66275	8.38758	9.10329	8.54104	8.39942	8.38941	8.5043	8.5032
TC0300129	GPD1L	glycerol-3-phosphate dehydrogenase 1-like	0.049108	0.643	127.62	104.55	1.22	up	chr3	+	32148023	32210205	GO:0005975 // carbohydrate metabolic process // IEA /// GO:0046168 // glycerol-3-phosphate catabolic process // IEA /// GO:0055114 // oxidation reduction // IEA	GO:0004367 // glycerol-3-phosphate dehydrogenase (NAD+) activity // IEA /// GO:0005488 // binding // IEA /// GO:0051287 // NAD binding // IEA	GO:0005737 // cytoplasm // IEA /// GO:0009331 // glycerol-3-phosphate dehydrogenase complex // IEA	6.61995	6.62476	6.60014	6.72211	6.96372	6.68471	7.03379	6.84931	7.32732	7.11309
TC1800354	Q14179_HUMAN	H.sapiens NF1 gene homologue (2) clone 1090-25 (Fragment). [Source:Uniprot/SPTREMBL;Acc:Q14179]	0.0492853	0.643	97.57	121.36	0.8	down	chr18	-	14152998	14153075	GO:0008150 // biological_process // ND	GO:0003674 // molecular_function // ND	GO:0005575 // cellular_component // ND	6.77621	6.89843	7.35291	6.76461	6.81379	6.52175	6.54028	6.35949	7.01295	6.63746
TC1800062	CIDEA	cell death-inducing DFFA-like effector a	0.0495521	0.643	56.29	45.61	1.23	up	chr18	+	12254360	12277592	GO:0006309 // DNA fragmentation during apoptosis // TAS /// GO:0006915 // apoptosis // IEA /// GO:0008219 // cell death // ISS /// GO:0008630 // DNA damage response, signal transduction resulting in induction of apoptosis // TAS /// GO:0008632 // apoptotic program // ISS /// GO:0030512 // negative regulation of transforming growth factor beta receptor signaling pathway // ISS /// GO:0032720 // ne…	GO:0005515 // protein binding // IEA /// GO:0042803 // protein homodimerization activity // ISS	GO:0005622 // intracellular // IEA /// GO:0005634 // nucleus // ISS /// GO:0005737 // cytoplasm // ISS	5.49611	5.54511	5.26163	5.55502	5.68889	5.72552	5.54377	5.95208	6.22374	5.6592
TC0400014	Q8NA59_HUMAN	CDNA FLJ35816 fis, clone TESTI2006109. [Source:Uniprot/SPTREMBL;Acc:Q8NA59]	0.0495744	0.643	19.29	24.08	0.8	down	chr4	+	1145160	1147489	---	---	---	4.97858	4.73996	4.26673	4.52291	4.43095	4.13932	4.6169	4.34396	4.11857	4.15985
TC0200364	HK2	hexokinase 2	0.0496444	0.643	60.93	49.85	1.22	up	chr2	+	75059782	75120474	GO:0006006 // glucose metabolic process // IEA /// GO:0006096 // glycolysis // IEA /// GO:0007595 // lactation // IEA /// GO:0046835 // carbohydrate phosphorylation // IEA	GO:0000166 // nucleotide binding // IEA /// GO:0004396 // hexokinase activity // EXP /// GO:0005524 // ATP binding // IEA /// GO:0016301 // kinase activity // IEA /// GO:0016740 // transferase activity // IEA	GO:0005739 // mitochondrion // IEA /// GO:0005741 // mitochondrial outer membrane // NAS /// GO:0005829 // cytosol // EXP /// GO:0016020 // membrane // IEA	5.69595	5.55207	5.29854	5.8225	5.81838	6.12153	5.79003	6.14483	5.70324	5.91554
TC0101379	CFHR1	complement factor H-related 1	0.0496702	0.643	352.03	481.49	0.73	down	chr1	+	196621008	196887763	GO:0006956 // complement activation // TAS /// GO:0006957 // complement activation, alternative pathway // IEA /// GO:0006957 // complement activation, alternative pathway // IEA /// GO:0007155 // cell adhesion // IEA	---	GO:0005576 // extracellular region // IEA /// GO:0005615 // extracellular space // TAS /// GO:0005615 // extracellular space // TAS /// GO:0016020 // membrane // IEA /// GO:0005615 // extracellular space // TAS	8.60571	8.39722	9.3126	9.08819	9.14329	8.60905	8.50941	8.54068	7.9209	8.74762
TC1500879	Q6ZVD4_HUMAN	CDNA FLJ42705 fis, clone BRAMY3006297. [Source:Uniprot/SPTREMBL;Acc:Q6ZVD4]	0.049671	0.643	28.63	40.45	0.71	down	chr15	-	43011395	43011775	---	---	---	5.33911	5.46996	6.16155	5.06686	4.6433	4.96886	5.01007	4.86379	4.78458	4.60071
TC1700661	TBX2	T-box 2	0.0497661	0.644	154.72	126.27	1.23	up	chr17	+	59477257	59486825	GO:0006355 // regulation of transcription, DNA-dependent // IEA /// GO:0007275 // multicellular organismal development // IEA /// GO:0007569 // cell aging // IDA /// GO:0008284 // positive regulation of cell proliferation // IDA /// GO:0045892 // negative regulation of transcription, DNA-dependent // IDA	GO:0003700 // transcription factor activity // IEA /// GO:0016564 // transcription repressor activity // IDA /// GO:0043565 // sequence-specific DNA binding // IDA	GO:0005634 // nucleus // IEA	6.9098	7.04496	7.46228	6.86785	6.60735	7.34515	7.27153	7.24452	7.43052	7.1057
TC1800167	RNF165	ring finger protein 165	0.049904	0.644	36.54	30.17	1.21	up	chr18	+	43906773	44040783	---	GO:0005515 // protein binding // IEA /// GO:0008270 // zinc ion binding // IEA /// GO:0046872 // metal ion binding // IEA	---	4.80601	4.96587	4.91368	4.98515	4.89489	4.97863	5.04491	5.05081	5.66268	5.24972
