# Supplementary material for: Differentially expressed mRNAs, lncRNAs, and miRNAs with associated co-expression and ceRNA networks in ankylosing spondylitis
Source: Oncotarget. 2017 Nov 27;8(69):113543–57. doi: 10.18632/oncotarget.22708 (PMC5768345; doi:10.18632/oncotarget.22708)
Supplement: Supplementary file 3 [file oncotarget-08-113543-s003.xls]

## Sheet: miRNA差异结果
miRNA_miRBase18th	miRNA_miRBase20th	p-value	FDR	Geom mean of intensities in experimental group	Geom mean of intensities in normal group	Fold-change(experimental group/normal group)	miRBase_Acc	miRNA_Seq	N1	N2	N3	N4	N5	AS1	AS2	AS3	AS4	AS5
hsa-miR-421	hsa-miR-421	0.0001801	0.0951	56.25	89.84	0.63	MIMAT0003339	AUCAACAGACAUUAAUUGGGCGC	6.55507	6.5432	6.7041	6.52744	6.09379	6.15161	5.81123	5.68553	5.76906	5.77222
hsa-miR-647	hsa-miR-647	0.0025332	0.669	53.61	69.78	0.77	MIMAT0003317	GUGGCUGCACUCACUUCCUUC	6.08988	6.02556	6.20648	6.29482	5.90322	5.72342	5.91108	5.87734	5.77795	5.65036
hsa-miR-644a	hsa-miR-644a	0.0057662	0.731	14.05	20.57	0.68	MIMAT0003314	AGUGUGGCUUUCUUAGAGC	4.31585	3.95327	4.82133	4.52899	4.06238	3.83454	3.53648	3.81074	4.25588	3.7714
hsa-miR-548d-3p	hsa-miR-548d-3p	0.0077444	0.731	44.99	57.5	0.78	MIMAT0003323	CAAAAACCACAGUUUCUUUUGC	5.86949	5.48136	5.96837	6.12682	5.82808	5.45575	5.48471	5.46526	5.68196	5.64292
hsa-miR-548b-5p	hsa-miR-548b-5p	0.0085292	0.731	4.97	6.34	0.78	MIMAT0004798	AAAAGUAAUUGUGGUUUUGGCC	2.82082	2.4499	2.98438	2.69703	2.46736	2.35121	2.39843	2.23206	2.43201	2.11217
hsa-miR-539-5p	hsa-miR-539-5p	0.0093763	0.731	3.18	4.21	0.76	MIMAT0003163	GGAGAAAUUAUCCUUGGUGUGU	1.77333	2.40046	2.12541	2.14761	1.85279	1.57792	1.83197	1.87252	1.53372	1.54583
hsa-miR-548d-5p	hsa-miR-548d-5p	0.0096857	0.731	48.23	61	0.79	MIMAT0004812	AAAAGUAAUUGUGGUUUUUGCC	5.96065	5.5827	6.03366	6.24874	5.90301	5.55162	5.5851	5.54861	5.72206	5.70532
hsa-miR-548b-3p	hsa-miR-548b-3p	0.0130579	0.764	5.12	6.32	0.81	MIMAT0003254	CAAGAACCUCAGUUGCUUUUGU	2.7888	2.44163	2.9868	2.67002	2.47888	2.36592	2.41719	2.34436	2.41728	2.19165
hsa-miR-27b-3p	hsa-miR-27b-3p	0.0136918	0.764	96.67	166.33	0.58	MIMAT0000419	UUCACAGUGGCUAAGUUCUGC	7.03405	7.68387	7.89383	7.17731	6.87477	7.25689	6.85043	5.89844	6.84787	6.15994
hsa-miR-210	hsa-miR-210-3p	0.0222172	0.764	164.14	198.68	0.83	MIMAT0000267	CUGUGCGUGUGACAGCGGCUGA	7.67986	7.43398	7.62925	7.66479	7.37434	7.30468	7.48502	7.2667	7.4649	7.59372
hsa-miR-571	hsa-miR-571	0.0231631	0.764	25.1	19.45	1.29	MIMAT0003236	UGAGUUGGCCAUCUGAGUGAG	4.2754	4.42855	4.32719	3.88729	4.3747	4.988	4.53099	4.75182	4.72285	4.43156
hsa-miR-92b-3p	hsa-miR-92b-3p	0.027866	0.764	235.14	185.81	1.27	MIMAT0003218	UAUUGCACUCGUCCCGGCCUCC	7.06698	7.69035	7.62046	7.33587	7.73543	8.06159	7.61688	8.2402	7.92447	8.01278
hsa-miR-328	hsa-miR-328-3p	0.0284271	0.764	124.22	95.85	1.3	MIMAT0000752	CUGGCCCUCUCUGCCCUUCCGU	6.3966	6.47288	7.01064	6.31372	6.83076	6.74832	6.56112	6.95216	7.49806	7.16117
hsa-miR-562	hsa-miR-562	0.0287703	0.764	3.69	4.57	0.81	MIMAT0003226	AAAGUAGCUGUACCAUUUGC	2.05387	2.45128	2.31107	2.05387	2.02321	2.09811	1.52708	1.96518	1.94853	1.95415
hsa-miR-770-5p	hsa-miR-770-5p	0.0288153	0.764	23.23	15.83	1.47	MIMAT0003948	UCCAGUACCACGUGUCAGGGCCA	4.2163	4.19106	3.68212	3.65307	4.09028	4.19419	4.47758	5.2997	4.36829	4.42494
hsa-miR-579	hsa-miR-579-3p	0.0318319	0.764	3.49	4.35	0.8	MIMAT0003244	UUCAUUUGGUAUAAACCGCGAUU	1.92448	2.24848	2.35926	2.10733	1.8717	2.12518	1.97057	1.62255	1.84931	1.49943
hsa-miR-134	hsa-miR-134-5p	0.0352306	0.764	22.43	17.65	1.27	MIMAT0000447	UGUGACUGGUUGACCAGAGGGG	4.27279	4.33363	3.87981	4.18699	3.9113	4.73444	4.57116	4.44824	4.2635	4.47946
hsa-miR-920	hsa-miR-920	0.0403874	0.764	58.82	71.11	0.83	MIMAT0004970	GGGGAGCUGUGGAAGCAGUA	5.91116	6.10518	6.54937	5.93711	6.02443	5.74324	5.79665	5.64405	6.15557	6.00144
hsa-miR-17-5p	hsa-miR-17-5p	0.0411829	0.764	5.48	4.16	1.32	MIMAT0000070	CAAAGUGCUUACAGUGCAGGUAG	2.13658	1.82333	2.00751	1.96558	2.33122	2.46791	2.04334	2.94627	2.66408	2.14575
hsa-miR-487b	hsa-miR-487b-3p	0.0428044	0.764	7.34	9.34	0.79	MIMAT0003180	AAUCGUACAGGGUCAUCCACUU	3.19461	3.60331	3.39542	2.98059	2.8323	3.21644	2.85459	2.44882	2.8857	3.04797
hsa-miR-599	hsa-miR-599	0.0463092	0.764	6.48	8.97	0.72	MIMAT0003267	GUUGUGUCAGUUUAUCAAAC	3.45669	3.54781	3.34335	2.97996	2.43279	2.95395	2.59337	2.90125	2.71754	2.33384
hsa-miR-558	hsa-miR-558	0.0479063	0.764	47.69	60.15	0.79	MIMAT0003222	UGAGCUGCUGUACCAAAAU	5.72953	5.80568	6.38713	5.84774	5.82115	5.57698	5.48199	5.29261	6.14787	5.63312
