# Supplementary material for: Differentially expressed mRNAs, lncRNAs, and miRNAs with associated co-expression and ceRNA networks in ankylosing spondylitis
Source: Oncotarget. 2017 Nov 27;8(69):113543–57. doi: 10.18632/oncotarget.22708 (PMC5768345; doi:10.18632/oncotarget.22708)
Supplement: Supplementary file 4 [file oncotarget-08-113543-s004.xlsx]

## Sheet: 文件说明
表名称	列头	列头的含义
差异lncRNA及其注释	ProbeSet	lncRNA芯片中的探针编号
	p-value	p值,评估探针的信号值在组间的显著性水平，即探针对应的基因在组间具有差异
	FDR	误判率,对p值准确率的判断,对差异探针的显著性水平的再判断
	Geom mean of intensities in experimental group	同一探针信号值的几何平均数
	Geom mean of intensities in normal group	同一探针信号值的几何平均数
	Fold-change(experimental group/normal group)	均值的倍数,同一探针信号值的几何平均数在组间的比值
	style	lncRNA的表达情况,"up"表示上调，"down"表示下调
	database_ID/chromosome_location	探针对应的序列在相关数据库中的存取号或者是在基因组上的定位
	genebank_accession_number	在其他公共数据库中的相关编号
	length	探针代表的lncRNA的长度
	description	对lncRNA的描述
	DATABASE	注释来源数据库
	Subordinate gene	与lncRNA相关的基因（由该基因转录或其反义链上的基因）
	target_gene	在基因反义链上的lnc对应的靶基因
	chromosome	lncRNA所在的染色体
	strand	lncRNA所在链的性质，“+”表示正义链，“-”表示反义链
	start	lncRNA在染色体上的起始位点
	end	lncRNA在染色体上的终止位点
	N40	样本的信号值，取过以2为底的对数；
	N34	样本的信号值，取过以2为底的对数；
	N18	样本的信号值，取过以2为底的对数；
	N26	样本的信号值，取过以2为底的对数；
	zhengchang	样本的信号值，取过以2为底的对数；
	95	样本的信号值，取过以2为底的对数；
	97	样本的信号值，取过以2为底的对数；
	113	样本的信号值，取过以2为底的对数；
	91	样本的信号值，取过以2为底的对数；
	AS	样本的信号值，取过以2为底的对数；

## Sheet: lncRNA差异基因结果
ProbeSet	p-value	FDR	Geom mean of intensities in experimental group	Geom mean of intensities in normal group	Fold-change(experimental group/normal group)	style	database_ID/chromosome_location	genebank_accession_number	length	description	DATABASE	Subordinate gene	target_gene	chromosome	strand	start	end	N1	N2	N3	N4	N5	AS1	AS2	AS3	AS4	AS5
ASK02173REF	0.0006225	0.308	133.66	58.3	2.29	up	ENST00000529935	---	1444	processed_transcript	ensemble_refgene	FMO2	---	chr1	+	1.71154439E8	1.71178335E8	5.75385	6.07534	6.00776	6.3456	5.12702	6.55442	7.08732	7.13702	7.92514	6.81498
ASK00979NTNR	0.000955	0.308	498.13	816.34	0.61	down	NR_033440	gi|293336341|ref|NR_033440.1|	5295	Homo sapiens peptidylglycine alpha-amidating monooxygenase (PAM), transcript variant 6, non-coding RNA	NCBI_nt_human	--	--	chr5	+	1.02201527E8	1.02366809E8	9.79022	9.44762	9.69246	9.63554	9.78137	9.09579	9.05243	8.58127	8.79972	9.47964
ASK01038NTNR	0.0010096	0.308	29.94	61.34	0.49	down	XR_132983	gi|341913778|ref|XR_132983.1|	393	PREDICTED: Homo sapiens hypothetical LOC100653288 (LOC100653288), miscRNA	NCBI_nt_human	--	--	chr12				5.78139	5.57175	5.91022	5.96065	6.45165	5.29387	4.486	4.60545	4.71377	5.62892
ASK03072REF	0.0016768	0.333	14.87	24.57	0.61	down	ENST00000460044	---	770	retained_intron	ensemble_refgene	VDAC2	---	chr10	+	7.6989068E7	7.6991033E7	4.56159	4.95861	5.08954	4.14605	4.32053	3.64149	4.01321	4.05301	4.22118	3.75095
ASK02661REF	0.0017795	0.333	23.09	58.21	0.4	down	ENST00000511760	---	680	retained_intron	ensemble_refgene	PIK3R4	---	chr3	-	1.30397854E8	1.30399915E8	7.31672	5.6	5.46948	5.24475	5.6665	4.25433	4.57353	4.27304	4.96889	4.78362
ASK04282REF	0.0035657	0.363	52.45	173.21	0.3	down	ENST00000504624	---	300	processed_transcript	ensemble_refgene	PDE4D	---	chr5	-	5.9284062E7	5.9284531E7	6.85932	7.48703	8.96857	6.90708	6.94204	7.30052	5.79618	5.19197	5.69685	4.7857
ASK03244REF	0.0044994	0.416	42.19	62.55	0.67	down	ENST00000550053	---	5819	nonsense_mediated_decay	ensemble_refgene	KIAA1033	---	chr12	+	1.05501493E8	1.05562908E8	6.25011	5.8826	5.55056	6.01002	6.12337	5.55046	5.11809	5.61874	5.35871	5.55527
NC00277FR	0.0057506	0.416	31.63	53.79	0.59	down	FR191603	AJ609445,AK128061,AP001273	126	H/ACA box guide small nucleolar RNA (snoRNA) ACA40 / SNORA40	fRNAdb	--	--	chr11	-	9.3468277E7	9.3468402E7	5.52241	5.91021	5.90172	5.7161	5.67745	5.50824	5.2536	5.4574	4.68818	4.21648
ASK04298REF	0.0057731	0.416	189.5	386.41	0.49	down	ENST00000505968	---	730	retained_intron	ensemble_refgene	DAB2	---	chr5	-	3.9387799E7	3.9388959E7	8.94377	8.95313	8.41514	8.67529	7.96471	7.91701	7.85907	6.38378	7.95146	7.92576
ASK03280REF	0.0058791	0.416	530.19	224.26	2.36	up	ENST00000540148	---	597	processed_transcript	ensemble_refgene	RERGL	---	chr12	-	1.8234152E7	1.8355004E7	8.04211	7.66422	8.25715	6.68876	8.37506	9.0916	8.39619	8.67639	10.282	9.01258
NC00342FR	0.0073014	0.444	18	26.51	0.68	down	FR233072	AF400501	6087	ubiquitin protein ligase E3A (UBE3A) antisense RNA	fRNAdb	--	--	chr15	+	2.5463499E7	2.5620623E7	4.71078	4.38885	4.89718	4.60806	5.01862	4.34646	4.47914	4.49355	3.7621	3.97355
NC00086FR	0.0075602	0.445	21.33	30.97	0.69	down	FR053522	AB095268	144	anti-CLST11240 RNA	fRNAdb	--	--					5.04687	5.22363	5.39397	4.67354	4.40797	4.65129	4.48688	4.46581	4.25427	4.42338
ASK03897REF	0.0085838	0.46	86.81	164.77	0.53	down	ENST00000483795	---	1913	nonsense_mediated_decay	ensemble_refgene	ITGB1BP1	---	chr2	-	9545823.0	9563585.0	8.10576	7.16672	6.90569	7.55817	7.06712	7.18639	6.04803	6.73538	6.69103	5.74535
TI09000REF	0.0089895	0.46	77.67	109.9	0.71	down	ENST00000511450	---	3353	processed_transcript	ensemble_refgene	TMEM167A	---	chr5	-	8.2349881E7	8.2373186E7	6.74987	6.50089	6.48281	7.15517	6.99362	6.17785	6.42182	6.28474	6.50491	6.2143
ASK00955NTNR	0.0096027	0.46	421.58	603.99	0.7	down	NR_026570	gi|219842328|ref|NR_026570.1|	3081	Homo sapiens microtubule-associated protein, RP/EB family, member 2 (MAPRE2), transcript variant 4, non-coding RNA	NCBI_nt_human	--	--					9.29195	9.09473	9.51966	9.04459	9.223	8.8384	8.51569	8.44675	9.29948	8.70493
TI02008NTNR	0.0113048	0.46	69.8	41.98	1.66	up	NR_024628	gi|219279764|ref|NR_024628.1|	1107	Homo sapiens IDI2 antisense RNA 1 (non-protein coding) (IDI2-AS1), transcript variant 1, non-coding RNA	NCBI_nt_human	--	--	chr10	+	1068577.0	1090141.0	4.93088	5.44874	5.62004	5.28061	5.66012	6.50382	5.57783	6.95005	5.98565	5.81586
TI02009NTNR	0.0113048	0.46	69.8	41.98	1.66	up	NR_024629	gi|219279766|ref|NR_024629.1|	944	Homo sapiens IDI2 antisense RNA 1 (non-protein coding) (IDI2-AS1), transcript variant 2, non-coding RNA	NCBI_nt_human	--	--	chr10	+	1068577.0	1090141.0	4.93088	5.44874	5.62004	5.28061	5.66012	6.50382	5.57783	6.95005	5.98565	5.81586
TI02010NTNR	0.0113048	0.46	69.8	41.98	1.66	up	NR_027708	gi|238018097|ref|NR_027708.1|	1240	Homo sapiens IDI2 antisense RNA 1 (non-protein coding) (IDI2-AS1), transcript variant 3, non-coding RNA	NCBI_nt_human	--	--	chr10	+	1068577.0	1090141.0	4.93088	5.44874	5.62004	5.28061	5.66012	6.50382	5.57783	6.95005	5.98565	5.81586
TI02011NTNR	0.0113048	0.46	69.8	41.98	1.66	up	NR_027709	gi|238018098|ref|NR_027709.1|	1324	Homo sapiens IDI2 antisense RNA 1 (non-protein coding) (IDI2-AS1), transcript variant 4, non-coding RNA	NCBI_nt_human	--	--	chr10	+	1068577.0	1090141.0	4.93088	5.44874	5.62004	5.28061	5.66012	6.50382	5.57783	6.95005	5.98565	5.81586
TI14962REF	0.0114143	0.46	109.64	65.55	1.67	up	ENST00000498509	---	1727	retained_intron	ensemble_refgene	PHF7	---	chr3	+	5.2453936E7	5.2457299E7	5.72069	5.98948	6.75936	5.50255	6.18259	6.89403	6.86956	6.60043	6.23907	7.48732
NC00211FR	0.0126555	0.462	68.89	115.5	0.6	down	FR144560	X04293	115	U5 spliceosomal RNA	fRNAdb	--	--					6.62763	6.51749	7.12221	7.29385	6.6799	6.72042	6.22593	5.48284	6.60143	5.70742
TI09968REF	0.0129909	0.462	53.94	84.54	0.64	down	ENST00000411650	---	859	nonsense_mediated_decay	ensemble_refgene	UBP1	---	chr3	-	3.3437735E7	3.3453151E7	6.54831	6.15692	7.11258	6.41283	5.75884	5.90273	6.05885	5.35636	6.06265	5.5923
ASK04303REF	0.0131294	0.462	1621.09	924.56	1.75	up	ENST00000503890	---	3932	retained_intron	ensemble_refgene	HEATR7B2	---	chr5	-	4.0998122E7	4.1051659E7	9.77681	9.46748	9.6203	9.54791	10.8327	10.0968	10.7787	11.3516	10.6371	10.6564
TI13350REF	0.0131937	0.462	29.41	50.33	0.58	down	ENST00000463241	---	752	retained_intron	ensemble_refgene	TUT1	---	chr11	-	6.2343716E7	6.2344788E7	5.60195	5.48333	6.63132	5.52639	5.00613	4.86963	5.31234	5.02297	4.18993	5.20287
ASK02452REF	0.0139335	0.464	26.16	37.28	0.7	down	ENST00000496847	---	259	processed_transcript	ensemble_refgene	TMEM99	---	chr17	+	3.8975412E7	3.8984518E7	5.42658	5.42793	4.97589	5.45669	4.79638	4.77225	5.09083	4.89097	4.67442	4.32376
TI11289REF	0.0149938	0.464	15.98	32.57	0.49	down	ENST00000369087	---	1566	retained_intron	ensemble_refgene	TIAL1	---	chr10	-	1.21336288E8	1.21340294E8	4.86963	5.25682	5.80052	4.19161	4.99127	4.31053	3.20631	4.1262	5.15767	3.39703
ASK00792NTNR	0.0155419	0.468	4.87	6.81	0.72	down	XR_108660	gi|310119781|ref|XR_108660.1|	931	PREDICTED: Homo sapiens hypothetical LOC100505966 (LOC100505966), miscRNA	NCBI_nt_human	--	--	chr6	+	4.9645479E7	4.9684489E7	2.36571	3.03027	3.26584	2.72437	2.42897	2.63246	2.24352	2.24931	2.21864	2.28521
TI01668NTNR	0.0158353	0.469	443.34	783.87	0.57	down	XR_111050	gi|310109948|ref|XR_111050.1|	1143	PREDICTED: Homo sapiens hypothetical LOC100509635 (LOC100509635), miscRNA	NCBI_nt_human	--	--	chr10				9.40479	9.57117	9.68924	9.47669	9.9125	9.5349	8.73953	8.75535	7.69532	9.44315
NC00284FR	0.0168333	0.469	182.86	99.95	1.83	up	FR195561	X58716	135	small nuclear RNA (snRNA)	fRNAdb	--	--	chr1	+	2.8975112E7	2.8975246E7	6.99593	6.54995	6.82229	6.11213	6.7174	7.37006	7.97573	8.41507	7.65951	6.3595
ASK00721NTNR	0.0171889	0.469	82.78	142.81	0.58	down	NR_045553	gi|357933607|ref|NR_045553.1|	3235	Homo sapiens thrombospondin 3 (THBS3), transcript variant 4, non-coding RNA	NCBI_nt_human	--	--	chr1	-	1.55165379E8	1.55177772E8	7.30237	7.21364	7.31618	7.27386	6.66591	7.25615	6.62523	6.3771	5.31749	6.48709
TI08751REF	0.0179131	0.469	36.4	61.14	0.6	down	ENST00000476100	---	713	processed_transcript	ensemble_refgene	AKR1C1	---	chr10	+	5007683.0	5009240.0	6.29631	5.34771	5.9232	6.53866	5.54654	5.38608	5.9935	4.99617	4.61434	5.14613
TI11971REF	0.0195561	0.477	20.48	29.45	0.7	down	ENST00000472098	---	936	retained_intron	ensemble_refgene	MDH1	---	chr2	+	6.3816132E7	6.382532E7	4.54096	5.19612	4.93729	5.19624	4.51203	4.34696	4.58369	3.9453	4.82043	4.29125
TI13215REF	0.0205476	0.477	9.29	17.2	0.54	down	ENST00000544010	---	848	retained_intron	ensemble_refgene	REXO2	---	chr11	+	1.14310157E8	1.143151E8	4.10756	4.47388	4.56504	3.0281	4.32877	3.72049	3.30804	2.72112	2.50538	4.02649
TI07749REF	0.021221	0.477	51.82	27.6	1.88	up	ENST00000478426	---	515	retained_intron	ensemble_refgene	SIK1	---	chr21	-	4.4840992E7	4.4841885E7	4.51421	4.78247	4.52755	5.14643	4.94364	6.51586	5.1156	6.74411	4.77922	5.52906
TI02107NTNR	0.0213014	0.477	69.23	46.98	1.47	up	XR_109180	gi|310123291|ref|XR_109180.1|	828	PREDICTED: Homo sapiens hypothetical LOC100505573 (LOC100505573), miscRNA	NCBI_nt_human	--	--	chr15	+	4.0617183E7	4.0618916E7	5.52152	5.78362	4.85681	5.92587	5.6636	5.89673	5.86437	6.30002	6.4639	6.24904
TI02108NTNR	0.0213014	0.477	69.23	46.98	1.47	up	XR_111498	gi|310110744|ref|XR_111498.1|	828	PREDICTED: Homo sapiens hypothetical LOC100505573 (LOC100505573), miscRNA	NCBI_nt_human	--	--	chr15	+	4.0617183E7	4.0618916E7	5.52152	5.78362	4.85681	5.92587	5.6636	5.89673	5.86437	6.30002	6.4639	6.24904
TI15858REF	0.022794	0.478	28.21	49.34	0.57	down	ENST00000487088	---	2799	nonsense_mediated_decay	ensemble_refgene	ERMP1	---	chr9	-	5787035.0	5832957.0	5.82192	5.68309	5.45346	5.87765	5.26894	4.15919	4.74528	4.60675	4.57612	6.21149
TI01522NTNR	0.0234489	0.48	53.16	75.87	0.7	down	NR_033290	gi|288541300|ref|NR_033290.1|	3633	Homo sapiens family with sequence similarity 114, member A1 (FAM114A1), transcript variant 2, non-coding RNA	NCBI_nt_human	--	--	chr4	+	3.8869354E7	3.8947365E7	6.45687	6.46355	5.86618	6.42181	6.00124	6.0369	6.09364	5.29454	5.4669	5.97597
ASK02529REF	0.0235313	0.48	47.54	68.27	0.7	down	ENST00000438630	---	1137	nonsense_mediated_decay	ensemble_refgene	FKBP1B	---	chr2	+	2.4272601E7	2.4286551E7	5.95035	5.56449	6.46902	5.90736	6.55659	5.75539	5.4552	5.25139	5.74406	5.85581
TI01473NTNR	0.0242416	0.48	45.81	64.48	0.71	down	NR_002605	gi|83715986|ref|NR_002605.1|	874	Homo sapiens deleted in lymphocytic leukemia 1 (non-protein coding) (DLEU1), non-coding RNA	NCBI_nt_human	--	--	chr13	+	5.0656414E7	5.0679433E7	5.88146	6.10651	6.13307	6.17974	5.73563	6.03401	5.41624	5.25382	5.11323	5.97723
ASK04709REF	0.024443	0.48	33.07	46.82	0.71	down	ENST00000466098	---	689	processed_transcript	ensemble_refgene	GPRASP1	---	chrX	+	1.01907774E8	1.01908743E8	5.53142	5.62668	5.9204	5.57491	5.074	5.39223	5.60535	4.76149	4.7229	4.96173
ASK04565REF	0.0272764	0.491	60.66	38.63	1.57	up	ENST00000523319	---	2104	retained_intron	ensemble_refgene	TPD52	---	chr8	-	8.0948857E7	8.0976905E7	5.35235	4.67091	5.32338	5.52561	5.46889	5.18697	6.22116	6.77747	5.91665	5.71796
TI09098REF	0.0279932	0.494	43.21	66.88	0.65	down	ENST00000460124	---	2639	processed_transcript	ensemble_refgene	AKR1C2	---	chr10	-	5031981.0	5046215.0	6.56583	5.75117	6.05966	6.4253	5.49757	5.91494	5.64425	5.69973	4.66199	5.45231
TI02059NTNR	0.0288103	0.5	83.45	112.2	0.74	down	NR_003135	gi|195539370|ref|NR_003135.2|	1091	Homo sapiens centrosomal protein 170kDa pseudogene 1 (CEP170P1), non-coding RNA >gi|34190285|gb|BC014590.2| Homo sapiens centrosomal protein 170kDa-like, mRNA (cDNA clone IMAGE:4826639)	NCBI_nt_human	--	--	chr4	+	1.19437495E8	1.19475359E8	6.80265	6.74227	6.91211	6.67716	6.89774	6.3504	6.62126	6.02558	6.12701	6.99707
ASK00975NTNR	0.0288175	0.5	25.16	34.54	0.73	down	XR_109040	gi|310120658|ref|XR_109040.1|	923	PREDICTED: Homo sapiens hypothetical LOC100507164 (LOC100507164), miscRNA	NCBI_nt_human	--	--	chr11	-	3.523159E7	3.5236568E7	4.89162	5.26197	5.33787	5.04006	5.00214	5.0168	4.46411	5.16539	4.66094	4.16476
ASK00988NTNR	0.0310995	0.506	82.66	136	0.61	down	NR_028301	gi|255683375|ref|NR_028301.1|	3278	Homo sapiens uncharacterized LOC344595 (LOC344595), transcript variant 1, non-coding RNA	NCBI_nt_human	--	--	chr3	+	1.06959539E8	1.07045811E8	7.02817	6.76895	8.31835	6.67642	6.62728	6.26536	6.58342	6.14672	7.01017	6.04662
ASK04580REF	0.0314462	0.506	31.62	51.79	0.61	down	ENST00000518375	---	3350	processed_transcript	ensemble_refgene	LRP12	---	chr8	-	1.05501484E8	1.0550837E8	5.96889	5.80119	5.38167	6.15784	5.14578	5.82505	5.15541	5.29812	4.66584	4.17648
ASK00933NTNR	0.0319658	0.506	6.29	8.98	0.7	down	XR_132597	gi|341915729|ref|XR_132597.1|	572	PREDICTED: Homo sapiens hypothetical LOC100652755 (LOC100652755), miscRNA	NCBI_nt_human	--	--	chr15	+	1.0051042E8	1.00514215E8	3.10941	2.99771	2.76161	3.41824	3.525	2.69829	2.13598	2.61181	3.13225	2.89593
TI12989REF	0.0321727	0.506	86.48	153.48	0.56	down	ENST00000496363	---	990	retained_intron	ensemble_refgene	USF1	---	chr1	-	1.6101023E8	1.61015702E8	7.53009	7.10261	6.83965	7.9095	6.90971	6.81551	7.32495	6.85094	6.03199	5.35526
ASK00931NTNR	0.0323583	0.506	72.13	40.72	1.77	up	XR_110020	gi|341915201|ref|XR_110020.2|	3331	PREDICTED: Homo sapiens hypothetical LOC100507082, transcript variant 1 (LOC100507082), miscRNA	NCBI_nt_human	--	--	chr3	+	6.4547343E7	6.4575765E7	4.65779	5.54464	5.13276	5.60928	5.77677	5.51283	5.89786	7.53572	6.28755	5.83544
TI14662REF	0.0327294	0.507	27.03	49.36	0.55	down	ENST00000468045	---	3057	retained_intron	ensemble_refgene	PREB	---	chr2	-	2.7353624E7	2.7357497E7	5.93626	5.70041	5.1401	6.13626	5.1957	5.56462	5.17962	4.87147	3.35262	5.02007
ASK02284REF	0.0329707	0.507	27.7	60.15	0.46	down	ENST00000530470	---	771	retained_intron	ensemble_refgene	TRIM29	---	chr11	-	1.1999366E8	1.19997065E8	5.96136	4.94565	7.71169	5.48333	5.43226	5.47217	4.57085	3.8409	4.72559	5.55633
ASK02967REF	0.0355069	0.514	181.62	271.11	0.67	down	ENST00000459929	---	3657	processed_transcript	ensemble_refgene	IVNS1ABP	---	chr1	-	1.85266147E8	1.85286405E8	7.69505	7.93146	8.71773	7.95064	8.10098	8.06965	7.31706	7.89926	6.77444	7.67038
ASK01146NTNR	0.0358714	0.514	6.72	9.25	0.73	down	NR_037916	gi|324711010|ref|NR_037916.1|	7551	Homo sapiens X-linked inhibitor of apoptosis (XIAP), transcript variant 3, non-coding RNA	NCBI_nt_human	--	--	chrX	+	1.22993662E8	1.23047829E8	3.55647	2.82674	3.69237	3.18432	2.76884	2.44516	3.06056	2.54179	3.08329	2.81402
TI02113NTNR	0.036078	0.514	41.97	66.15	0.63	down	NR_003026	gi|93352542|ref|NR_003026.1|	130	Homo sapiens small nucleolar RNA, H/ACA box 1 (SNORA1), small nucleolar RNA >gi|38601872|emb|AJ609425.1| Homo sapiens ACA1 snoRNA gene	NCBI_nt_human	--	--	chr11	-	9.346517E7	9.3465299E7	6.04932	5.69415	5.89291	5.67802	6.90557	6.12174	5.38192	5.24584	4.81313	5.60049
TI13059REF	0.0364854	0.514	58.65	84.39	0.7	down	ENST00000474140	---	3499	retained_intron	ensemble_refgene	C1orf174	---	chr1	-	3805689.0	3816857.0	6.19446	6.32231	6.83964	6.3912	6.22949	5.79533	6.60151	5.49298	6.2748	5.41285
TI10398REF	0.0374128	0.519	326.52	119.4	2.73	up	ENST00000556324	---	595	processed_transcript	ensemble_refgene	FOS	---	chr14	+	7.5745531E7	7.5746234E7	6.03379	7.5771	5.89325	7.16362	7.81258	9.47391	9.16645	9.40909	6.16882	7.74389
TI15477REF	0.0388526	0.522	129.85	93.03	1.4	up	ENST00000543284	---	3255	retained_intron	ensemble_refgene	PDCD2	---	chr6	-	1.70884416E8	1.70888809E8	6.66142	6.28235	6.62407	6.18103	6.93115	6.53422	6.78575	7.04914	7.43503	7.50643
TI01955NTNR	0.0403632	0.522	61.7	83.64	0.74	down	XR_109323	gi|310124394|ref|XR_109323.1|	1179	PREDICTED: Homo sapiens hypothetical LOC100506201, transcript variant 1 (LOC100506201), miscRNA	NCBI_nt_human	--	--	chr16	-	7.4322181E7	7.4354274E7	6.01917	6.29259	7.01971	6.28363	6.29761	5.62216	6.18534	5.79017	6.41731	5.92838
TI01956NTNR	0.0403632	0.522	61.7	83.64	0.74	down	XR_132622	gi|341915989|ref|XR_132622.1|	776	PREDICTED: Homo sapiens hypothetical LOC100506201, transcript variant 4 (LOC100506201), miscRNA	NCBI_nt_human	--	--	chr16	-	7.4322181E7	7.4354274E7	6.01917	6.29259	7.01971	6.28363	6.29761	5.62216	6.18534	5.79017	6.41731	5.92838
NC00599FR	0.0409244	0.522	48.89	25.93	1.89	up	FR405612	AC005369,AC116353,AF045145	82	Vault RNA	fRNAdb	--	--	chr5	+	1.40105744E8	1.40105825E8	4.99494	4.23238	3.91758	5.60349	4.71574	6.57233	5.03263	6.51522	4.96025	5.18313
TI01578NTNR	0.0409534	0.522	81.77	52.98	1.54	up	XR_109575	gi|310123827|ref|XR_109575.1|	1242	PREDICTED: Homo sapiens hypothetical LOC100507503 (LOC100507503), miscRNA	NCBI_nt_human	--	--	chr19	-	1.618138E7	1.6189658E7	5.45459	5.95345	5.18395	5.91874	6.10841	7.16624	6.34744	6.63262	5.66156	6.16664
ASK00977NTNR	0.0411165	0.522	22.05	37.86	0.58	down	NR_033807	gi|306518610|ref|NR_033807.1|	3330	Homo sapiens cytochrome P450, family 3, subfamily A, polypeptide 5 (CYP3A5), transcript variant 3, non-coding RNA	NCBI_nt_human	--	--	chr7	-	9.9245813E7	9.9277621E7	5.33089	5.36561	6.03416	5.41607	4.04786	3.53236	4.90154	4.43676	5.12984	4.51944
NC00235FR	0.0411327	0.522	12.98	8.46	1.53	up	FR161285	X97582	71	C/D box guide small nucleolar RNA (snoRNA) SNORD38A / U38A	fRNAdb	--	--	chr1	+	4.5243514E7	4.5243584E7	2.92241	2.82909	3.40682	2.63328	3.59102	4.11402	2.86787	3.7255	4.31234	3.67585
TI14494REF	0.0416376	0.524	12.95	18.21	0.71	down	ENST00000474257	---	1470	retained_intron	ensemble_refgene	C2orf56	---	chr2	+	3.7469082E7	3.7475563E7	3.76344	3.69459	4.29008	4.72636	4.44242	3.26934	3.80712	3.6473	3.97925	3.97887
ASK04448REF	0.0437756	0.524	1416.05	1918.33	0.74	down	ENST00000468723	---	808	retained_intron	ensemble_refgene	GPNMB	---	chr7	+	2.3312912E7	2.3314169E7	10.9643	11.0059	10.5165	10.9784	11.0452	10.8836	10.344	10.2017	10.1601	10.9559
ASK01302NTNR	0.0445889	0.526	22.46	15.75	1.43	up	NR_027249	gi|224586925|ref|NR_027249.1|	4516	Homo sapiens Grp94 neighboring nucleotidase pseudogene (GNN), non-coding RNA	NCBI_nt_human	--	--	chr12	-	1.04237527E8	1.04323989E8	4.01199	4.1485	3.40378	4.55139	3.75117	4.65876	4.95525	4.59643	4.4383	4.00426
NC00175FR	0.0446138	0.526	90.15	68.78	1.31	up	FR122993	AJ609480,AL365277	135	H/ACA box guide small nucleolar RNA (snoRNA) ACA55 / SNORA55	fRNAdb	--	--	chr1	-	4.0033046E7	4.003318E7	6.05568	6.15558	6.40879	5.59485	6.28709	6.93475	6.20005	6.53114	6.4887	6.52391
ASK03354REF	0.0455881	0.53	31.62	46.04	0.69	down	ENST00000494062	---	2252	processed_transcript	ensemble_refgene	SPG20	---	chr13	-	3.6877856E7	3.694429E7	5.47741	5.165	5.8525	5.366	5.74542	4.80847	4.41091	4.93526	5.90867	5.05684
TI12432REF	0.0468275	0.53	55.17	76.59	0.72	down	ENST00000512026	---	785	retained_intron	ensemble_refgene	TTC37	---	chr5	-	9.4839554E7	9.4848704E7	6.30556	6.19978	6.83763	6.38467	5.5495	5.8143	6.0915	5.30287	6.0585	5.86856
NC00507FR	0.0469079	0.53	9.75	13.08	0.75	down	FR347020	AJ412042	534		fRNAdb	--	--					4.04258	3.18663	3.5309	3.67881	4.08824	3.25465	3.63509	3.32733	3.41952	2.99587
ASK01042NTNR	0.0472962	0.53	98.95	153.79	0.64	down	XR_132491	gi|341915194|ref|XR_132491.1|	1789	PREDICTED: Homo sapiens histone demethylase UTY-like (DNAPTP3), miscRNA	NCBI_nt_human	--	--	chr2	+	2.16224632E8	2.16226762E8	7.60626	7.34955	6.93402	7.40966	7.00651	7.37594	7.23376	6.66557	5.65762	6.41726
ASK02141REF	0.049093	0.53	190.38	594	0.32	down	ENST00000508734	---	165	processed_transcript	ensemble_refgene	ACSF2	---	chr17	+	4.854572E7	4.8548426E7	9.5542	9.94639	10.8663	7.92929	7.75749	9.98601	7.40506	6.23787	6.17366	8.26792
TI14686REF	0.0492026	0.53	63.25	94.68	0.67	down	ENST00000413710	---	401	nonsense_mediated_decay	ensemble_refgene	MITD1	---	chr2	-	9.9789864E7	9.979749E7	6.34383	7.30427	6.17463	7.05349	5.93114	6.26615	6.39324	5.61403	6.10798	5.73995
TI23910REF_ADAM9_AS001	3.57e-05	0.127	44.18	106.15	0.42	down	chr8:38948261-38948422	---	161	---	ensemble_refgene_antisense	---	ADAM9	chr8	-	3.8948261E7	3.8948422E7	6.58398	6.95925	6.9648	6.60325	6.52064	6.00755	5.44032	5.63329	4.78107	5.67059
TI16836REF_SREBF2_AS006	3.59e-05	0.127	28.23	50.36	0.56	down	chr22:42287096-42287327	---	231	---	ensemble_refgene_antisense	---	SREBF2	chr22	-	4.2287096E7	4.2287327E7	5.61057	5.68069	5.70784	5.48686	5.76769	4.72983	4.63343	4.78294	4.91314	5.2443
TI16929REF_SBNO1_AS001	0.0002058	0.308	65.92	106.55	0.62	down	chr12:123780333-123780449	---	116	---	ensemble_refgene_antisense	---	SBNO1	chr12	+	1.23780333E8	1.23780449E8	6.62073	6.95945	6.46051	6.73537	6.88321	6.06899	6.20809	6.20787	5.97631	5.95896
TI16108REF_PIEZO2_AS010	0.0002464	0.308	10.94	43.68	0.25	down	chr18:10670512-10670629	---	117	---	ensemble_refgene_antisense	---	PIEZO2	chr18	+	1.0670512E7	1.0670629E7	6.02921	5.56673	5.48754	5.48313	4.65968	4.09313	2.57141	2.99502	2.99029	4.8155
TI17112REF_C1orf132_AS004	0.0002777	0.308	37.58	65.68	0.57	down	chr1:208004153-208004280	---	127	---	ensemble_refgene_antisense	---	C1orf132	chr1	+	2.08004153E8	2.0800428E8	5.7033	6.37405	6.32888	5.86712	5.89601	5.46183	5.27252	5.55485	5.02789	5.04841
TI20013REF_USP12_AS001	0.0004317	0.308	9.31	21.67	0.43	down	chr13:27641144-27641235	---	91	---	ensemble_refgene_antisense	---	USP12	chr13	+	2.7641144E7	2.7641235E7	4.68006	4.29608	4.69505	4.17031	4.32802	4.09313	3.2774	2.41498	3.12934	3.38241
ASK07234REF_ASIP_AS001	0.0005275	0.308	13.01	21.45	0.61	down	chr20:32847641-32848910	---	1269	---	ensemble_refgene_antisense	---	ASIP	chr20	-	3.2847641E7	3.284891E7	4.90384	4.33698	4.34511	4.14924	4.36253	3.9017	3.65779	3.80335	3.87068	3.48296
TI16933REF_PCID2_AS006	0.0005348	0.308	36.32	75.75	0.48	down	chr13:113838202-113838326	---	124	---	ensemble_refgene_antisense	---	PCID2	chr13	+	1.13838202E8	1.13838326E8	6.19485	6.44658	6.77384	6.3912	5.39119	5.66185	5.1836	5.28216	5.18329	4.81025
TI17275REF_SETD5_AS007	0.000549	0.308	69.61	125.19	0.56	down	chr3:9511462-9511633	---	171	---	ensemble_refgene_antisense	---	SETD5	chr3	-	9511462.0	9511633.0	6.34047	7.09207	7.35845	7.08091	6.94994	6.35504	6.25427	5.90636	6.33814	5.95876
TI19857REF_ZDHHC13_AS002	0.0006664	0.308	25.36	44.34	0.57	down	chr11:19184093-19184188	---	95	---	ensemble_refgene_antisense	---	ZDHHC13	chr11	-	1.9184093E7	1.9184188E7	5.79005	5.29786	5.91773	5.36929	4.9601	5.06632	4.59893	4.50942	4.65133	4.70393
TI22990REF_DYTN_AS001	0.0007259	0.308	41.43	22.77	1.82	up	chr2:207574233-207574347	---	114	---	ensemble_refgene_antisense	---	DYTN	chr2	+	2.07574233E8	2.07574347E8	4.27877	4.40645	5.15927	4.2837	4.40062	5.45401	5.29753	4.99254	5.85138	5.47384
TI17381REF_AKR1C1_AS003	0.0007319	0.308	52.25	115.52	0.45	down	chr10:5021149-5021321	---	172	---	ensemble_refgene_antisense	---	AKR1C1	chr10	-	5021149.0	5021321.0	7.60736	6.3756	6.70905	7.14517	6.40512	5.80989	6.39924	5.65265	5.52972	5.35255
TI16152REF_PLEKHA6_AS021	0.0008663	0.308	44.81	28.17	1.59	up	chr1:204231654-204231828	---	174	---	ensemble_refgene_antisense	---	PLEKHA6	chr1	+	2.04231654E8	2.04231828E8	4.91807	4.96801	4.69127	5.10581	4.38	5.34923	5.45904	5.41058	5.79802	5.61921
TI16402REF_HMCN2_AS004	0.0009042	0.308	25.17	45.9	0.55	down	chr9:133259819-133260004	---	185	---	ensemble_refgene_antisense	---	HMCN2	chr9	-	1.33259819E8	1.33260004E8	5.65349	5.40646	5.81083	5.50363	5.21025	5.06652	4.19041	5.19515	4.69917	4.32509
TI16933REF_PCID2_AS008	0.0009253	0.308	31.05	57.65	0.54	down	chr13:113836159-113836719	---	560	---	ensemble_refgene_antisense	---	PCID2	chr13	+	1.13836159E8	1.13836719E8	5.72069	6.23386	6.02155	5.5644	5.68783	5.08021	5.54084	4.81942	5.17424	4.37433
TI16116REF_ANKRD10_AS019	0.000973	0.308	263.39	417.44	0.63	down	chr13:111548200-111548906	---	706	---	ensemble_refgene_antisense	---	ANKRD10	chr13	+	1.115482E8	1.11548906E8	8.59835	8.98613	8.55186	8.83737	8.53543	8.31907	8.34537	7.76245	7.91669	8.0685
TI16108REF_PIEZO2_AS016	0.0009747	0.308	279.76	599.81	0.47	down	chr18:10757995-10758149	---	154	---	ensemble_refgene_antisense	---	PIEZO2	chr18	+	1.0757995E7	1.0758149E7	9.49233	9.68866	9.34415	9.27272	8.32602	8.73009	7.9083	8.2761	7.63038	8.30225
TI18073REF_RGS3_AS005	0.000985	0.308	40.04	25	1.6	up	chr9:116286472-116286591	---	119	---	ensemble_refgene_antisense	---	RGS3	chr9	-	1.16286472E8	1.16286591E8	4.61681	5.06997	4.49752	4.25415	4.76294	5.26183	5.22699	5.26348	5.53025	5.5413
TI16772REF_IFITM10_AS005	0.0010065	0.308	175.42	111.5	1.57	up	chr11:1771549-1771650	---	101	---	ensemble_refgene_antisense	---	IFITM10	chr11	+	1771549.0	1771650.0	6.91084	6.90654	6.44494	6.57654	7.14756	7.44929	7.48419	7.6831	7.40501	7.45877
TI16108REF_PIEZO2_AS021	0.0010359	0.308	215.1	596.48	0.36	down	chr18:10770160-10770292	---	132	---	ensemble_refgene_antisense	---	PIEZO2	chr18	+	1.077016E7	1.0770292E7	9.6568	9.67478	8.91941	9.38464	8.44812	8.62747	7.31639	7.18613	7.25394	8.56728
TI17725REF_TMEM132A_AS005	0.0010458	0.308	31.24	53.13	0.59	down	chr11:60693156-60693245	---	89	---	ensemble_refgene_antisense	---	TMEM132A	chr11	-	6.0693156E7	6.0693245E7	6.20122	5.78153	5.84386	5.38812	5.42517	4.78983	4.66621	5.41058	5.18329	4.98446
TI16107REF_SLC7A5_AS017	0.0011134	0.309	47.43	27.47	1.73	up	chr16:87901903-87902096	---	193	---	ensemble_refgene_antisense	---	SLC7A5	chr16	+	8.7901903E7	8.7902096E7	4.68006	4.87333	4.55468	5.29882	4.47492	5.87441	5.31234	5.91343	5.56289	5.38205
TI21722REF_CSRP3_AS001	0.001139	0.309	37.61	22.18	1.7	up	chr11:19206227-19206317	---	90	---	ensemble_refgene_antisense	---	CSRP3	chr11	+	1.9206227E7	1.9206317E7	4.10959	4.57967	4.61328	4.48605	4.55036	4.98179	5.59457	4.83579	5.68748	5.27164
TI16108REF_PIEZO2_AS017	0.0012125	0.317	185.87	494.06	0.38	down	chr18:10682112-10682315	---	203	---	ensemble_refgene_antisense	---	PIEZO2	chr18	+	1.0682112E7	1.0682315E7	9.51092	9.39336	8.40941	9.07413	8.33695	8.19207	7.31034	7.31717	6.69289	8.38531
TI18803REF_S100A4_AS001	0.0013503	0.333	40.52	73.56	0.55	down	chr1:153516949-153517055	---	106	---	ensemble_refgene_antisense	---	S100A4	chr1	+	1.53516949E8	1.53517055E8	6.17062	5.73737	6.98453	6.24479	5.8492	5.2681	5.81039	5.41058	5.08148	5.3384
TI16150REF_RXRA_AS002	0.0014774	0.333	76.08	49.15	1.55	up	chr9:137249226-137249352	---	126	---	ensemble_refgene_antisense	---	RXRA	chr9	-	1.37249226E8	1.37249352E8	5.234	5.67281	5.77175	5.81205	5.58697	6.23374	6.19052	6.69019	6.35817	5.98114
TI18929REF_CAPRIN2_AS003	0.0014894	0.333	41.72	70.85	0.59	down	chr12:30868641-30868899	---	258	---	ensemble_refgene_antisense	---	CAPRIN2	chr12	+	3.0868641E7	3.0868899E7	5.83309	6.04167	6.7359	6.28235	5.8222	5.82871	5.50673	5.13012	5.21899	5.43501
TI17638REF_ATXN7L1_AS004	0.0014918	0.333	25.7	51.33	0.5	down	chr7:105509898-105510077	---	179	---	ensemble_refgene_antisense	---	ATXN7L1	chr7	+	1.05509898E8	1.05510077E8	5.36069	5.88139	5.72264	5.72429	5.70206	5.38507	5.28184	4.60172	4.24757	4.10959
TI22070REF_SLC10A1_AS001	0.001564	0.333	19.73	11.8	1.67	up	chr14:70263308-70263432	---	124	---	ensemble_refgene_antisense	---	SLC10A1	chr14	+	7.0263308E7	7.0263432E7	3.20631	3.60624	4.28526	3.28799	3.39703	4.38179	4.04717	4.32212	4.46029	4.50803
TI17419REF_SPATA13_AS006	0.0016348	0.333	227.35	390.27	0.58	down	chr13:24880166-24880273	---	107	---	ensemble_refgene_antisense	---	SPATA13	chr13	-	2.4880166E7	2.4880273E7	8.82264	8.26843	9.06887	8.51153	8.35222	8.2813	7.60977	7.6993	7.53981	8.22076
TI16615REF_IMPAD1_AS005	0.0016757	0.333	75.13	110.46	0.68	down	chr8:57873146-57873252	---	106	---	ensemble_refgene_antisense	---	IMPAD1	chr8	+	5.7873146E7	5.7873252E7	6.78575	6.69782	6.72021	6.92493	6.79044	6.38431	6.05404	6.39381	6.54898	5.98196
TI17412REF_ISCU_AS005	0.0018031	0.333	10.22	16.65	0.61	down	chr12:108957160-108957271	---	111	---	ensemble_refgene_antisense	---	ISCU	chr12	-	1.0895716E8	1.08957271E8	3.93828	3.94694	4.0308	3.75889	4.5931	3.60624	3.39167	3.65462	3.2112	3.10661
TI17737REF_KIAA1731_AS003	0.0018124	0.333	74.43	119.55	0.62	down	chr11:93462613-93462715	---	102	---	ensemble_refgene_antisense	---	KIAA1731	chr11	-	9.3462613E7	9.3462715E7	6.86044	6.67409	7.00039	7.15778	6.79675	5.95603	6.61271	6.60177	5.76882	6.35684
TI22897REF_IGFBP5_AS001	0.0018389	0.333	25.28	43.37	0.58	down	chr2:217556094-217556199	---	105	---	ensemble_refgene_antisense	---	IGFBP5	chr2	+	2.17556094E8	2.17556199E8	5.0845	5.55591	5.25328	6.09805	5.18331	4.38875	4.61979	4.67716	4.77918	5.04099
ASK05249REF_MAMDC2_AS001	0.0020623	0.339	58.48	132.98	0.44	down	chr9:72784741-72785933	---	1192	---	ensemble_refgene_antisense	---	MAMDC3	chr9	-	7.2784741E7	7.2785933E7	6.85122	7.19612	8.04469	6.36273	6.80254	6.51513	6.32749	5.31001	5.93706	5.46703
ASK07248REF_PAPSS1_AS001	0.0020645	0.339	24.93	42.92	0.58	down	chr4:108534842-108535103	---	261	---	ensemble_refgene_antisense	---	PAPSS2	chr4	+	1.08534842E8	1.08535103E8	5.51153	5.59714	4.94002	5.91752	5.13403	4.56711	5.17874	4.59859	4.46625	4.59455
TI16736REF_ABCD1_AS006	0.0021288	0.339	16.43	30.8	0.53	down	chrX:152993230-152993336	---	106	---	ensemble_refgene_antisense	---	ABCD1	chrX	-	1.5299323E8	1.52993336E8	5.03148	4.92766	5.21859	4.38373	5.14402	3.7773	4.09845	3.41563	4.55089	4.55681
TI17454REF_UBFD1_AS004	0.0021389	0.339	37.8	21.47	1.76	up	chr16:23578039-23578150	---	111	---	ensemble_refgene_antisense	---	UBFD1	chr16	-	2.3578039E7	2.357815E7	4.74264	4.67257	4.01631	4.66876	4.0037	5.64985	5.38475	4.81942	5.44879	5.10539
TI16607REF_ANKH_AS009	0.0021478	0.339	245.78	440.49	0.56	down	chr5:14707029-14707118	---	89	---	ensemble_refgene_antisense	---	ANKH	chr5	+	1.4707029E7	1.4707118E7	8.78894	9.0864	9.25027	8.50624	8.26504	8.64147	7.9269	7.86373	7.59794	7.88307
TI18554REF_UBP1_AS003	0.0022207	0.339	40.61	62.85	0.65	down	chr3:33444488-33444634	---	146	---	ensemble_refgene_antisense	---	UBP1	chr3	+	3.3444488E7	3.3444634E7	5.84684	6.19643	5.70177	6.42289	5.68359	5.45557	5.56941	5.23503	5.25166	5.41467
ASK05798REF_HNRNPF_AS001	0.0022216	0.339	50.61	82.65	0.61	down	chr10:43881139-43881486	---	347	---	ensemble_refgene_antisense	---	HNRNPF	chr10	+	4.3881139E7	4.3881486E7	6.14819	6.32937	6.26743	6.27693	6.80464	5.59262	5.24063	5.71633	5.82001	6.14388
ASK06470REF_PDC_AS001	0.0023047	0.339	6.19	9.91	0.63	down	chr1:186404364-186435477	---	31113	---	ensemble_refgene_antisense	---	PDC	chr1	+	1.86404364E8	1.86435477E8	3.29507	3.84388	3.25871	3.16325	2.96377	2.9414	2.60315	2.40872	2.91475	2.49128
TI22109REF_IREB2_AS001	0.0023336	0.339	18.8	35.05	0.54	down	chr15:78789914-78790013	---	99	---	ensemble_refgene_antisense	---	IREB2	chr15	-	7.8789914E7	7.8790013E7	4.45412	4.95564	5.75484	5.24907	5.2248	4.09536	4.25499	3.7547	4.64173	4.62407
ASK06289REF_CDON_AS001	0.0023504	0.339	415.78	772.66	0.54	down	chr11:125827797-125828423	---	626	---	ensemble_refgene_antisense	---	CDON	chr11	+	1.25827797E8	1.25828423E8	9.45148	9.55535	9.94854	9.17007	9.82507	9.07066	9.35909	8.82155	8.35187	8.10221
TI17280REF_PFN2_AS005	0.0025504	0.354	66.72	109.34	0.61	down	chr3:149686780-149686915	---	135	---	ensemble_refgene_antisense	---	PFN2	chr3	+	1.4968678E8	1.49686915E8	6.72567	7.08146	6.81779	6.91106	6.30972	5.99574	5.8031	5.82107	6.64859	6.23907
TI16540REF_CD46_AS011	0.0026047	0.354	32.62	56.47	0.58	down	chr1:207964387-207964500	---	113	---	ensemble_refgene_antisense	---	CD46	chr1	-	2.07964387E8	2.079645E8	5.70169	5.83867	6.45853	5.44411	5.63619	5.10999	4.88563	4.62098	5.63576	5.09361
TI19405REF_KIAA1239_AS002	0.0026141	0.354	26.06	16.76	1.56	up	chr4:37357984-37358097	---	113	---	ensemble_refgene_antisense	---	KIAA1239	chr4	-	3.7357984E7	3.7358097E7	4.25217	4.12053	3.78754	3.99416	4.1609	4.55757	4.36005	5.1471	4.605	5.05548
TI16108REF_PIEZO2_AS003	0.0026857	0.354	283.25	638.97	0.44	down	chr18:10784823-10784959	---	136	---	ensemble_refgene_antisense	---	PIEZO2	chr18	+	1.0784823E7	1.0784959E7	9.66295	9.71561	9.16147	9.47108	8.56902	8.94706	7.84068	7.84379	7.43978	8.86523
TI17720REF_AKR1C2_AS005	0.0027392	0.354	165.35	377.56	0.44	down	chr10:5042201-5042546	---	345	---	ensemble_refgene_antisense	---	AKR1C2	chr10	+	5042201.0	5042546.0	9.03662	8.37341	9.14148	8.77607	7.45728	7.98653	7.81932	6.73393	7.44746	7.06663
TI17989REF_STT3B_AS002	0.0027619	0.354	42.19	77.27	0.55	down	chr3:31678607-31678710	---	103	---	ensemble_refgene_antisense	---	STT3B	chr3	-	3.1678607E7	3.167871E7	6.12152	6.47603	5.40861	6.56411	6.77058	5.44626	5.45656	5.52443	5.24722	5.52708
TI18478REF_KANSL1L_AS001	0.0028722	0.362	80.35	133.14	0.6	down	chr2:210890851-210891025	---	174	---	ensemble_refgene_antisense	---	KANSL1L	chr2	+	2.10890851E8	2.10891025E8	7.18825	7.14677	7.50649	6.90561	6.51884	5.94112	6.43521	6.09464	6.83307	6.54435
TI23705REF_DEK_AS001	0.0029796	0.363	15.98	26.37	0.61	down	chr6:18249575-18249696	---	121	---	ensemble_refgene_antisense	---	DEK	chr6	+	1.8249575E7	1.8249696E7	4.89215	4.71766	5.02704	4.48665	4.46388	4.58502	3.53103	4.22665	4.10594	3.74901
TI16121REF_NPAS2_AS021	0.0030562	0.363	13.13	21.83	0.6	down	chr2:101474741-101474869	---	128	---	ensemble_refgene_antisense	---	NPAS2	chr2	-	1.01474741E8	1.01474869E8	4.77664	4.95636	3.91411	4.50015	4.07439	3.60921	3.5393	3.91739	3.87918	3.83465
TI20993REF_PCLO_AS002	0.0031571	0.363	14.61	23.01	0.63	down	chr7:82689686-82689791	---	105	---	ensemble_refgene_antisense	---	PCLO	chr7	+	8.2689686E7	8.2689791E7	4.67764	4.39904	4.21823	4.51397	4.79327	4.20444	4.1938	3.49988	3.92883	3.72417
TI23353REF_SLC33A1_AS001	0.0031581	0.363	38.86	64.34	0.6	down	chr3:155544759-155544856	---	97	---	ensemble_refgene_antisense	---	SLC33A1	chr3	+	1.55544759E8	1.55544856E8	6.19284	5.77355	6.02586	6.31895	5.70889	5.3573	5.48312	5.82083	5.26633	4.68006
TI17381REF_AKR1C1_AS005	0.0031946	0.363	66.06	167.49	0.39	down	chr10:5009428-5009770	---	342	---	ensemble_refgene_antisense	---	AKR1C1	chr10	-	5009428.0	5009770.0	7.25708	6.70391	7.80817	7.96287	7.18985	6.38193	6.87869	4.80394	5.72392	6.64689
TI16131REF_EEF1D_AS025	0.0032064	0.363	37.06	22.57	1.64	up	chr8:144674334-144674540	---	206	---	ensemble_refgene_antisense	---	EEF1D	chr8	+	1.44674334E8	1.4467454E8	4.18835	4.75142	4.60985	4.24649	4.66668	4.65512	5.47038	5.61863	5.54705	4.97498
TI16829REF_C20orf111_AS005	0.0032376	0.363	3.92	7.24	0.54	down	chr20:42838081-42838207	---	126	---	ensemble_refgene_antisense	---	C20orf111	chr20	+	4.2838081E7	4.2838207E7	2.34785	2.49524	3.76277	3.10429	2.54752	2.31887	1.96925	2.25965	1.64851	1.8587
TI16108REF_PIEZO2_AS006	0.0033441	0.363	348.41	776.45	0.45	down	chr18:10759715-10759894	---	179	---	ensemble_refgene_antisense	---	PIEZO2	chr18	+	1.0759715E7	1.0759894E7	10.0056	10.0904	9.50538	9.74704	8.63734	9.24523	8.39377	8.13108	7.72207	8.93806
TI17063REF_ENTPD4_AS003	0.0033734	0.363	57.87	91.48	0.63	down	chr8:23287202-23287402	---	200	---	ensemble_refgene_antisense	---	ENTPD4	chr8	+	2.3287202E7	2.3287402E7	6.3835	6.37064	6.80444	6.59298	6.40777	5.66969	6.35382	6.23825	5.30453	5.91487
TI20292REF_SPATA22_AS001	0.0035407	0.363	29.02	46.62	0.62	down	chr17:3415454-3415560	---	106	---	ensemble_refgene_antisense	---	SPATA22	chr17	+	3415454.0	3415560.0	5.68738	5.51765	5.57482	5.05904	5.85703	5.31927	4.5445	4.80694	4.67442	5.15679
TI16555REF_ARHGAP22_AS001	0.0036179	0.363	35.97	58.44	0.62	down	chr10:49744507-49744613	---	106	---	ensemble_refgene_antisense	---	ARHGAP22	chr10	+	4.9744507E7	4.9744613E7	6.29893	5.68748	5.93247	5.62282	5.7849	5.5034	5.65062	4.86673	4.74605	5.283
TI17720REF_AKR1C2_AS003	0.0036276	0.363	135.15	265.49	0.51	down	chr10:5030802-5030970	---	168	---	ensemble_refgene_antisense	---	AKR1C2	chr10	+	5030802.0	5030970.0	8.87274	7.78296	8.29779	7.94209	7.34916	7.51259	7.47825	7.21154	6.93786	6.45874
TI16121REF_NPAS2_AS023	0.0036365	0.363	59.21	95.32	0.62	down	chr2:101441528-101441660	---	132	---	ensemble_refgene_antisense	---	NPAS2	chr2	-	1.01441528E8	1.0144166E8	6.54319	7.02892	5.98641	6.8776	6.41962	6.10874	5.94011	5.76115	5.87145	5.96474
TI16941REF_ACSBG1_AS006	0.0036536	0.363	6.92	12.34	0.56	down	chr15:78485264-78485398	---	134	---	ensemble_refgene_antisense	---	ACSBG1	chr15	+	7.8485264E7	7.8485398E7	3.62152	3.81109	3.68533	3.55769	3.43447	2.45608	2.45554	3.24156	3.6469	2.36142
TI21218REF_RPL11_AS001	0.0038064	0.373	11.54	6.9	1.67	up	chr1:24020015-24020117	---	102	---	ensemble_refgene_antisense	---	RPL11	chr1	-	2.4020015E7	2.4020117E7	3.03313	2.60466	3.35021	2.2215	2.70707	3.21167	3.90782	3.57753	3.90543	3.24896
TI17616REF_NSUN2_AS006	0.0039326	0.38	11.02	22.46	0.49	down	chr5:6605657-6605796	---	139	---	ensemble_refgene_antisense	---	NSUN2	chr5	+	6605657.0	6605796.0	4.16775	4.33482	5.52152	4.26535	4.13851	2.93174	2.95032	3.85555	4.12438	3.65381
TI17607REF_ELMOD2_AS002	0.0041965	0.397	26.92	45.61	0.59	down	chr4:141474028-141474145	---	117	---	ensemble_refgene_antisense	---	ELMOD2	chr4	-	1.41474028E8	1.41474145E8	5.75582	5.25744	5.19351	5.56087	5.77144	4.33928	4.7517	4.81686	5.50891	4.5424
TI16579REF_MYO19_AS006	0.004219	0.397	10.32	16.26	0.63	down	chr17:34856372-34856613	---	241	---	ensemble_refgene_antisense	---	MYO19	chr17	+	3.4856372E7	3.4856613E7	4.3974	4.14257	3.6112	3.60999	4.33826	3.66892	3.27068	3.38723	3.37316	3.34548
TI18709REF_TCEB3_AS003	0.0046077	0.416	38.8	62.92	0.62	down	chr1:24087730-24087845	---	115	---	ensemble_refgene_antisense	---	TCEB3	chr1	-	2.408773E7	2.4087845E7	6.06451	5.98948	6.00833	6.29286	5.50463	5.22692	5.65062	5.22767	5.75582	4.73564
ASK06228REF_SH3D19_AS001	0.0046411	0.416	136.6	213.94	0.64	down	chr4:152041843-152041962	---	119	---	ensemble_refgene_antisense	---	SH3D20	chr4	+	1.52041843E8	1.52041962E8	7.9289	7.86414	7.85928	7.60796	7.42706	7.7385	6.96081	6.70543	7.21393	7.05746
TI21462REF_AIDA_AS001	0.0046822	0.416	43.18	81.06	0.53	down	chr1:222865635-222865721	---	86	---	ensemble_refgene_antisense	---	AIDA	chr1	+	2.22865635E8	2.22865721E8	5.95035	6.52618	7.34511	6.01356	5.85171	5.3556	5.83606	4.91576	5.6837	5.57698
TI16148REF_RPS6KA2_AS001	0.0047567	0.416	47.27	31.26	1.51	up	chr6:166888848-166888959	---	111	---	ensemble_refgene_antisense	---	RPS6KA2	chr6	+	1.66888848E8	1.66888959E8	4.79787	4.72381	5.44941	4.98336	4.85858	5.20646	5.45113	5.49298	5.90853	5.9624
ASK06757REF_ZNF438_AS001	0.0049381	0.416	27.15	51.13	0.53	down	chr10:31246986-31247386	---	400	---	ensemble_refgene_antisense	---	ZNF439	chr10	+	3.1246986E7	3.1247386E7	5.53176	5.92669	6.33527	5.55835	5.0108	5.42049	5.09753	4.06823	4.73959	4.69446
TI17556REF_TH1L_AS006	0.0049893	0.416	54.18	81.39	0.67	down	chr20:57565522-57565857	---	335	---	ensemble_refgene_antisense	---	TH1L	chr20	-	5.7565522E7	5.7565857E7	6.05387	6.26664	6.65031	6.1241	6.62095	5.67909	5.5905	5.52047	6.07479	6.14031
TI16108REF_PIEZO2_AS005	0.0051817	0.416	148.46	325.53	0.46	down	chr18:10704470-10704552	---	82	---	ensemble_refgene_antisense	---	PIEZO2	chr18	+	1.070447E7	1.0704552E7	8.89508	9.01192	8.14637	8.54532	7.11663	8.00776	7.27459	7.00498	6.82269	7.16642
TI20890REF_LRRC16A_AS002	0.0052016	0.416	38.93	59.06	0.66	down	chr6:25577223-25577322	---	99	---	ensemble_refgene_antisense	---	LRRC16A	chr6	-	2.5577223E7	2.5577322E7	6.20151	5.54197	6.12112	5.78751	5.75047	5.64709	5.28508	5.67381	4.92766	5.08754
TI16450REF_SLCO4A1_AS012	0.0052065	0.416	32.13	19.52	1.65	up	chr20:61290690-61290779	---	89	---	ensemble_refgene_antisense	---	SLCO4A1	chr20	-	6.129069E7	6.1290779E7	4.26938	4.95939	4.53209	3.65217	4.0049	4.95536	5.0847	5.19353	4.67665	5.32679
TI17253REF_WDR4_AS005	0.0052168	0.416	24.12	42.27	0.57	down	chr21:44264545-44264692	---	147	---	ensemble_refgene_antisense	---	WDR4	chr21	+	4.4264545E7	4.4264692E7	5.5484	5.36153	5.72887	5.5484	4.80196	3.73463	5.18329	4.81942	4.63393	4.7961
TI16125REF_CUL4A_AS001	0.0053958	0.416	29.83	48.66	0.61	down	chr13:113890966-113891055	---	89	---	ensemble_refgene_antisense	---	CUL4A	chr13	-	1.13890966E8	1.13891055E8	5.48333	5.80568	6.20772	5.4161	5.09318	4.7297	4.61681	5.5742	4.90523	4.87326
TI17084REF_CDC7_AS001	0.0054135	0.416	5.89	10.48	0.56	down	chr1:91971425-91971539	---	114	---	ensemble_refgene_antisense	---	CDC7	chr1	-	9.1971425E7	9.1971539E7	2.67419	3.94957	4.06391	2.95314	3.2858	2.48244	2.73168	2.87975	2.19702	2.70827
TI16108REF_PIEZO2_AS013	0.0054179	0.416	45.38	107.51	0.42	down	chr18:10670652-10670828	---	176	---	ensemble_refgene_antisense	---	PIEZO2	chr18	+	1.0670652E7	1.0670828E7	7.3105	7.56838	6.1895	6.89593	5.75912	6.14464	5.81362	5.33466	4.54506	5.88838
TI18165REF_FOXJ3_AS002	0.0055717	0.416	6.18	10.58	0.58	down	chr1:42649565-42649677	---	112	---	ensemble_refgene_antisense	---	FOXJ3	chr1	+	4.2649565E7	4.2649677E7	2.67127	3.51565	4.22329	3.41596	3.17263	2.31887	2.87975	2.48355	2.78213	2.87975
TI19606REF_MAST2_AS001	0.0055875	0.416	10	21.74	0.46	down	chr1:46476257-46476389	---	132	---	ensemble_refgene_antisense	---	MAST2	chr1	-	4.6476257E7	4.6476389E7	3.20989	4.92766	5.35169	4.09774	4.60627	3.71596	3.1369	3.62372	3.46888	2.87179
ASK05427REF_RBMS1_AS001	0.0058283	0.416	104.26	172.06	0.61	down	chr2:161169603-161169944	---	341	---	ensemble_refgene_antisense	---	RBMS2	chr2	+	1.61169603E8	1.61169944E8	7.32416	7.75915	7.52854	7.11906	7.38519	6.68798	7.29116	7.23972	6.24992	6.25806
TI17384REF_FBXW4_AS004	0.0058479	0.416	26.1	41.28	0.63	down	chr10:103444741-103444865	---	124	---	ensemble_refgene_antisense	---	FBXW4	chr10	+	1.03444741E8	1.03444865E8	5.13523	5.2337	5.77955	5.11681	5.55434	4.53422	5.44191	4.77309	4.6016	4.38533
TI19556REF_VPS13A_AS001	0.0058704	0.416	154.41	230.6	0.67	down	chr9:80033464-80033634	---	170	---	ensemble_refgene_antisense	---	VPS13A	chr9	-	8.0033464E7	8.0033634E7	7.69276	7.58502	8.38846	7.55106	8.011	7.20459	7.43151	6.95358	7.49534	7.4749
TI16810REF_MBD1_AS005	0.0058786	0.416	25.45	13.51	1.88	up	chr18:47807481-47807607	---	126	---	ensemble_refgene_antisense	---	MBD1	chr18	+	4.7807481E7	4.7807607E7	4.03798	4.04267	3.88181	2.67127	4.1262	4.76049	4.69351	5.32679	4.45382	4.32006
TI20543REF_GTF3C3_AS002	0.0058893	0.416	7.91	15.5	0.51	down	chr2:197642182-197642303	---	121	---	ensemble_refgene_antisense	---	GTF3C3	chr2	+	1.97642182E8	1.97642303E8	3.61426	4.55827	3.61872	4.16524	3.79501	2.27605	2.41326	3.77575	3.26622	3.39789
TI16531REF_ANXA5_AS003	0.0059134	0.416	38.01	67.12	0.57	down	chr4:122590101-122590193	---	92	---	ensemble_refgene_antisense	---	ANXA5	chr4	+	1.22590101E8	1.22590193E8	5.49431	6.13905	6.19216	6.86586	5.63443	5.57618	5.22632	5.34487	4.75708	5.54486
TI17044REF_DNAJB14_AS005	0.0059893	0.416	55.23	97.54	0.57	down	chr4:100818966-100819129	---	163	---	ensemble_refgene_antisense	---	DNAJB14	chr4	+	1.00818966E8	1.00819129E8	6.60493	5.98948	7.01854	6.77258	6.63584	5.71167	5.2631	5.77257	6.64774	5.74844
TI16108REF_PIEZO2_AS019	0.0061561	0.416	35.17	75.5	0.47	down	chr18:10750095-10750203	---	108	---	ensemble_refgene_antisense	---	PIEZO2	chr18	+	1.0750095E7	1.0750203E7	6.32182	7.03108	5.67893	6.78891	5.35359	5.98337	5.03716	5.04593	4.60248	5.21859
ASK05186REF_SMYD2_AS001	0.006187	0.416	17.64	25.52	0.69	down	chr1:214510469-214510631	---	162	---	ensemble_refgene_antisense	---	SMYD2	chr1	-	2.14510469E8	2.14510631E8	4.65147	4.56297	4.93513	4.50212	4.69906	3.80728	4.5956	4.5297	4.06698	3.91036
TI16194REF_SPTSSA_AS016	0.0062153	0.416	17.92	10.73	1.67	up	chr14:34925652-34925765	---	113	---	ensemble_refgene_antisense	---	SPTSSA	chr14	+	3.4925652E7	3.4925765E7	3.11065	3.7028	3.34263	3.86263	3.08351	4.6459	3.78454	4.40189	4.46728	3.72435
TI16850REF_SLC12A7_AS009	0.0062216	0.416	96.86	68.41	1.42	up	chr5:1084948-1085064	---	116	---	ensemble_refgene_antisense	---	SLC12A7	chr5	+	1084948.0	1085064.0	6.25366	6.1607	5.77175	6.28433	5.99275	6.50168	6.64515	6.99927	6.32946	6.72033
TI23511REF_EGR1_AS001	0.0062487	0.416	1005.08	221.71	4.53	up	chr5:137802234-137802406	---	172	---	ensemble_refgene_antisense	---	EGR1	chr5	-	1.37802234E8	1.37802406E8	6.23907	8.30988	6.64462	7.93762	9.81365	10.4214	10.9139	11.0001	8.74217	8.99478
TI18290REF_APBA2_AS004	0.0064525	0.418	43.76	29.94	1.46	up	chr15:29380098-29380310	---	212	---	ensemble_refgene_antisense	---	APBA2	chr15	-	2.9380098E7	2.938031E7	5.3142	4.59806	4.98345	4.64223	4.96451	5.31597	5.40296	5.93393	5.54171	5.2701
TI16108REF_PIEZO2_AS014	0.0064892	0.418	72.77	182.95	0.4	down	chr18:10871277-10871377	---	100	---	ensemble_refgene_antisense	---	PIEZO2	chr18	+	1.0871277E7	1.0871377E7	8.19062	8.18982	7.15878	7.72134	6.29785	7.28862	6.37109	6.36179	5.28102	5.83111
TI16216REF_TIA1_AS018	0.00649	0.418	27.02	41.31	0.65	down	chr2:70454278-70454374	---	96	---	ensemble_refgene_antisense	---	TIA1	chr2	+	7.0454278E7	7.0454374E7	5.27851	5.80568	5.27917	5.51203	4.94807	5.10999	4.89075	4.59936	5.00524	4.38097
TI16933REF_PCID2_AS007	0.0065086	0.418	25.89	45.19	0.57	down	chr13:113837812-113838052	---	240	---	ensemble_refgene_antisense	---	PCID2	chr13	+	1.13837812E8	1.13838052E8	5.22774	5.51812	6.55104	5.11081	5.06329	4.79115	5.09551	4.43056	4.53209	4.82797
TI17280REF_PFN2_AS007	0.0065955	0.419	54.01	108.8	0.5	down	chr3:149687469-149687675	---	206	---	ensemble_refgene_antisense	---	PFN2	chr3	+	1.49687469E8	1.49687675E8	6.98805	6.68278	6.47143	7.31901	6.3487	5.48918	6.60191	4.76209	6.14577	5.98405
TI16115REF_POLE_AS004	0.0069348	0.437	55.42	34.53	1.61	up	chr12:133248576-133248688	---	112	---	ensemble_refgene_antisense	---	POLE	chr12	+	1.33248576E8	1.33248688E8	5.02539	4.40189	5.56484	5.104	5.4342	6.22564	5.91277	5.69143	5.55802	5.7809
TI17624REF_EFNA5_AS004	0.0070972	0.443	16.32	24.79	0.66	down	chr5:106799826-106799923	---	97	---	ensemble_refgene_antisense	---	EFNA5	chr5	+	1.06799826E8	1.06799923E8	4.75142	4.38197	4.69127	4.45026	4.86437	4.1767	3.51408	4.46786	3.82312	4.36815
TI23463REF_SCLT1_AS001	0.0072464	0.444	14.82	8.49	1.75	up	chr4:130012145-130012254	---	109	---	ensemble_refgene_antisense	---	SCLT1	chr4	+	1.30012145E8	1.30012254E8	2.93741	3.40467	3.06309	2.91269	3.09698	4.52409	3.08879	4.31787	4.16798	3.55753
TI17694REF_FUBP1_AS003	0.0073545	0.444	15.36	25.02	0.61	down	chr1:78414720-78414826	---	106	---	ensemble_refgene_antisense	---	FUBP1	chr1	+	7.841472E7	7.8414826E7	4.52462	4.54999	5.14779	4.73158	4.25314	3.17215	3.92043	4.3826	4.32442	4.11351
TI16218REF_SEC31A_AS009	0.007365	0.444	24.1	38.53	0.63	down	chr4:83752716-83752821	---	105	---	ensemble_refgene_antisense	---	SEC31A	chr4	+	8.3752716E7	8.3752821E7	4.942	5.35796	5.79043	5.14461	5.0857	4.56902	5.07125	4.69421	4.88981	3.9363
TI16251REF_TPCN1_AS007	0.0075148	0.445	34.3	57.73	0.59	down	chr12:113726281-113726453	---	172	---	ensemble_refgene_antisense	---	TPCN1	chr12	-	1.13726281E8	1.13726453E8	5.15176	6.12541	6.50462	5.43483	6.0219	4.90466	4.91331	5.40117	5.50047	4.98866
TI16116REF_ANKRD10_AS024	0.0075445	0.445	46.67	72.22	0.65	down	chr13:111547362-111547592	---	230	---	ensemble_refgene_antisense	---	ANKRD10	chr13	+	1.11547362E8	1.11547592E8	5.6518	6.45805	6.75176	6.04263	5.94907	5.8043	5.89783	5.50348	5.43675	5.28679
TI17330REF_SNX30_AS004	0.007635	0.445	28.73	54.36	0.53	down	chr9:115632834-115632958	---	124	---	ensemble_refgene_antisense	---	SNX30	chr9	-	1.15632834E8	1.15632958E8	6.29468	5.39611	5.18893	5.71607	6.20835	4.4171	5.74019	4.77986	4.38626	5.10638
TI17512REF_SSC5D_AS003	0.0077966	0.45	316.92	624.75	0.51	down	chr19:56028828-56028944	---	116	---	ensemble_refgene_antisense	---	SSC5D	chr19	-	5.6028828E7	5.6028944E7	10.059	9.18645	9.31046	9.15276	8.70907	9.0591	8.86903	8.4548	7.52775	7.83613
TI17939REF_RTKN_AS005	0.0078603	0.45	61.46	101.96	0.6	down	chr2:74654965-74655056	---	91	---	ensemble_refgene_antisense	---	RTKN	chr2	+	7.4654965E7	7.4655056E7	6.44044	6.38363	7.50307	6.93587	6.07826	6.11913	6.35825	5.76721	5.90318	5.76757
ASK05776REF_ZMYM2_AS001	0.0079889	0.45	21.03	33.52	0.63	down	chr13:20601776-20602425	---	649	---	ensemble_refgene_antisense	---	ZMYM3	chr13	-	2.0601776E7	2.0602425E7	4.93599	5.63229	5.09124	5.09071	4.56619	4.72018	4.75514	4.54826	3.81308	4.34316
TI16375REF_NR4A1_AS010	0.0080286	0.45	113.89	47.4	2.4	up	chr12:52447302-52447473	---	171	---	ensemble_refgene_antisense	---	NR4A1	chr12	-	5.2447302E7	5.2447473E7	5.33677	5.17133	5.68748	5.71832	5.90154	8.0131	6.40775	7.74641	5.49618	6.70104
TI20075REF_HEATR4_AS001	0.0080801	0.45	41.89	25.09	1.67	up	chr14:74019323-74019404	---	81	---	ensemble_refgene_antisense	---	HEATR4	chr14	+	7.4019323E7	7.4019404E7	4.68762	4.75594	4.13412	4.38915	5.26064	5.34406	5.32199	5.32979	5.07923	6.07376
TI16111REF_TMEM181_AS017	0.0080907	0.45	41.74	60.89	0.69	down	chr6:158986458-158986629	---	171	---	ensemble_refgene_antisense	---	TMEM181	chr6	-	1.58986458E8	1.58986629E8	5.77148	5.88838	6.34225	5.58293	6.03727	5.71569	5.55677	5.62122	5.23634	4.99365
TI16035REF_MSI2_AS001	0.0084506	0.46	29.76	52.16	0.57	down	chr17:55759829-55759954	---	125	---	ensemble_refgene_antisense	---	MSI2	chr17	-	5.5759829E7	5.5759954E7	5.47624	5.57142	5.59509	5.53743	6.32581	5.04021	5.65062	4.65985	5.11795	4.21596
TI20866REF_BRD8_AS001	0.0087102	0.46	22.9	34.75	0.66	down	chr5:137502423-137502617	---	194	---	ensemble_refgene_antisense	---	BRD8	chr5	+	1.37502423E8	1.37502617E8	4.82695	5.15435	5.73158	5.02906	4.83484	5.06663	4.35192	4.30918	4.605	4.46142
TI18201REF_DAK_AS001	0.0087662	0.46	27.85	41.78	0.67	down	chr11:61110685-61110810	---	125	---	ensemble_refgene_antisense	---	DAK	chr11	-	6.1110685E7	6.111081E7	5.14303	5.08211	5.77175	5.33396	5.57545	4.40189	5.22863	4.89526	5.14632	4.53209
TI16429REF_PKM_AS003	0.0088519	0.46	20.44	30.94	0.66	down	chr15:72496271-72496745	---	474	---	ensemble_refgene_antisense	---	PKM	chr15	+	7.2496271E7	7.2496745E7	4.78681	4.97297	5.47363	5.10351	4.40189	4.78102	4.56102	4.06781	4.18993	4.37433
TI21934REF_GALNT6_AS001	0.0088794	0.46	14.6	21.38	0.68	down	chr12:51771332-51771462	---	130	---	ensemble_refgene_antisense	---	GALNT6	chr12	+	5.1771332E7	5.1771462E7	4.22324	4.20911	4.66954	4.23244	4.73741	3.91064	4.23972	3.981	3.35039	4.06412
TI16781REF_ACIN1_AS004	0.0088953	0.46	93.05	143.24	0.65	down	chr14:23535448-23535620	---	172	---	ensemble_refgene_antisense	---	ACIN1	chr14	+	2.3535448E7	2.353562E7	6.71058	7.51509	7.29872	7.42823	6.8409	6.79896	6.70784	6.01424	6.59208	6.79314
TI17550REF_RBMS1_AS002	0.0089395	0.46	29.1	48.28	0.6	down	chr2:161303326-161303505	---	179	---	ensemble_refgene_antisense	---	RBMS1	chr2	+	1.61303326E8	1.61303505E8	5.32679	6.10926	5.69835	5.53403	5.28067	5.2767	5.17947	5.36209	4.32896	4.37433
TI16108REF_PIEZO2_AS026	0.0090429	0.46	55.25	161.55	0.34	down	chr18:10702029-10702174	---	145	---	ensemble_refgene_antisense	---	PIEZO2	chr18	+	1.0702029E7	1.0702174E7	7.914	7.86226	6.20293	8.04925	6.63289	6.65363	5.85885	5.64061	4.19738	6.79617
TI18424REF_C3_AS003	0.0090442	0.46	136.56	82.47	1.66	up	chr19:6717986-6718096	---	110	---	ensemble_refgene_antisense	---	C3	chr19	+	6717986.0	6718096.0	6.36066	5.75182	6.4364	6.81407	6.44787	6.51152	6.92158	7.19409	7.28619	7.76038
TI17989REF_STT3B_AS003	0.0091101	0.46	19.82	30.12	0.66	down	chr3:31678768-31678950	---	182	---	ensemble_refgene_antisense	---	STT3B	chr3	-	3.1678768E7	3.167895E7	4.83715	5.42486	4.42521	5.12137	4.73744	4.26975	4.40366	4.55067	4.56373	3.96282
TI23659REF_AIG1_AS001	0.0091351	0.46	35.22	76.41	0.46	down	chr6:143485047-143485169	---	122	---	ensemble_refgene_antisense	---	AIG1	chr6	-	1.43485047E8	1.43485169E8	6.42226	6.35993	7.17739	5.89381	5.4072	5.90912	5.91165	4.31787	5.13894	4.62034
TI17061REF_NDRG1_AS006	0.0091968	0.46	159.58	93.96	1.7	up	chr8:134308306-134308405	---	99	---	ensemble_refgene_antisense	---	NDRG1	chr8	+	1.34308306E8	1.34308405E8	6.73691	6.54047	6.14482	6.64943	6.67997	8.07329	6.74021	7.7815	6.96734	7.23521
TI16608REF_RP11-73O6.4_AS006	0.0093568	0.46	11.27	5.89	1.91	up	chr6:127441237-127441328	---	91	---	ensemble_refgene_antisense	---	RP11-73O6.4	chr6	-	1.27441237E8	1.27441328E8	2.43147	2.30126	2.79503	2.12402	3.12534	2.76711	3.01169	4.55067	3.81749	3.52909
TI16540REF_CD46_AS002	0.0094323	0.46	17.85	28.44	0.63	down	chr1:207966429-207966630	---	201	---	ensemble_refgene_antisense	---	CD46	chr1	-	2.07966429E8	2.0796663E8	4.93584	4.46625	4.91815	5.09917	4.71317	3.96237	4.77916	3.53692	4.53209	4.18382
TI16108REF_PIEZO2_AS018	0.0095116	0.46	82.92	186.62	0.44	down	chr18:10752667-10752843	---	176	---	ensemble_refgene_antisense	---	PIEZO2	chr18	+	1.0752667E7	1.0752843E7	8.214	8.18577	7.19359	7.74512	6.36329	7.28523	6.32233	6.45293	5.4243	6.59077
TI16375REF_NR4A1_AS009	0.0098246	0.46	95.48	40.2	2.38	up	chr12:52446791-52446936	---	145	---	ensemble_refgene_antisense	---	NR4A1	chr12	-	5.2446791E7	5.2446936E7	5.19409	4.98345	5.10216	5.5545	5.79357	8.11585	5.86919	7.24349	6.00529	5.85885
TI16607REF_ANKH_AS010	0.0098329	0.46	91.48	166.9	0.55	down	chr5:14705949-14706071	---	122	---	ensemble_refgene_antisense	---	ANKH	chr5	+	1.4705949E7	1.4706071E7	7.25282	7.43267	7.91862	7.1068	7.1853	6.92263	6.59867	7.08677	5.35095	6.82496
TI17542REF_POLR1A_AS001	0.0099048	0.46	74.64	117.2	0.64	down	chr2:86251562-86251687	---	125	---	ensemble_refgene_antisense	---	POLR1A	chr2	+	8.6251562E7	8.6251687E7	7.01248	7.0191	6.54589	6.49604	7.27256	6.6326	5.71521	6.59946	6.16645	6.20242
TI19476REF_DMTF1_AS003	0.009941	0.46	34.07	49.92	0.68	down	chr7:86815346-86815513	---	167	---	ensemble_refgene_antisense	---	DMTF1	chr7	-	8.6815346E7	8.6815513E7	5.34758	5.9052	5.82051	5.90055	5.2153	4.70145	5.17981	5.28149	5.51365	4.98345
TI18117REF_ATF3_AS001	0.0100098	0.46	36.39	14.8	2.46	up	chr1:212785546-212785723	---	177	---	ensemble_refgene_antisense	---	ATF3	chr1	-	2.12785546E8	2.12785723E8	3.1234	3.77342	3.7616	3.92691	4.83356	6.61033	5.3713	5.45723	4.30026	4.39515
TI17863REF_CBX4_AS005	0.0101302	0.46	54.85	36.7	1.49	up	chr17:77809793-77809956	---	163	---	ensemble_refgene_antisense	---	CBX4	chr17	+	7.7809793E7	7.7809956E7	5.21765	5.36842	4.69926	5.55743	5.12807	6.27305	5.57698	5.72453	5.7911	5.72775
TI18958REF_AL136219.1_AS003	0.0101695	0.46	275.85	401.84	0.69	down	chr13:21948155-21948340	---	185	---	ensemble_refgene_antisense	---	AL136219.1	chr13	+	2.1948155E7	2.194834E7	8.78027	8.5817	8.70817	8.88446	8.27991	8.50472	8.45987	7.79155	7.77083	8.21869
TI18434REF_NR2F6_AS004	0.0104005	0.46	31.77	20.73	1.53	up	chr19:17353681-17353826	---	145	---	ensemble_refgene_antisense	---	NR2F6	chr19	+	1.7353681E7	1.7353826E7	4.28285	4.36958	4.78011	4.27986	4.13697	4.58461	4.98345	4.58461	5.41397	5.58884
TI17550REF_RBMS1_AS001	0.010466	0.46	81.06	137.32	0.59	down	chr2:161222439-161222550	---	111	---	ensemble_refgene_antisense	---	RBMS1	chr2	+	1.61222439E8	1.6122255E8	6.73728	7.03632	6.82784	7.13528	7.75214	6.26664	6.90501	6.82912	5.70723	6.20361
TI18047REF_ZNF655_AS004	0.0104721	0.46	117.21	170.99	0.69	down	chr7:99167660-99167793	---	133	---	ensemble_refgene_antisense	---	ZNF655	chr7	-	9.916766E7	9.9167793E7	7.3575	7.64267	7.23966	7.76563	7.06539	6.69388	7.15517	6.93469	7.26696	6.52097
TI16169REF_ELL2_AS012	0.0104857	0.46	180.96	86.13	2.1	up	chr5:95296832-95296987	---	155	---	ensemble_refgene_antisense	---	ELL2	chr5	+	9.5296832E7	9.5296987E7	5.97752	6.22012	5.91894	6.71638	7.29151	7.77837	7.27846	8.68266	6.85717	7.10784
ASK04740REF_RP11-73O6.4_AS004	0.0105683	0.46	66.9	112.23	0.6	down	chr6:129806421-129845207	---	38786	---	ensemble_refgene_antisense	---	RP11-73O6.4	chr6	-	1.29806421E8	1.29845207E8	6.76325	7.08689	7.20424	6.55239	6.42694	5.93214	6.93832	6.41159	5.44829	5.79575
TI16311REF_LIMCH1_AS011	0.0107505	0.46	16.39	29.54	0.55	down	chr4:41622728-41622830	---	102	---	ensemble_refgene_antisense	---	LIMCH1	chr4	-	4.1622728E7	4.162283E7	4.5445	4.80906	5.8835	4.60118	4.566	4.7036	4.32608	3.5026	4.18993	3.65779
TI17932REF_MFF_AS002	0.0108165	0.46	62.96	107.88	0.58	down	chr2:228214921-228215020	---	99	---	ensemble_refgene_antisense	---	MFF	chr2	-	2.28214921E8	2.2821502E8	6.5463	6.64851	7.7625	6.66299	6.12816	5.75428	6.68103	5.85138	5.89482	5.90773
TI16308REF_SON_AS011	0.0109323	0.46	41.72	66.1	0.63	down	chr21:34942173-34942276	---	103	---	ensemble_refgene_antisense	---	SON	chr21	-	3.4942173E7	3.4942276E7	6.31134	6.07161	6.39977	5.81271	5.61942	5.02178	5.9866	5.95243	5.09318	5.06589
TI19617REF_ATF6_AS001	0.0109417	0.46	85.64	134.55	0.64	down	chr1:161933117-161933216	---	99	---	ensemble_refgene_antisense	---	ATF6	chr1	-	1.61933117E8	1.61933216E8	7.11827	6.55385	7.43512	6.6944	7.54021	6.73112	6.4981	5.95077	6.6309	6.49721
TI17840REF_CACNG4_AS001	0.0111029	0.46	11.94	19.04	0.63	down	chr17:65021870-65021978	---	108	---	ensemble_refgene_antisense	---	CACNG4	chr17	-	6.502187E7	6.5021978E7	4.05906	3.90179	4.93869	4.33734	4.00085	3.18035	3.56965	3.45402	3.54617	4.3429
TI19863REF_NCR3LG1_AS001	0.011129	0.46	26.68	50.32	0.53	down	chr11:17378227-17378340	---	113	---	ensemble_refgene_antisense	---	NCR3LG1	chr11	-	1.7378227E7	1.737834E7	5.57066	5.09033	6.46566	5.44411	5.67601	5.69574	4.86963	4.44226	3.97134	4.91548
TI16307REF_SNX5_AS012	0.0111567	0.46	18.43	29.31	0.63	down	chr20:17929242-17929357	---	115	---	ensemble_refgene_antisense	---	SNX5	chr20	+	1.7929242E7	1.7929357E7	4.61918	5.08541	4.76912	5.53094	4.34311	4.60923	3.78842	4.33057	4.38673	4.11057
TI22099REF_RP11-1085N6.3_AS001	0.0111789	0.46	48.34	34.02	1.42	up	chr14:57132171-57132252	---	81	---	ensemble_refgene_antisense	---	RP11-1085N6.3	chr14	+	5.7132171E7	5.7132252E7	4.95104	5.45112	4.9334	4.66876	5.41846	5.40975	5.8931	5.60567	5.53759	5.73602
TI16442REF_SH3BP4_AS011	0.0112035	0.46	42.77	28.9	1.48	up	chr2:235867775-235867904	---	129	---	ensemble_refgene_antisense	---	SH3BP4	chr2	-	2.35867775E8	2.35867904E8	4.59839	4.78796	5.29111	4.60893	4.96047	5.64176	5.03716	5.11348	5.72733	5.78059
TI18960REF_PSEN1_AS002	0.011273	0.46	123.46	183.5	0.67	down	chr14:73688488-73688633	---	145	---	ensemble_refgene_antisense	---	PSEN1	chr14	-	7.3688488E7	7.3688633E7	7.80701	7.27638	7.36784	7.64865	7.48021	7.3675	7.39826	6.67556	6.53226	6.97279
TI16390REF_MGAT5_AS002	0.0113836	0.46	204.96	345.21	0.59	down	chr2:135210947-135211154	---	207	---	ensemble_refgene_antisense	---	MGAT5	chr2	-	1.35210947E8	1.35211154E8	8.26038	8.91847	7.89078	8.08958	8.97953	7.80621	8.09611	8.0679	7.25605	7.37651
TI16993REF_ANTXR1_AS005	0.0114615	0.46	59.51	92.1	0.65	down	chr2:69442063-69442197	---	134	---	ensemble_refgene_antisense	---	ANTXR1	chr2	-	6.9442063E7	6.9442197E7	6.27391	6.76302	6.89403	6.84555	5.83124	6.00945	6.42425	5.89003	5.58638	5.77175
TI16623REF_C4BPB_AS001	0.0114818	0.46	6.52	4.03	1.62	up	chr1:207270941-207271046	---	105	---	ensemble_refgene_antisense	---	C4BPB	chr1	-	2.07270941E8	2.07271046E8	1.96607	2.30126	1.39121	2.57368	1.80239	3.16381	2.73394	2.54118	2.92171	2.36702
ASK04858REF_TMEM92_AS002	0.0116325	0.46	38.38	65.73	0.58	down	chr17:48358456-48358712	---	256	---	ensemble_refgene_antisense	---	TMEM93	chr17	-	4.8358456E7	4.8358712E7	5.91485	5.99052	6.98417	5.73708	5.54732	5.70026	5.67295	4.65109	5.28854	5.20571
TI17826REF_C16orf5_AS001	0.011639	0.46	83.33	56.73	1.47	up	chr16:4568869-4568952	---	83	---	ensemble_refgene_antisense	---	C16orf5	chr16	+	4568869.0	4568952.0	5.58902	5.4383	5.70358	6.25326	6.12824	6.3318	6.27539	6.28786	6.80912	6.40627
TI18934REF_ZFC3H1_AS002	0.0117835	0.46	23.05	35.46	0.65	down	chr12:72004356-72004456	---	100	---	ensemble_refgene_antisense	---	ZFC3H1	chr12	+	7.2004356E7	7.2004456E7	5.30836	5.51528	5.35142	4.8762	4.67078	4.66161	5.146	4.62268	4.39145	4.01876
TI19806REF_TIAL1_AS002	0.0117892	0.46	16.77	29.22	0.57	down	chr10:121336285-121336563	---	278	---	ensemble_refgene_antisense	---	TIAL1	chr10	+	1.21336285E8	1.21336563E8	4.29153	5.04576	5.60689	5.16678	4.21552	4.32906	4.51283	3.81961	4.33943	3.54329
TI21814REF_GATC_AS001	0.0118056	0.46	24.99	44.21	0.57	down	chr12:120894693-120894799	---	106	---	ensemble_refgene_antisense	---	GATC	chr12	-	1.20894693E8	1.20894799E8	4.92274	5.25793	6.47143	5.21062	5.45072	3.83098	4.79177	4.95943	4.95943	4.88145
TI22872REF_RPE_AS001	0.0118232	0.46	29.42	45.31	0.65	down	chr2:210880034-210880136	---	102	---	ensemble_refgene_antisense	---	RPE	chr2	-	2.10880034E8	2.10880136E8	5.4441	5.78783	5.70252	5.053	5.50329	4.89719	5.2131	4.59513	5.48257	4.41225
TI17329REF_C9orf3_AS002	0.0118696	0.46	46.71	76.08	0.61	down	chr9:97848837-97848942	---	105	---	ensemble_refgene_antisense	---	C9orf3	chr9	-	9.7848837E7	9.7848942E7	5.61976	6.46286	6.81807	6.3097	6.0187	6.00755	5.89735	4.98305	5.64765	5.40037
TI17533REF_INSIG2_AS005	0.0119615	0.461	40.22	60.7	0.66	down	chr2:118857547-118857667	---	120	---	ensemble_refgene_antisense	---	INSIG2	chr2	-	1.18857547E8	1.18857667E8	6.05617	6.28235	5.78302	5.95022	5.52791	5.72934	5.61066	5.61144	4.75278	5.15255
TI16395REF_SIK1_AS012	0.0121892	0.462	80.02	22.16	3.61	up	chr21:44845152-44845285	---	133	---	ensemble_refgene_antisense	---	SIK1	chr21	+	4.4845152E7	4.4845285E7	4.10959	4.15552	3.31192	5.50255	5.25217	7.5301	4.82958	7.83501	4.86963	6.75398
TI20298REF_ZNF232_AS002	0.0122716	0.462	46	73.47	0.63	down	chr17:5011525-5011674	---	149	---	ensemble_refgene_antisense	---	ZNF232	chr17	+	5011525.0	5011674.0	6.20659	6.4727	6.71692	6.21717	5.36387	5.61032	5.9735	5.20569	5.7882	5.24639
TI17089REF_ATAD3B_AS005	0.0122915	0.462	127.97	89.84	1.42	up	chr1:1412912-1413030	---	118	---	ensemble_refgene_antisense	---	ATAD3B	chr1	-	1412912.0	1413030.0	6.15548	6.21791	6.49214	6.59413	6.96849	6.74491	6.93789	7.05668	7.15506	7.31048
TI18158REF_GNG5_AS001	0.0122936	0.462	31.45	48.07	0.65	down	chr1:84966939-84967053	---	114	---	ensemble_refgene_antisense	---	GNG5	chr1	+	8.4966939E7	8.4967053E7	5.55566	5.52493	6.04118	5.33316	5.46238	4.70949	5.22323	5.01131	5.66461	4.47368
TI16359REF_GUK1_AS003	0.0123785	0.462	59.43	32.23	1.84	up	chr1:228330744-228330885	---	141	---	ensemble_refgene_antisense	---	GUK1	chr1	-	2.28330744E8	2.28330885E8	5.20531	5.77965	4.51622	4.90768	4.62571	5.95336	5.27691	6.90956	5.8835	5.64951
TI16141REF_RBM14-RBM4_AS019	0.0125014	0.462	26.7	40.73	0.66	down	chr11:66393393-66393714	---	321	---	ensemble_refgene_antisense	---	RBM14-RBM4	chr11	-	6.6393393E7	6.6393714E7	5.27929	5.79615	5.62019	5.04938	4.97739	4.56902	4.91372	4.69685	5.38282	4.33955
TI18498REF_NPEPL1_AS002	0.0125242	0.462	167.98	239.61	0.7	down	chr20:57278594-57278757	---	163	---	ensemble_refgene_antisense	---	NPEPL1	chr20	-	5.7278594E7	5.7278757E7	8.0903	7.81858	7.91788	8.23482	7.44323	7.13716	7.678	7.72451	7.04408	7.58393
TI17485REF_CDC27_AS002	0.012612	0.462	10.02	16.77	0.6	down	chr17:45195367-45195544	---	177	---	ensemble_refgene_antisense	---	CDC27	chr17	+	4.5195367E7	4.5195544E7	3.67121	5.00988	3.84758	4.02218	3.77168	3.27246	3.67121	2.80661	3.6469	3.43258
TI18346REF_PSMD3_AS003	0.0127432	0.462	35.87	25.13	1.43	up	chr17:38137494-38137609	---	115	---	ensemble_refgene_antisense	---	PSMD3	chr17	-	3.8137494E7	3.8137609E7	4.49066	4.49244	4.80152	4.52149	4.93405	4.87865	5.20957	4.83694	5.61865	5.48694
TI16243REF_IFT122_AS001	0.0128855	0.462	24.31	36.76	0.66	down	chr3:129213878-129214250	---	372	---	ensemble_refgene_antisense	---	IFT122	chr3	-	1.29213878E8	1.2921425E8	5.32053	4.86963	5.8196	4.93691	5.03511	5.05463	4.49535	4.33679	4.96005	4.37604
TI20033REF_TTLL5_AS002	0.0129016	0.462	47.81	68.21	0.7	down	chr14:76299395-76299546	---	151	---	ensemble_refgene_antisense	---	TTLL5	chr14	-	7.6299395E7	7.6299546E7	6.14047	6.07076	6.66141	5.79027	5.77892	5.87174	5.79275	5.78607	5.35954	5.29335
ASK07165REF_DPP4_AS001	0.0129762	0.462	19.41	37.49	0.52	down	chr2:162929784-162931489	---	1705	---	ensemble_refgene_antisense	---	DPP5	chr2	+	1.62929784E8	1.62931489E8	6.08171	5.02393	5.96835	4.48582	4.56486	4.63331	4.62322	4.00681	3.63037	4.70508
TI17351REF_UCK2_AS002	0.0130803	0.462	25.94	15.83	1.64	up	chr1:165798262-165798403	---	141	---	ensemble_refgene_antisense	---	UCK2	chr1	-	1.65798262E8	1.65798403E8	3.59768	3.72099	3.58682	4.49477	4.50607	4.69563	4.20667	5.1953	4.69563	4.89928
TI16108REF_PIEZO2_AS008	0.0132572	0.462	56.64	136.28	0.42	down	chr18:10714780-10714915	---	135	---	ensemble_refgene_antisense	---	PIEZO2	chr18	+	1.071478E7	1.0714915E7	7.5593	7.77577	6.59042	7.90349	5.60545	6.75734	5.66921	6.22186	4.97093	5.70695
TI21109REF_SLC6A8_AS002	0.0132631	0.462	17.11	26.44	0.65	down	chrX:152959145-152959260	---	115	---	ensemble_refgene_antisense	---	SLC6A8	chrX	-	1.52959145E8	1.5295926E8	4.30363	4.8212	5.40957	4.59689	4.47492	4.26469	4.30333	4.55434	3.51519	4.0539
TI17542REF_POLR1A_AS005	0.0133388	0.462	24.55	38.99	0.63	down	chr2:86252857-86253120	---	263	---	ensemble_refgene_antisense	---	POLR1A	chr2	+	8.6252857E7	8.625312E7	5.61868	5.37278	4.70683	5.06435	5.64482	4.30333	5.05425	4.93239	4.8429	4.16304
TI16251REF_TPCN1_AS009	0.013486	0.462	254.29	358.05	0.71	down	chr12:113734214-113734442	---	228	---	ensemble_refgene_antisense	---	TPCN1	chr12	-	1.13734214E8	1.13734442E8	8.59689	8.41085	8.71159	8.3598	8.32299	8.00919	8.5597	8.25614	7.72157	7.61199
TI16156REF_ABTB2_AS008	0.0135368	0.462	48.03	32.36	1.48	up	chr11:34267309-34267406	---	97	---	ensemble_refgene_antisense	---	ABTB2	chr11	+	3.4267309E7	3.4267406E7	5.21081	5.212	4.49974	4.9965	5.14303	5.28956	5.57698	5.84105	6.10132	5.32679
TI16258REF_SNX29_AS014	0.0136028	0.462	19.33	28.88	0.67	down	chr16:12353215-12353390	---	175	---	ensemble_refgene_antisense	---	SNX29	chr16	-	1.2353215E7	1.235339E7	4.97666	4.76715	5.21859	4.67752	4.60253	4.0112	4.16441	4.75522	3.78043	4.85817
ASK05886REF_SYTL4_AS001	0.0136464	0.462	126.41	240.77	0.53	down	chrX:99929548-99930652	---	1104	---	ensemble_refgene_antisense	---	SYTL5	chrX	+	9.9929548E7	9.9930652E7	7.65671	7.75643	9.11858	6.91309	8.09494	7.56524	6.64177	7.11368	6.97631	6.81979
TI16067REF_PRKCZ_AS035	0.0136571	0.462	27.9	19.06	1.46	up	chr1:2101439-2101557	---	118	---	ensemble_refgene_antisense	---	PRKCZ	chr1	-	2101439.0	2101557.0	3.7412	4.54619	4.1262	4.82063	4.01179	4.73524	4.89411	4.78273	4.72482	5.08029
TI16891REF_RC3H1_AS007	0.0136742	0.462	131.33	190.88	0.69	down	chr1:173900861-173900949	---	88	---	ensemble_refgene_antisense	---	RC3H1	chr1	+	1.73900861E8	1.73900949E8	7.42488	7.32982	7.95223	7.26557	7.8923	7.02627	6.74791	6.82847	7.46138	7.32809
ASK05909REF_CC2D2A_AS001	0.0137389	0.462	169.51	241.6	0.7	down	chr4:15601099-15601423	---	324	---	ensemble_refgene_antisense	---	CC2D3A	chr4	-	1.5601099E7	1.5601423E7	8.12593	7.9008	8.33951	7.85112	7.34701	7.64386	7.45258	7.05071	7.62811	7.45767
TI16643REF_CHKA_AS007	0.0138745	0.464	32.8	20.12	1.63	up	chr11:67849150-67849343	---	193	---	ensemble_refgene_antisense	---	CHKA	chr11	+	6.784915E7	6.7849343E7	3.87628	5.03276	4.01631	4.45771	4.25276	4.89251	5.00385	5.82107	4.65884	5.00864
TI16035REF_MSI2_AS041	0.0140293	0.464	79.37	125.06	0.63	down	chr17:55759223-55759407	---	184	---	ensemble_refgene_antisense	---	MSI2	chr17	-	5.5759223E7	5.5759407E7	7.15293	6.69815	6.95483	6.78757	7.22095	6.97401	6.16337	6.83374	5.84065	5.94732
TI18192REF_GFRA1_AS004	0.014177	0.464	64.88	43.28	1.5	up	chr10:117860524-117860642	---	118	---	ensemble_refgene_antisense	---	GFRA1	chr10	+	1.17860524E8	1.17860642E8	5.70562	5.03276	5.5468	5.63233	5.24329	5.99052	5.78089	6.78571	6.04415	5.70408
TI16745REF_CHTOP_AS001	0.0142721	0.464	31.29	48.69	0.64	down	chr1:153612027-153612173	---	146	---	ensemble_refgene_antisense	---	CHTOP	chr1	-	1.53612027E8	1.53612173E8	5.22259	5.45516	6.00504	5.97443	5.35234	4.43274	4.61681	5.49096	5.32224	5.18329
TI16531REF_ANXA5_AS004	0.0143421	0.464	132.52	210.68	0.63	down	chr4:122590461-122590618	---	157	---	ensemble_refgene_antisense	---	ANXA5	chr4	+	1.22590461E8	1.22590618E8	7.67083	8.02946	7.89078	7.69731	7.28825	7.84851	6.90971	7.37636	6.82572	6.49696
TI18833REF_HERC4_AS003	0.0143948	0.464	34.76	57.64	0.6	down	chr10:69833812-69833948	---	136	---	ensemble_refgene_antisense	---	HERC4	chr10	+	6.9833812E7	6.9833948E7	6.05048	6.07089	6.24411	5.94097	4.921	5.80955	4.71143	5.04592	5.27929	4.95712
TI16894REF_SYNC_AS005	0.0144021	0.464	31.76	53.22	0.6	down	chr1:33150113-33150212	---	99	---	ensemble_refgene_antisense	---	SYNC	chr1	+	3.3150113E7	3.3150212E7	5.57872	6.06253	5.15927	5.60479	6.24585	5.40033	4.29675	5.36956	4.80401	5.283
ASK06065REF_GFPT1_AS001	0.0145501	0.464	7.74	10.89	0.71	down	chr2:69568299-69568781	---	482	---	ensemble_refgene_antisense	---	GFPT2	chr2	+	6.9568299E7	6.9568781E7	3.73614	3.26732	3.88263	3.37094	2.95074	3.05114	2.80161	3.16999	3.22326	2.72723
TI16116REF_ANKRD10_AS015	0.0147586	0.464	353.41	501.09	0.71	down	chr13:111554442-111554706	---	264	---	ensemble_refgene_antisense	---	ANKRD10	chr13	+	1.11554442E8	1.11554706E8	8.39553	9.0274	9.35436	9.29868	8.75067	8.33822	8.78333	8.4608	8.33783	8.61277
TI22418REF_DERL2_AS001	0.0147826	0.464	28.01	42.95	0.65	down	chr17:5384492-5384615	---	123	---	ensemble_refgene_antisense	---	DERL2	chr17	+	5384492.0	5384615.0	5.06419	5.11832	5.87216	5.47363	5.57645	4.69403	5.34994	4.35105	5.24682	4.605
TI17381REF_AKR1C1_AS001	0.0147942	0.464	20.6	32.81	0.63	down	chr10:5007990-5008096	---	106	---	ensemble_refgene_antisense	---	AKR1C1	chr10	-	5007990.0	5008096.0	5.30441	4.92625	5.35742	5.23559	4.33773	4.84038	4.46842	3.6821	4.39922	4.63875
TI17280REF_PFN2_AS006	0.0148293	0.464	16.17	28.19	0.57	down	chr3:149685241-149685354	---	113	---	ensemble_refgene_antisense	---	PFN2	chr3	+	1.49685241E8	1.49685354E8	5.02793	4.78218	5.21859	4.61415	4.42548	3.34548	4.18092	3.78026	5.16369	3.81185
TI23255REF_KIF15_AS001	0.0148536	0.464	10.68	6.62	1.61	up	chr3:44885588-44885716	---	128	---	ensemble_refgene_antisense	---	KIF15	chr3	-	4.4885588E7	4.4885716E7	2.86694	3.18035	1.93995	2.9143	2.71846	3.81221	3.69996	3.53692	3.3215	2.92212
TI17544REF_RTN4_AS001	0.0148675	0.464	29.35	48.89	0.6	down	chr2:55201194-55201395	---	201	---	ensemble_refgene_antisense	---	RTN4	chr2	+	5.5201194E7	5.5201395E7	5.33952	6.04078	5.84432	5.39044	5.42484	5.40942	4.56882	4.1118	5.48081	5.01292
TI18001REF_BAP1_AS002	0.0150638	0.464	68.67	48.42	1.42	up	chr3:52438946-52439058	---	112	---	ensemble_refgene_antisense	---	BAP1	chr3	+	5.2438946E7	5.2439058E7	5.865	5.9003	5.72384	5.20423	5.277	5.95077	6.57784	6.1754	5.75582	6.25493
TI17740REF_LDLRAD3_AS003	0.0150811	0.464	38.1	59.31	0.64	down	chr11:36156552-36156664	---	112	---	ensemble_refgene_antisense	---	LDLRAD3	chr11	-	3.6156552E7	3.6156664E7	5.91907	6.22901	6.40098	5.83317	5.0514	5.49298	5.01116	5.52779	5.50665	4.92766
TI17486REF_BZRAP1_AS001	0.015174	0.464	61.13	42.07	1.45	up	chr17:56383900-56384023	---	123	---	ensemble_refgene_antisense	---	BZRAP1	chr17	+	5.63839E7	5.6384023E7	5.65349	4.98345	5.01365	5.50517	5.7997	5.94948	5.9712	5.67504	6.07779	6.20291
TI19300REF_RNF24_AS003	0.0152033	0.464	544.05	805.65	0.68	down	chr20:3913106-3913302	---	196	---	ensemble_refgene_antisense	---	RNF24	chr20	+	3913106.0	3913302.0	9.73832	9.45049	9.5565	9.91991	9.58691	8.88611	9.69934	8.80521	8.70472	9.5495
TI18961REF_SCFD1_AS003	0.0152137	0.464	29.01	43.94	0.66	down	chr14:31184212-31184318	---	106	---	ensemble_refgene_antisense	---	SCFD1	chr14	-	3.1184212E7	3.1184318E7	5.44411	5.29774	5.8668	5.8328	4.82802	4.988	5.11149	5.10161	5.00983	4.28865
TI16134REF_FARP1_AS013	0.0152594	0.464	15.22	20.62	0.74	down	chr13:98919518-98919610	---	92	---	ensemble_refgene_antisense	---	FARP1	chr13	-	9.8919518E7	9.891961E7	3.94508	4.64846	4.33226	4.66876	4.21678	3.99761	4.04855	3.77646	4.11398	3.90774
TI20891REF_FAM135A_AS002	0.0155294	0.468	72.62	105.59	0.69	down	chr6:71183739-71183840	---	101	---	ensemble_refgene_antisense	---	FAM135A	chr6	-	7.1183739E7	7.118384E7	6.5596	6.87465	6.80399	6.81368	6.54157	6.28773	6.94403	5.79487	5.96627	6.12565
TI17280REF_PFN2_AS004	0.0155914	0.468	11.98	20.41	0.59	down	chr3:149684386-149684500	---	114	---	ensemble_refgene_antisense	---	PFN2	chr3	+	1.49684386E8	1.496845E8	4.35137	4.46096	5.20291	4.47492	3.24699	3.73168	4.01718	3.61814	3.2781	3.47378
TI17601REF_TRIM2_AS006	0.0157781	0.469	20.73	31.55	0.66	down	chr4:154175588-154175698	---	110	---	ensemble_refgene_antisense	---	TRIM2	chr4	-	1.54175588E8	1.54175698E8	5.09693	5.30176	4.53624	5.38396	4.56194	4.53288	4.38818	4.14173	4.08325	4.92766
TI16362REF_PABPC4_AS011	0.0159318	0.469	21.39	11.47	1.86	up	chr1:40034356-40034467	---	111	---	ensemble_refgene_antisense	---	PABPC4	chr1	+	4.0034356E7	4.0034467E7	2.67127	3.50975	3.46979	4.12764	3.80216	4.30333	4.2699	5.2424	3.54773	4.93741
TI17920REF_ATIC_AS002	0.015948	0.469	32.59	51.22	0.64	down	chr2:216211828-216212023	---	195	---	ensemble_refgene_antisense	---	ATIC	chr2	-	2.16211828E8	2.16212023E8	6.21403	5.876	5.72255	5.44411	5.11832	5.27569	5.35526	4.40189	5.40488	4.90042
TI16402REF_HMCN2_AS011	0.0160235	0.469	40.86	62.31	0.66	down	chr9:133266478-133266651	---	173	---	ensemble_refgene_antisense	---	HMCN2	chr9	-	1.33266478E8	1.33266651E8	6.03165	5.80094	5.77175	5.92989	6.25425	5.85462	5.7859	5.03518	4.74605	5.54891
TI17949REF_SUCLG1_AS004	0.0162123	0.469	74.79	114.38	0.65	down	chr2:84660176-84660295	---	119	---	ensemble_refgene_antisense	---	SUCLG1	chr2	+	8.4660176E7	8.4660295E7	6.55554	6.9549	7.00277	6.87974	6.77788	6.64251	6.56399	5.63329	6.68405	5.8067
TI16359REF_GUK1_AS002	0.0162129	0.469	34.36	21.24	1.62	up	chr1:228332621-228332765	---	144	---	ensemble_refgene_antisense	---	GUK1	chr1	-	2.28332621E8	2.28332765E8	4.01459	4.92766	4.6355	4.08017	4.36614	4.87378	4.81229	6.07035	5.14947	4.81343
TI21072REF_COL15A1_AS002	0.0163761	0.469	10.24	16.19	0.63	down	chr9:101756070-101756173	---	103	---	ensemble_refgene_antisense	---	COL15A1	chr9	-	1.0175607E8	1.01756173E8	3.78273	4.34543	4.77143	3.97386	3.19406	3.39835	3.33615	3.11888	3.77083	3.36179
ASK05876REF_HECTD2_AS001	0.0164483	0.469	57.78	96.9	0.6	down	chr10:93247016-93247467	---	451	---	ensemble_refgene_antisense	---	HECTD3	chr10	-	9.3247016E7	9.3247467E7	6.64227	7.03856	7.08644	6.3116	5.89559	6.65811	6.11333	5.74939	5.34843	5.6004
TI16420REF_OTOG_AS001	0.0167222	0.469	42.43	59.65	0.71	down	chr11:17656630-17656765	---	135	---	ensemble_refgene_antisense	---	OTOG	chr11	-	1.765663E7	1.7656765E7	5.59715	5.6388	6.4393	6.00412	5.79464	5.57698	5.68119	5.67983	5.04283	5.26101
TI19889REF_CLPB_AS001	0.0167346	0.469	46.81	63.69	0.73	down	chr11:72011041-72011144	---	103	---	ensemble_refgene_antisense	---	CLPB	chr11	+	7.2011041E7	7.2011144E7	6.17063	5.99343	6.13143	5.86927	5.78265	5.85445	5.89349	5.7545	5.21397	5.234
TI18977REF_FKBP3_AS003	0.0168897	0.469	91.26	137.12	0.67	down	chr14:45603122-45603413	---	291	---	ensemble_refgene_antisense	---	FKBP3	chr14	+	4.5603122E7	4.5603413E7	7.21951	6.72221	7.46952	6.81668	7.25043	6.04012	6.46543	6.27209	6.8409	7.1482
TI16798REF_LUC7L3_AS006	0.0169456	0.469	30.95	48.63	0.64	down	chr17:48831350-48831514	---	164	---	ensemble_refgene_antisense	---	LUC7L3	chr17	-	4.883135E7	4.8831514E7	5.78786	4.86963	6.42653	5.47316	5.44334	4.59925	5.28401	5.26328	4.98345	4.83516
TI16993REF_ANTXR1_AS001	0.0170496	0.469	185.66	279.6	0.66	down	chr2:69466014-69466152	---	138	---	ensemble_refgene_antisense	---	ANTXR1	chr2	-	6.9466014E7	6.9466152E7	8.10664	8.67392	8.58908	7.87668	7.37186	7.50401	7.83213	7.72967	7.52177	7.30178
TI16095REF_HPCAL1_AS005	0.0172395	0.469	9.21	14.15	0.65	down	chr2:10450180-10450332	---	152	---	ensemble_refgene_antisense	---	HPCAL1	chr2	-	1.045018E7	1.0450332E7	3.58797	3.98354	3.58797	3.8436	4.09209	2.90127	3.38493	3.81797	2.52716	3.58797
TI16289REF_KLC1_AS005	0.0173004	0.469	62.79	107.82	0.58	down	chr14:104147380-104147479	---	99	---	ensemble_refgene_antisense	---	KLC1	chr14	-	1.0414738E8	1.04147479E8	6.27389	6.89566	7.76311	6.87116	5.94065	6.38073	6.26503	5.96779	5.92687	5.5291
TI16375REF_NR4A1_AS012	0.0173178	0.469	122.96	37.18	3.31	up	chr12:52447977-52448088	---	111	---	ensemble_refgene_antisense	---	NR4A1	chr12	-	5.2447977E7	5.2448088E7	4.57179	5.14828	4.93405	5.44411	5.9658	8.60501	6.96897	8.35972	4.62502	6.35817
TI20300REF_TK1_AS001	0.0173202	0.469	24.6	16.5	1.49	up	chr17:76171882-76171998	---	116	---	ensemble_refgene_antisense	---	TK1	chr17	+	7.6171882E7	7.6171998E7	3.6469	3.91959	4.22445	4.35954	4.0557	4.29934	4.56685	5.2452	4.99415	4.20349
TI18968REF_METTL17_AS003	0.017343	0.469	58.08	90.04	0.64	down	chr14:21464111-21464345	---	234	---	ensemble_refgene_antisense	---	METTL17	chr14	-	2.1464111E7	2.1464345E7	6.19446	6.5214	6.81007	7.02809	5.89073	5.97557	6.03575	5.36723	6.35817	5.76957
TI16880REF_PTBP2_AS008	0.0173493	0.469	44.92	68.52	0.66	down	chr1:97262663-97262770	---	107	---	ensemble_refgene_antisense	---	PTBP2	chr1	-	9.7262663E7	9.726277E7	5.79889	5.65966	6.98453	5.98176	6.04974	5.54977	5.19941	5.93393	5.57698	5.39293
TI16216REF_TIA1_AS015	0.0173711	0.469	11.08	17.72	0.63	down	chr2:70455378-70455469	---	91	---	ensemble_refgene_antisense	---	TIA1	chr2	+	7.0455378E7	7.0455469E7	4.18029	4.06713	3.93479	4.1071	4.42761	3.35122	4.14271	3.1188	4.09007	2.8525
TI24099REF_MAGIX_AS001	0.0173792	0.469	26.44	37.2	0.71	down	chrX:49018995-49019097	---	102	---	ensemble_refgene_antisense	---	MAGIX	chrX	-	4.9018995E7	4.9019097E7	5.21751	5.52466	5.02289	4.8451	5.45732	4.57948	5.19134	4.93239	4.38076	4.74605
TI16395REF_SIK1_AS010	0.0174265	0.469	55.48	19.78	2.8	up	chr21:44842595-44842822	---	227	---	ensemble_refgene_antisense	---	SIK1	chr21	+	4.4842595E7	4.4842822E7	3.10693	4.40189	4.43549	5.17961	4.38736	6.9414	5.05824	7.43742	4.605	5.134
TI16209REF_HNRNPH3_AS005	0.0174906	0.469	9.16	14.65	0.63	down	chr10:70097895-70098003	---	108	---	ensemble_refgene_antisense	---	HNRNPH3	chr10	-	7.0097895E7	7.0098003E7	3.7005	3.85006	4.75344	3.06628	3.97563	3.21892	3.18939	3.53692	2.79759	3.43839
TI23568REF_GPX3_AS001	0.0176389	0.469	111.92	68.28	1.64	up	chr5:150400481-150400615	---	134	---	ensemble_refgene_antisense	---	GPX3	chr5	-	1.50400481E8	1.50400615E8	5.24051	6.36397	6.87056	5.53314	6.44053	6.70322	6.81423	6.95797	6.72425	7.03877
TI21073REF_HSPA5_AS001	0.0177194	0.469	20.1	11.75	1.71	up	chr9:127999461-127999580	---	119	---	ensemble_refgene_antisense	---	HSPA5	chr9	+	1.27999461E8	1.2799958E8	3.51408	3.39467	3.89639	3.53385	3.41352	5.41224	4.19528	4.7188	3.61417	3.91234
TI17323REF_RP11-598P20.5_AS004	0.0178444	0.469	41.57	65.13	0.64	down	chr8:42885183-42885379	---	196	---	ensemble_refgene_antisense	---	RP11-598P20.5	chr8	-	4.2885183E7	4.2885379E7	6.14639	6.38678	5.67544	5.62698	6.27323	6.04248	5.7132	5.35281	4.93085	5.0545
TI18445REF_PARD3B_AS003	0.0178957	0.469	22.89	31.67	0.72	down	chr2:206119720-206119836	---	116	---	ensemble_refgene_antisense	---	PARD3B	chr2	-	2.0611972E8	2.06119836E8	4.6973	5.06054	5.41073	4.77546	4.9627	4.62302	4.77546	4.55067	4.79196	4.05
TI16142REF_AHNAK2_AS005	0.0179465	0.469	197.89	311.08	0.64	down	chr14:105406122-105406225	---	103	---	ensemble_refgene_antisense	---	AHNAK2	chr14	+	1.05406122E8	1.05406225E8	8.34584	8.36467	8.74979	8.32528	7.60231	8.0635	7.87171	6.88001	7.68217	7.85231
TI18850REF_ACCS_AS003	0.0179951	0.469	24.35	39.82	0.61	down	chr11:44104485-44104607	---	122	---	ensemble_refgene_antisense	---	ACCS	chr11	-	4.4104485E7	4.4104607E7	4.71502	5.41647	6.25793	5.21133	4.95758	4.90598	4.53033	4.89775	4.01635	4.88712
TI18983REF_TM9SF1_AS003	0.0181028	0.469	9.68	14.17	0.68	down	chr14:24660512-24660636	---	124	---	ensemble_refgene_antisense	---	TM9SF1	chr14	+	2.4660512E7	2.4660636E7	3.76922	4.07281	3.10545	4.23043	3.92598	3.17447	3.4967	3.35414	3.37316	3.18375
TI16121REF_NPAS2_AS006	0.0181322	0.469	62.02	89.89	0.69	down	chr2:101469164-101469302	---	138	---	ensemble_refgene_antisense	---	NPAS2	chr2	-	1.01469164E8	1.01469302E8	6.92404	6.55165	6.28048	6.41471	6.26163	6.09927	5.63771	6.62959	5.88353	5.73025
TI18448REF_TTLL4_AS004	0.0181654	0.469	22.31	35.74	0.62	down	chr2:219611230-219611681	---	451	---	ensemble_refgene_antisense	---	TTLL4	chr2	-	2.1961123E8	2.19611681E8	5.15548	5.18369	5.3877	5.06817	4.98473	5.18822	5.19982	4.10329	3.92414	4.19103
TI16879REF_MTR_AS005	0.01826	0.469	64.95	93.97	0.69	down	chr1:237065390-237065525	---	135	---	ensemble_refgene_antisense	---	MTR	chr1	-	2.3706539E8	2.37065525E8	6.73389	6.49081	6.73985	6.43688	6.35112	6.45933	6.34639	5.76697	6.29467	5.44565
TI16531REF_ANXA5_AS007	0.0183084	0.469	34.05	51.85	0.66	down	chr4:122599227-122599325	---	98	---	ensemble_refgene_antisense	---	ANXA5	chr4	+	1.22599227E8	1.22599325E8	5.44982	5.97884	6.06975	5.79066	5.17473	5.54143	4.94642	5.60096	5.01553	4.54996
ASK07159REF_WNT5A_AS001	0.0183243	0.469	3.91	6.19	0.63	down	chr3:55501439-55501787	---	348	---	ensemble_refgene_antisense	---	WNT6A	chr3	+	5.5501439E7	5.5501787E7	2.30645	2.49811	3.21536	3.14849	1.96576	2.24367	1.85115	2.45354	1.50738	1.98236
TI16049REF_DSCAML1_AS017	0.0183852	0.469	54.95	85.1	0.65	down	chr11:117674773-117674865	---	92	---	ensemble_refgene_antisense	---	DSCAML1	chr11	+	1.17674773E8	1.17674865E8	6.10507	6.40477	7.10156	6.27918	6.14725	6.1984	5.82948	6.15621	5.03438	5.88838
TI18016REF_FAT1_AS001	0.0184203	0.469	126.69	81.48	1.55	up	chr4:187615054-187615150	---	96	---	ensemble_refgene_antisense	---	FAT1	chr4	+	1.87615054E8	1.8761515E8	5.895	6.50885	6.53167	6.43688	6.35192	7.15421	6.47143	7.89139	6.85717	6.75827
TI16614REF_ANK1_AS009	0.0184698	0.469	24.64	16.11	1.53	up	chr8:41729932-41730055	---	123	---	ensemble_refgene_antisense	---	ANK1	chr8	+	4.1729932E7	4.1730055E7	4.25496	3.35842	4.41896	3.71101	4.2887	4.60593	4.7914	4.21393	4.53209	5.17755
TI19141REF_SLC39A6_AS001	0.0184743	0.469	14.1	23.44	0.6	down	chr18:33689041-33689123	---	82	---	ensemble_refgene_antisense	---	SLC39A6	chr18	+	3.3689041E7	3.3689123E7	5.27149	4.11973	4.51021	4.23526	4.60047	4.13248	3.66221	3.25327	3.62923	4.61697
TI20720REF_TRIM42_AS002	0.0187343	0.474	55.91	37.6	1.49	up	chr3:140399086-140399196	---	110	---	ensemble_refgene_antisense	---	TRIM42	chr3	-	1.40399086E8	1.40399196E8	5.29404	4.83218	5.89005	4.65075	5.47924	5.5897	5.74852	5.97332	6.16862	5.75168
TI18215REF_GAB2_AS002	0.0188954	0.476	24.83	43.11	0.58	down	chr11:77932207-77932327	---	120	---	ensemble_refgene_antisense	---	GAB2	chr11	+	7.7932207E7	7.7932327E7	5.55482	5.27566	5.4385	5.85885	5.00402	5.26914	5.35285	4.62267	4.50254	3.6305
TI16070REF_CSNK1D_AS008	0.0189426	0.476	15.09	9.21	1.64	up	chr17:80228801-80228921	---	120	---	ensemble_refgene_antisense	---	CSNK1D	chr17	+	8.0228801E7	8.0228921E7	3.16805	3.10495	3.59855	3.19942	2.92617	3.19942	4.60513	4.59019	4.06059	3.33094
TI17277REF_PVRL3_AS007	0.0192266	0.477	97.17	138.77	0.7	down	chr3:110918257-110918403	---	146	---	ensemble_refgene_antisense	---	PVRL3	chr3	-	1.10918257E8	1.10918403E8	7.31776	6.99267	7.65703	7.01171	6.58549	6.78313	6.50835	6.26479	6.65043	7.01274
TI17205REF_DSG2_AS001	0.0193792	0.477	100.82	40.47	2.49	up	chr18:29127994-29128143	---	149	---	ensemble_refgene_antisense	---	DSG2	chr18	-	2.9127994E7	2.9128143E7	6.42164	5.82174	3.5251	5.78897	5.11832	7.20702	6.41741	5.99815	7.53506	6.32769
TI16975REF_SOGA2_AS004	0.0197549	0.477	49.6	68.68	0.72	down	chr18:8799869-8799970	---	101	---	ensemble_refgene_antisense	---	SOGA2	chr18	-	8799869.0	8799970.0	6.13881	5.93925	5.60893	6.45344	6.35112	5.68189	5.83124	5.7614	5.41397	5.67922
TI16375REF_NR4A1_AS013	0.0197665	0.477	168.35	38.24	4.4	up	chr12:52445834-52446035	---	201	---	ensemble_refgene_antisense	---	NR4A1	chr12	-	5.2445834E7	5.2446035E7	4.38641	4.55067	3.96914	6.01434	7.34638	8.80392	6.95619	9.03543	4.95039	7.43742
TI16375REF_NR4A1_AS002	0.0198251	0.477	100.11	63.51	1.58	up	chr12:52447580-52447741	---	161	---	ensemble_refgene_antisense	---	NR4A1	chr12	-	5.244758E7	5.2447741E7	5.54962	5.8086	6.14563	5.68748	6.73583	7.06539	6.53343	6.99708	6.09575	6.74256
TI18792REF_EXTL2_AS001	0.0198394	0.477	19.51	27.38	0.71	down	chr1:101344808-101344890	---	82	---	ensemble_refgene_antisense	---	EXTL2	chr1	+	1.01344808E8	1.0134489E8	4.48156	4.75469	4.59627	4.94628	5.07722	4.38657	4.2287	3.88209	4.38099	4.76027
TI16134REF_FARP1_AS017	0.0201689	0.477	84.66	146.98	0.58	down	chr13:99053706-99053877	---	171	---	ensemble_refgene_antisense	---	FARP1	chr13	-	9.9053706E7	9.9053877E7	6.92755	7.86863	7.52831	6.78315	6.87203	7.21821	6.51098	6.12495	5.5683	6.80276
ASK06463REF_ARHGAP28_AS001	0.02022	0.477	32.88	47.5	0.69	down	chr18:6873413-6875001	---	1588	---	ensemble_refgene_antisense	---	ARHGAP29	chr18	-	6873413.0	6875001.0	5.52167	5.93641	5.30319	5.28616	5.78336	5.25524	5.40771	5.06265	5.20354	4.47361
ASK05397REF_IL7_AS001	0.0203146	0.477	99.59	60.52	1.65	up	chr8:79717457-79717711	---	254	---	ensemble_refgene_antisense	---	IL7	chr8	+	7.9717457E7	7.9717711E7	6.39069	6.40019	4.9754	6.20398	5.60825	6.22578	6.9411	6.91264	6.76079	6.55614
TI23756REF_EVX1_AS001	0.0203399	0.477	39.15	25.92	1.51	up	chr7:27284554-27284650	---	96	---	ensemble_refgene_antisense	---	EVX1	chr7	-	2.7284554E7	2.728465E7	4.47239	5.15058	4.53209	4.55437	4.75142	4.75219	5.21367	5.04667	5.70334	5.94538
ASK05411REF_TPD52_AS001	0.0204678	0.477	23.49	36.79	0.64	down	chr8:80904214-80904681	---	467	---	ensemble_refgene_antisense	---	TPD53	chr8	+	8.0904214E7	8.0904681E7	4.83319	4.85991	6.22655	5.18722	4.88104	4.6511	4.79661	4.65738	4.75757	4.11307
TI23513REF_NLN_AS001	0.0205395	0.477	36.31	24.83	1.46	up	chr5:65071175-65071310	---	135	---	ensemble_refgene_antisense	---	NLN	chr5	-	6.5071175E7	6.507131E7	4.10739	4.8637	5.20405	4.28343	4.69362	4.85027	4.98198	5.39124	5.27929	5.61485
ASK05097REF_CWF19L1_AS002	0.0205609	0.477	36.71	56.1	0.65	down	chr10:101992849-101992981	---	132	---	ensemble_refgene_antisense	---	CWF19L1	chr10	+	1.01992849E8	1.01992981E8	5.82473	5.1767	6.42457	5.44756	6.15796	5.19301	4.93454	5.04166	5.69019	5.33815
ASK06043REF_TSPAN13_AS001	0.0206631	0.477	85.65	56.64	1.51	up	chr7:16823650-16824073	---	423	---	ensemble_refgene_antisense	---	TSPAN14	chr7	-	1.682365E7	1.6824073E7	5.42528	5.8642	5.42561	5.88744	6.49874	6.29138	6.56047	6.95238	6.13079	6.37396
TI16169REF_ELL2_AS009	0.0206938	0.477	119.73	62.66	1.91	up	chr5:95296054-95296191	---	137	---	ensemble_refgene_antisense	---	ELL2	chr5	+	9.5296054E7	9.5296191E7	5.65349	5.45606	6.27555	5.93167	6.51243	7.06585	6.76997	8.31893	6.26062	6.30963
TI16218REF_SEC31A_AS006	0.0207965	0.477	175.06	259.13	0.68	down	chr4:83763846-83764135	---	289	---	ensemble_refgene_antisense	---	SEC31A	chr4	+	8.3763846E7	8.3764135E7	7.87795	8.26912	8.71299	7.83374	7.37583	7.37374	7.78753	7.18454	7.75646	7.36327
TI16693REF_HNRNPL_AS002	0.0208288	0.477	20.52	12.45	1.65	up	chr19:39334811-39335275	---	464	---	ensemble_refgene_antisense	---	HNRNPL	chr19	+	3.9334811E7	3.9335275E7	4.40081	3.20802	3.46979	3.50128	3.59425	4.31982	4.74605	4.60484	3.47736	4.85465
TI18474REF_REV1_AS003	0.0208339	0.477	41.2	62.29	0.66	down	chr2:100021989-100022096	---	107	---	ensemble_refgene_antisense	---	REV1	chr2	+	1.00021989E8	1.00022096E8	5.95035	5.98211	6.51422	5.88838	5.45197	5.65349	5.34677	5.69864	5.68748	4.64265
TI16930REF_KRT8_AS002	0.0208561	0.477	28.12	43.46	0.65	down	chr12:53341932-53342217	---	285	---	ensemble_refgene_antisense	---	KRT8	chr12	+	5.3341932E7	5.3342217E7	5.12324	5.0635	5.84386	5.20306	5.9563	4.14474	5.16793	4.7128	5.17583	5.07422
TI19226REF_UBR3_AS002	0.0209543	0.477	132.57	184.94	0.72	down	chr2:170785248-170785357	---	109	---	ensemble_refgene_antisense	---	UBR3	chr2	-	1.70785248E8	1.70785357E8	7.49316	7.31229	7.58408	7.51731	7.72974	6.7935	6.76997	6.99927	7.72472	7.17228
TI16358REF_RABGGTB_AS010	0.0210614	0.477	4.76	8.01	0.59	down	chr1:76257581-76257763	---	182	---	ensemble_refgene_antisense	---	RABGGTB	chr1	-	7.6257581E7	7.6257763E7	2.67127	2.95621	4.00391	2.95314	2.4028	1.81148	2.70827	2.14448	2.8945	1.89765
TI16429REF_PKM_AS006	0.0211189	0.477	48.56	77.46	0.63	down	chr15:72495893-72496004	---	111	---	ensemble_refgene_antisense	---	PKM	chr15	+	7.2495893E7	7.2496004E7	6.35993	6.997	6.11759	6.23104	5.65349	6.06899	5.99141	5.72545	4.94671	5.48333
TI18609REF_PGM3_AS001	0.0212261	0.477	86.86	120.33	0.72	down	chr6:83878486-83878611	---	125	---	ensemble_refgene_antisense	---	PGM3	chr6	+	8.3878486E7	8.3878611E7	6.72567	6.96801	7.12046	6.94458	6.77788	6.96734	6.72863	6.51152	6.19788	6.00445
TI16412REF_SRSF4_AS004	0.0212878	0.477	58.31	77.55	0.75	down	chr1:29497456-29497726	---	270	---	ensemble_refgene_antisense	---	SRSF4	chr1	+	2.9497456E7	2.9497726E7	5.75618	6.1699	6.67997	6.53986	6.22117	5.84541	5.87467	5.93443	5.90271	5.97795
TI16507REF_BRCA1_AS003	0.0212964	0.477	19.29	31.2	0.62	down	chr17:41320093-41320267	---	174	---	ensemble_refgene_antisense	---	BRCA1	chr17	+	4.1320093E7	4.1320267E7	4.65386	5.33748	5.26598	5.18329	4.35937	4.32013	4.92393	4.53681	4.34609	3.42992
TI16359REF_GUK1_AS012	0.0213898	0.477	83.86	49.49	1.69	up	chr1:228333836-228334074	---	238	---	ensemble_refgene_antisense	---	GUK1	chr1	-	2.28333836E8	2.28334074E8	5.46357	5.68669	6.04039	5.53507	5.40098	6.05827	5.94727	7.55306	6.79097	5.80654
TI17282REF_PFKFB4_AS004	0.021396	0.477	22.77	14.86	1.53	up	chr3:48557255-48557381	---	126	---	ensemble_refgene_antisense	---	PFKFB4	chr3	+	4.8557255E7	4.8557381E7	4.48513	4.01149	3.42754	3.80162	3.72196	4.77964	5.08697	4.53377	3.92899	4.42414
TI16087REF_HDLBP_AS009	0.0214443	0.477	59	103.8	0.57	down	chr2:242251878-242251974	---	96	---	ensemble_refgene_antisense	---	HDLBP	chr2	+	2.42251878E8	2.42251974E8	6.72088	6.62533	7.34691	6.94761	5.82945	5.82871	6.62987	6.01424	6.21489	4.93293
TI16359REF_GUK1_AS013	0.0214739	0.477	72.65	48.64	1.49	up	chr1:228328551-228328708	---	157	---	ensemble_refgene_antisense	---	GUK1	chr1	-	2.28328551E8	2.28328708E8	5.25085	5.59231	5.63909	5.91932	5.60063	6.15538	6.0521	7.09735	5.79034	6.02598
TI16132REF_SRSF11_AS011	0.0214951	0.477	67.56	108.92	0.62	down	chr1:70692890-70693131	---	241	---	ensemble_refgene_antisense	---	SRSF11	chr1	-	7.069289E7	7.0693131E7	6.87356	6.66336	7.43967	6.79357	6.04752	5.51652	6.11759	5.81832	6.84614	6.29846
TI16395REF_SIK1_AS002	0.0216208	0.477	32.18	12.84	2.51	up	chr21:44845607-44845720	---	113	---	ensemble_refgene_antisense	---	SIK1	chr21	+	4.4845607E7	4.484572E7	3.31952	3.53964	2.95453	4.01631	4.56746	5.74731	4.31464	6.35635	3.37316	5.45632
TI18771REF_KIAA0907_AS002	0.0216787	0.477	14.89	23.14	0.64	down	chr1:155887032-155887145	---	113	---	ensemble_refgene_antisense	---	KIAA0907	chr1	+	1.55887032E8	1.55887145E8	4.00792	4.75327	5.04904	4.18588	4.64771	3.59155	3.32724	4.40189	4.36107	4.00737
TI20093REF_ZFYVE19_AS002	0.0216837	0.477	14.72	22.62	0.65	down	chr15:41101000-41101313	---	313	---	ensemble_refgene_antisense	---	ZFYVE19	chr15	-	4.1101E7	4.1101313E7	4.8143	4.44104	3.96633	4.42162	4.83621	4.10834	3.55507	3.37388	4.27662	4.29003
ASK05556REF_ARL6IP6_AS001	0.0216928	0.477	86.9	117.53	0.74	down	chr2:153575014-153575568	---	554	---	ensemble_refgene_antisense	---	ARL6IP7	chr2	-	1.53575014E8	1.53575568E8	6.81159	6.91794	7.4178	6.57107	6.64834	6.53789	6.69948	6.57478	6.54126	6.06033
TI19071REF_TUBG2_AS001	0.0217265	0.477	21.18	34.26	0.62	down	chr17:40815089-40815186	---	97	---	ensemble_refgene_antisense	---	TUBG2	chr17	-	4.0815089E7	4.0815186E7	4.89179	5.25722	4.88337	5.52827	4.91461	5.21643	4.38818	4.52003	3.52963	4.57638
TI18105REF_RCOR3_AS002	0.0217385	0.477	28.51	59.28	0.48	down	chr1:211485452-211485552	---	100	---	ensemble_refgene_antisense	---	RCOR3	chr1	-	2.11485452E8	2.11485552E8	5.93604	5.80568	6.41151	6.4876	4.78834	5.57534	5.01992	3.59056	5.61574	4.57172
TI16186REF_PRRC2B_AS012	0.0218822	0.477	21.79	32.43	0.67	down	chr9:134273420-134273545	---	125	---	ensemble_refgene_antisense	---	PRRC2B	chr9	-	1.3427342E8	1.34273545E8	4.8143	5.17133	5.66476	4.61092	4.81616	4.23226	4.24737	5.15435	4.14712	4.65297
TI17261REF_EWSR1_AS006	0.0220143	0.477	8.69	13.91	0.62	down	chr22:29683518-29683627	---	109	---	ensemble_refgene_antisense	---	EWSR1	chr22	-	2.9683518E7	2.9683627E7	3.11782	4.14987	4.1046	3.41926	4.18219	3.26548	3.68016	2.48061	3.03454	3.34548
TI18990REF_DEGS2_AS002	0.0220307	0.477	48.75	32.62	1.49	up	chr14:100619957-100620129	---	172	---	ensemble_refgene_antisense	---	DEGS2	chr14	+	1.00619957E8	1.00620129E8	5.14303	5.52466	4.98345	4.5681	4.9021	5.24166	5.95776	5.234	6.21403	5.59588
TI18478REF_KANSL1L_AS004	0.0221907	0.477	177.02	284.92	0.62	down	chr2:210892844-210893070	---	226	---	ensemble_refgene_antisense	---	KANSL1L	chr2	+	2.10892844E8	2.1089307E8	8.10609	8.12253	8.78806	8.49977	7.23778	7.16585	7.87451	7.47699	7.96324	7.06528
TI16760REF_UNC5B_AS008	0.0222431	0.477	46.74	29.18	1.6	up	chr10:73041935-73042039	---	104	---	ensemble_refgene_antisense	---	UNC5B	chr10	-	7.3041935E7	7.3042039E7	3.89843	5.61868	4.68782	5.06136	5.0494	5.38275	5.51227	5.8776	5.4699	5.69679
TI16106REF_LINGO1_AS023	0.0222682	0.477	36.24	26.15	1.39	up	chr15:77916638-77916842	---	204	---	ensemble_refgene_antisense	---	LINGO1	chr15	+	7.7916638E7	7.7916842E7	5.10301	4.63232	4.43758	5.02361	4.3283	5.30932	5.41209	4.87946	5.3702	5.13268
TI17720REF_AKR1C2_AS001	0.0223037	0.477	25.06	43.37	0.58	down	chr10:5040276-5040528	---	252	---	ensemble_refgene_antisense	---	AKR1C2	chr10	+	5040276.0	5040528.0	5.96026	4.80434	5.32047	6.26278	4.82699	4.84633	4.92766	5.23077	4.20402	4.23463
TI17205REF_DSG2_AS007	0.0224334	0.477	44.12	20.37	2.17	up	chr18:29127770-29127860	---	90	---	ensemble_refgene_antisense	---	DSG2	chr18	-	2.912777E7	2.912786E7	5.35077	4.62267	2.98931	4.96144	3.80103	6.23222	4.98345	5.00803	6.02004	5.28021
TI22776REF_DNAJC10_AS001	0.0225238	0.477	174.72	250.68	0.7	down	chr2:183643392-183643554	---	162	---	ensemble_refgene_antisense	---	DNAJC10	chr2	-	1.83643392E8	1.83643554E8	8.32742	7.97528	7.45446	7.85227	8.2211	7.79916	7.74146	7.44517	7.04826	7.41751
TI19540REF_NR4A3_AS001	0.0225476	0.477	97.91	45.04	2.17	up	chr9:102586981-102587089	---	108	---	ensemble_refgene_antisense	---	NR4A3	chr9	-	1.02586981E8	1.02587089E8	5.43828	5.22543	5.72199	5.70971	5.35276	7.87248	6.39268	7.79911	5.36858	5.84134
TI16861REF_HIPK2_AS003	0.022567	0.477	56.03	39.58	1.42	up	chr7:139247901-139248046	---	145	---	ensemble_refgene_antisense	---	HIPK2	chr7	+	1.39247901E8	1.39248046E8	5.52152	5.46652	5.50301	4.8561	5.16879	5.59976	6.04544	5.87096	6.35817	5.37267
ASK05696REF_COLEC12_AS001	0.0226287	0.477	19.78	27.43	0.72	down	chr18:353253-353703	---	450	---	ensemble_refgene_antisense	---	COLEC13	chr18	+	353253.0	353703.0	4.84854	4.82987	5.07867	4.53659	4.57798	4.70056	4.78808	4.26184	3.87796	4.10819
TI17623REF_TMEM167A_AS005	0.0226342	0.477	60.71	87.9	0.69	down	chr5:82349229-82349336	---	107	---	ensemble_refgene_antisense	---	TMEM167A	chr5	+	8.2349229E7	8.2349336E7	6.78286	6.44527	6.49843	6.80101	5.74311	6.18525	6.01715	5.91826	6.18649	5.51879
TI16076REF_AGAP1_AS003	0.0228139	0.478	52.39	87.71	0.6	down	chr2:236802058-236802167	---	109	---	ensemble_refgene_antisense	---	AGAP1	chr2	-	2.36802058E8	2.36802167E8	6.00753	6.47276	7.45072	6.02347	6.30061	5.66185	5.6442	6.03728	5.01408	6.40585
TI17185REF_UBE2Z_AS004	0.0229817	0.479	56.51	40.58	1.39	up	chr17:46986782-46986883	---	101	---	ensemble_refgene_antisense	---	UBE2Z	chr17	-	4.6986782E7	4.6986883E7	5.03716	5.61432	5.43325	5.40738	5.20328	6.17433	5.77837	5.94267	6.14027	5.27353
ASK06787REF_PLA2G4E_AS001	0.0230152	0.479	30.98	22.14	1.4	up	chr15:42265072-42290627	---	25555	---	ensemble_refgene_antisense	---	PLA2G5E	chr15	+	4.2265072E7	4.2290627E7	4.24742	4.70795	4.67156	3.81427	4.88241	4.91033	5.07151	5.21169	4.90707	4.87261
ASK05067REF_TPM4_AS002	0.0232174	0.48	123.32	80.96	1.52	up	chr19:16185170-16187954	---	2784	---	ensemble_refgene_antisense	---	TPM5	chr19	-	1.618517E7	1.6187954E7	6.37565	6.36657	5.64344	6.58104	6.71143	7.11988	7.4554	7.16165	6.61079	6.59075
TI17288REF_UBXN7_AS002	0.0233339	0.48	91.59	140.64	0.65	down	chr3:196075906-196076060	---	154	---	ensemble_refgene_antisense	---	UBXN7	chr3	+	1.96075906E8	1.9607606E8	6.96412	7.06862	7.60471	6.72778	7.29626	6.38431	6.04765	6.16626	7.21809	6.97586
TI22314REF_SNAI3_AS001	0.0233889	0.48	44.35	28.92	1.53	up	chr16:88745053-88745135	---	82	---	ensemble_refgene_antisense	---	SNAI3	chr16	+	8.8745053E7	8.8745135E7	4.9051	4.45199	5.58051	4.14672	5.16874	5.47083	5.28276	5.26468	5.80401	5.73971
TI17420REF_TUBGCP3_AS003	0.023473	0.48	116.88	164.8	0.71	down	chr13:113201558-113201657	---	99	---	ensemble_refgene_antisense	---	TUBGCP3	chr13	+	1.13201558E8	1.13201657E8	7.31112	7.36835	7.18521	7.45738	7.48295	7.08156	7.51865	6.43353	6.59091	6.92641
TI17086REF_CHD1L_AS007	0.0236668	0.48	7.06	12.1	0.58	down	chr1:146741932-146742109	---	177	---	ensemble_refgene_antisense	---	CHD1L	chr1	-	1.46741932E8	1.46742109E8	3.31933	4.75845	3.58774	3.36692	2.93572	3.07109	3.25563	3.1422	2.33925	2.50215
TI19380REF_ZFYVE20_AS001	0.0237915	0.48	153.92	106.68	1.44	up	chr3:15140339-15140498	---	159	---	ensemble_refgene_antisense	---	ZFYVE20	chr3	+	1.5140339E7	1.5140498E7	6.53781	6.80526	6.37914	6.88641	7.05891	6.87817	7.43973	6.91983	7.5049	7.7945
TI21254REF_BTG2_AS001	0.0238642	0.48	378.29	158.42	2.39	up	chr1:203275399-203275508	---	109	---	ensemble_refgene_antisense	---	BTG2	chr1	-	2.03275399E8	2.03275508E8	6.71617	6.49239	7.04598	7.26149	9.00416	9.02776	8.95401	9.47233	7.32941	8.2401
TI20821REF_PPP3CA_AS001	0.0239516	0.48	36.7	56.76	0.65	down	chr4:102210073-102210167	---	94	---	ensemble_refgene_antisense	---	PPP3CA	chr4	+	1.02210073E8	1.02210167E8	5.76462	5.77965	6.54742	6.00958	5.01503	5.4485	5.74344	5.18911	4.92766	4.88657
TI20395REF_ZNF587_AS002	0.0240765	0.48	30.63	42.15	0.73	down	chr19:58355950-58356045	---	95	---	ensemble_refgene_antisense	---	ZNF587	chr19	-	5.835595E7	5.8356045E7	5.06191	5.56511	5.42547	5.43282	5.48333	5.17216	5.14102	5.41058	4.53209	4.63543
TI17276REF_ZBTB38_AS006	0.0242587	0.48	64.33	89.29	0.72	down	chr3:141107843-141107950	---	107	---	ensemble_refgene_antisense	---	ZBTB38	chr3	-	1.41107843E8	1.4110795E8	6.28734	6.19046	6.50613	7.00303	6.39706	6.06899	6.08501	6.48449	5.61574	5.98952
TI17039REF_SCN5A_AS002	0.0244542	0.48	48.43	66.75	0.73	down	chr3:38606107-38606242	---	135	---	ensemble_refgene_antisense	---	SCN5A	chr3	+	3.8606107E7	3.8606242E7	6.00753	6.25847	6.10677	5.94672	5.9661	6.05847	5.05227	5.80434	5.41397	5.86649
TI16381REF_PRKCA_AS001	0.0244734	0.48	46.03	28.57	1.61	up	chr17:64430235-64430350	---	115	---	ensemble_refgene_antisense	---	PRKCA	chr17	-	6.4430235E7	6.443035E7	5.75813	4.50811	4.23656	4.54344	5.11816	5.61868	5.26077	5.64866	5.95065	5.35097
TI21125REF_SMC1A_AS001	0.0245851	0.48	26.96	18.15	1.49	up	chrX:53426775-53426880	---	105	---	ensemble_refgene_antisense	---	SMC1A	chrX	+	5.3426775E7	5.342688E7	3.6469	4.71946	4.2897	4.62667	3.61062	4.58477	4.70588	4.97254	5.0859	4.62259
TI23476REF_PGRMC2_AS001	0.024613	0.48	28.73	42.54	0.68	down	chr4:129195720-129195810	---	90	---	ensemble_refgene_antisense	---	PGRMC2	chr4	+	1.2919572E8	1.2919581E8	5.39574	5.45421	5.91731	5.08496	5.18329	4.02736	5.23707	5.28804	4.94405	4.93322
TI16959REF_AKAP1_AS002	0.0246209	0.48	23.07	12.67	1.82	up	chr17:55184566-55184733	---	167	---	ensemble_refgene_antisense	---	AKAP1	chr17	-	5.5184566E7	5.5184733E7	4.23564	3.55901	4.12621	3.24896	3.12797	4.4381	4.41027	3.53692	5.60126	4.86101
TI17825REF_C16orf7_AS001	0.0246677	0.48	72.54	52.65	1.38	up	chr16:89786541-89786644	---	103	---	ensemble_refgene_antisense	---	C16orf7	chr16	+	8.9786541E7	8.9786644E7	5.87438	5.58716	5.32679	5.76531	6.01985	6.11963	5.9735	6.32609	6.66479	6.02631
TI19279REF_SPAG4_AS002	0.0247737	0.48	55.55	35.3	1.57	up	chr20:34205520-34205630	---	110	---	ensemble_refgene_antisense	---	SPAG4	chr20	-	3.420552E7	3.420563E7	5.63578	5.33396	4.41407	5.18329	5.12361	5.67251	6.10609	5.73219	5.22966	6.44475
TI16375REF_NR4A1_AS001	0.0248432	0.48	304.23	93.78	3.24	up	chr12:52446442-52446617	---	175	---	ensemble_refgene_antisense	---	NR4A1	chr12	-	5.2446442E7	5.2446617E7	5.84163	6.11321	5.66062	7.01559	8.10719	9.65041	7.87349	9.41844	5.97403	8.53568
TI16119REF_KDM4B_AS023	0.0248503	0.48	79.83	51.57	1.55	up	chr19:5146253-5146338	---	85	---	ensemble_refgene_antisense	---	KDM4B	chr19	-	5146253.0	5146338.0	5.04449	5.80741	6.08608	5.16558	6.32034	6.10341	6.02093	6.42528	6.51	6.74127
ASK05206REF_PEX26_AS001	0.024864	0.48	28.65	43.26	0.66	down	chr22:18560060-18560843	---	783	---	ensemble_refgene_antisense	---	PEX26	chr22	-	1.856006E7	1.8560843E7	5.42406	5.11832	6.23333	5.45901	4.92204	4.56266	5.42105	4.8746	4.45533	5.09601
TI16977REF_ZNF407_AS004	0.0249359	0.48	65.93	48.5	1.36	up	chr18:72265982-72266089	---	107	---	ensemble_refgene_antisense	---	ZNF407	chr18	-	7.2265982E7	7.2266089E7	5.57038	6.06253	5.73499	5.14411	5.46922	5.79985	6.20536	5.88597	6.4235	6.10634
TI21848REF_C12orf10_AS001	0.0249729	0.48	21.15	33.56	0.63	down	chr12:53699222-53699312	---	90	---	ensemble_refgene_antisense	---	C12orf10	chr12	-	5.3699222E7	5.3699312E7	4.71447	5.4701	5.69249	4.848	4.59991	4.46034	4.94298	3.66892	4.78136	4.36757
TI16377REF_RBM26_AS005	0.0249987	0.48	144.98	205.07	0.71	down	chr13:79886565-79886698	---	133	---	ensemble_refgene_antisense	---	RBM26	chr13	+	7.9886565E7	7.9886698E7	7.58898	7.56849	8.01308	7.52121	7.69024	6.73796	6.78575	7.49895	7.78246	7.30053
TI19845REF_NELL1_AS002	0.025091	0.48	5.22	7.92	0.66	down	chr11:21434674-21434777	---	103	---	ensemble_refgene_antisense	---	NELL1	chr11	-	2.1434674E7	2.1434777E7	2.86694	3.29223	2.48118	3.68986	2.58318	2.31887	2.73726	2.75661	2.23254	2.08024
TI19300REF_RNF24_AS002	0.0251467	0.48	419.4	570.34	0.74	down	chr20:3912731-3912941	---	210	---	ensemble_refgene_antisense	---	RNF24	chr20	+	3912731.0	3912941.0	9.04924	8.98773	9.29567	9.53225	8.89551	8.72541	9.128	8.34502	8.5558	9.01364
TI21158REF_NUDC_AS001	0.0251699	0.48	128.79	91.57	1.41	up	chr1:27264487-27264619	---	132	---	ensemble_refgene_antisense	---	NUDC	chr1	-	2.7264487E7	2.7264619E7	6.71224	6.22688	6.10929	6.60529	6.91241	6.59719	7.01666	7.40155	7.17827	7.05752
TI17556REF_TH1L_AS001	0.0252517	0.48	64.61	92.82	0.7	down	chr20:57566502-57566871	---	369	---	ensemble_refgene_antisense	---	TH1L	chr20	-	5.7566502E7	5.7566871E7	6.25993	7.02947	6.04954	6.80416	6.52097	6.31224	6.29223	6.01346	5.97579	5.68155
TI19795REF_EIF3A_AS001	0.0254417	0.48	37.27	19.71	1.89	up	chr10:120810227-120810403	---	176	---	ensemble_refgene_antisense	---	EIF3A	chr10	+	1.20810227E8	1.20810403E8	4.1221	4.97421	3.36837	4.59441	4.42625	4.59441	4.98815	6.37912	5.6065	4.73812
TI16035REF_MSI2_AS014	0.0254457	0.48	62.77	100.1	0.63	down	chr17:55758469-55758566	---	97	---	ensemble_refgene_antisense	---	MSI2	chr17	-	5.5758469E7	5.5758566E7	6.81532	6.46463	6.77344	6.46652	6.68889	6.63617	6.50715	6.31714	5.41397	5.19258
TI16308REF_SON_AS014	0.0255433	0.48	111.28	153.85	0.72	down	chr21:34943878-34943992	---	114	---	ensemble_refgene_antisense	---	SON	chr21	-	3.4943878E7	3.4943992E7	6.92814	7.73968	7.43242	7.19718	7.01155	6.9923	6.67997	6.96246	7.15353	6.4087
TI16982REF_NAPA_AS001	0.0255988	0.48	90.64	125.26	0.72	down	chr19:47996781-47996863	---	82	---	ensemble_refgene_antisense	---	NAPA	chr19	+	4.7996781E7	4.7996863E7	6.88102	6.828	7.18269	6.91976	7.01432	7.0752	6.69318	6.29915	5.99615	6.65356
ASK04880REF_OPN1SW_AS001	0.0256222	0.48	37.69	62.5	0.6	down	chr7:128412857-128413017	---	160	---	ensemble_refgene_antisense	---	OPN1SW	chr7	+	1.28412857E8	1.28413017E8	6.36609	5.74665	5.90295	6.51127	5.28376	5.88428	5.19401	5.69091	4.4049	5.21319
TI17790REF_C14orf166B_AS001	0.0256341	0.48	60.31	39.13	1.54	up	chr14:77325379-77325467	---	88	---	ensemble_refgene_antisense	---	C14orf166B	chr14	-	7.7325379E7	7.7325467E7	5.22948	5.85304	5.3073	4.53115	5.51138	6.12248	5.9735	5.62998	6.49124	5.56155
TI17625REF_GNB2L1_AS002	0.0256442	0.48	27.98	18.82	1.49	up	chr5:180665886-180666044	---	158	---	ensemble_refgene_antisense	---	GNB2L1	chr5	+	1.80665886E8	1.80666044E8	3.74995	4.86925	4.40169	3.79982	4.3311	4.20562	5.00776	5.03099	4.94857	5.04544
TI16039REF_PRDM16_AS042	0.0259373	0.483	44.11	32.37	1.36	up	chr1:3340558-3340667	---	109	---	ensemble_refgene_antisense	---	PRDM16	chr1	-	3340558.0	3340667.0	4.56525	5.17695	5.49315	5.03278	4.7965	5.31597	5.91731	5.283	5.36929	5.63619
TI16480REF_CSRP1_AS007	0.0259556	0.483	70.11	46.15	1.52	up	chr1:201457725-201457851	---	126	---	ensemble_refgene_antisense	---	CSRP1	chr1	+	2.01457725E8	2.01457851E8	4.89778	5.51457	5.99144	5.96869	5.25131	6.45366	5.54399	6.12341	6.50819	6.23499
TI20390REF_CYP4F3_AS002	0.0259771	0.483	57.69	84.8	0.68	down	chr19:15752036-15752161	---	125	---	ensemble_refgene_antisense	---	CYP4F3	chr19	-	1.5752036E7	1.5752161E7	6.16265	6.13412	7.05206	6.10926	6.55433	6.24669	5.82914	6.09109	5.226	6.06469
TI17280REF_PFN2_AS002	0.0261112	0.484	26.95	40.56	0.66	down	chr3:149686992-149687318	---	326	---	ensemble_refgene_antisense	---	PFN2	chr3	+	1.49686992E8	1.49687318E8	5.98219	5.12982	5.42408	5.0369	5.11832	4.7472	4.22824	4.57888	4.97328	5.43958
TI16542REF_LHX4_AS005	0.0261939	0.484	62.75	94.72	0.66	down	chr1:180247205-180247382	---	177	---	ensemble_refgene_antisense	---	LHX4	chr1	-	1.80247205E8	1.80247382E8	6.34077	6.58017	7.34016	6.55518	5.99415	5.53403	6.17788	6.03213	6.57118	5.74922
TI16540REF_CD46_AS009	0.0262571	0.484	3.17	4.72	0.67	down	chr1:207934470-207934568	---	98	---	ensemble_refgene_antisense	---	CD46	chr1	-	2.0793447E8	2.07934568E8	2.65996	1.62818	1.94976	2.7727	2.17291	1.39372	1.79412	1.46341	2.10848	1.75938
TI17978REF_UBE2L3_AS002	0.0266576	0.49	27.85	44.09	0.63	down	chr22:21947691-21947787	---	96	---	ensemble_refgene_antisense	---	UBE2L3	chr22	-	2.1947691E7	2.1947787E7	5.78756	5.34325	5.91731	5.11701	5.12821	5.23515	4.98904	5.43598	3.90548	4.63825
TI20665REF_LIMK2_AS001	0.0267335	0.49	69.34	43.28	1.6	up	chr22:31643093-31643203	---	110	---	ensemble_refgene_antisense	---	LIMK2	chr22	-	3.1643093E7	3.1643203E7	5.49057	5.82328	4.62378	5.71895	5.50432	5.68748	5.83405	6.94761	6.26557	6.04981
TI17337REF_MAMLD1_AS005	0.0268348	0.491	51.56	38.09	1.35	up	chrX:149533991-149534121	---	130	---	ensemble_refgene_antisense	---	MAMLD1	chrX	-	1.49533991E8	1.49534121E8	5.61868	5.11063	4.94532	5.33005	5.23354	5.40517	5.8031	5.6034	6.18784	5.64803
TI16933REF_PCID2_AS005	0.0269184	0.491	6.35	11.84	0.54	down	chr13:113837258-113837428	---	170	---	ensemble_refgene_antisense	---	PCID2	chr13	+	1.13837258E8	1.13837428E8	2.95244	4.22875	4.69127	2.83831	3.09893	2.95314	3.32858	2.09998	2.26715	2.8941
TI16527REF_ITGB5_AS007	0.0269677	0.491	58.33	110.51	0.53	down	chr3:124545035-124545146	---	111	---	ensemble_refgene_antisense	---	ITGB5	chr3	+	1.24545035E8	1.24545146E8	6.33753	7.23096	7.57241	6.92268	5.85885	6.58885	6.40703	4.76209	5.77017	6.00977
TI16375REF_NR4A1_AS005	0.0271233	0.491	373.81	88.73	4.21	up	chr12:52446156-52446278	---	122	---	ensemble_refgene_antisense	---	NR4A1	chr12	-	5.2446156E7	5.2446278E7	5.55175	6.69815	4.51529	7.04951	8.52429	10.0907	8.04134	9.91043	6.06253	8.83271
TI18687REF_ZFX_AS004	0.0271889	0.491	4.37	6.01	0.73	down	chrX:24168848-24168978	---	130	---	ensemble_refgene_antisense	---	ZFX	chrX	-	2.4168848E7	2.4168978E7	2.25124	2.46726	2.77981	2.39641	3.02241	1.63514	2.27531	2.39878	2.38999	2.14643
TI17345REF_LEPR_AS002	0.0272063	0.491	84.02	133.88	0.63	down	chr1:65901524-65901622	---	98	---	ensemble_refgene_antisense	---	LEPR	chr1	-	6.5901524E7	6.5901622E7	7.13067	6.84123	8.03861	6.33069	6.96503	6.52881	6.93587	6.16281	6.54898	5.99401
TI19346REF_PPP2R3A_AS003	0.027391	0.491	54.87	93.61	0.59	down	chr3:135772235-135772339	---	104	---	ensemble_refgene_antisense	---	PPP2R3A	chr3	-	1.35772235E8	1.35772339E8	6.58861	6.50625	7.69311	6.08875	5.84793	6.1975	5.20374	5.50931	5.93061	6.25508
ASK06835REF_PRRX1_AS001	0.0274722	0.491	94.31	145.15	0.65	down	chr1:170690491-170691005	---	514	---	ensemble_refgene_antisense	---	PRRX2	chr1	-	1.70690491E8	1.70691005E8	7.16282	7.24298	8.02581	7.12207	6.33545	6.56186	6.8774	6.09637	6.81775	6.65047
TI17602REF_IDUA_AS001	0.02748	0.491	83.28	59.37	1.4	up	chr4:990467-990577	---	110	---	ensemble_refgene_antisense	---	IDUA	chr4	-	990467.0	990577.0	6.28936	6.27278	5.37278	6.0414	5.46385	6.36319	6.59137	6.45344	6.18674	6.51152
TI16456REF_NBEAL2_AS013	0.0276583	0.493	10.05	6.57	1.53	up	chr3:47047955-47048062	---	107	---	ensemble_refgene_antisense	---	NBEAL2	chr3	-	4.7047955E7	4.7048062E7	2.69715	2.83149	2.36135	3.32416	2.34354	3.34548	3.90782	3.38373	3.57151	2.64047
ASK05283REF_ERCC6_AS001	0.0278757	0.494	33.34	49.37	0.68	down	chr10:50723366-50723653	---	287	---	ensemble_refgene_antisense	---	ERCC7	chr10	+	5.0723366E7	5.0723653E7	6.00898	5.8471	5.38927	5.80969	5.05536	5.42843	5.38997	4.80772	5.33801	4.53929
TI16386REF_TPM4_AS006	0.0279605	0.494	73.83	34.44	2.14	up	chr19:16191910-16192043	---	133	---	ensemble_refgene_antisense	---	TPM4	chr19	-	1.619191E7	1.6192043E7	3.90955	5.65087	4.35093	6.18848	5.41277	6.99129	6.18713	6.67997	5.18078	6.1984
ASK06485REF_ZNF608_AS001	0.0280009	0.494	16.24	24.12	0.67	down	chr5:124043524-124046026	---	2502	---	ensemble_refgene_antisense	---	ZNF609	chr5	+	1.24043524E8	1.24046026E8	4.42988	5.17008	4.98464	4.44091	3.91878	4.62344	4.05527	3.90181	3.76666	3.96865
TI16531REF_ANXA5_AS008	0.0280652	0.494	28.42	43.28	0.66	down	chr4:122591277-122591442	---	165	---	ensemble_refgene_antisense	---	ANXA5	chr4	+	1.22591277E8	1.22591442E8	5.35624	5.69009	5.14225	5.6546	5.31742	5.67416	4.26518	5.04592	4.45836	4.90831
TI17672REF_ATP1A1_AS003	0.0281446	0.494	61.1	42.2	1.45	up	chr1:116917149-116917228	---	79	---	ensemble_refgene_antisense	---	ATP1A1	chr1	-	1.16917149E8	1.16917228E8	4.92214	5.42345	5.10161	5.41788	6.11224	5.964	6.09578	6.27356	5.68748	5.85176
TI23337REF_CLRN1_AS001	0.0282469	0.495	30.72	19.23	1.6	up	chr3:150646430-150646529	---	99	---	ensemble_refgene_antisense	---	CLRN1	chr3	+	1.5064643E8	1.50646529E8	4.56728	3.51467	3.90366	4.33575	4.98767	5.10999	5.05213	5.40361	4.92895	4.41822
ASK06160REF_MRPL48_AS001	0.0283399	0.495	23.73	36.2	0.66	down	chr11:73571395-73571895	---	500	---	ensemble_refgene_antisense	---	MRPL49	chr11	-	7.3571395E7	7.3571895E7	4.90133	5.308	5.99965	4.91642	4.74725	4.93291	4.87653	4.70612	4.63928	3.89548
ASK04772REF_SULF1_AS002	0.0285126	0.497	38.71	56.97	0.68	down	chr8:70569711-70570393	---	682	---	ensemble_refgene_antisense	---	SULF2	chr8	-	7.0569711E7	7.0570393E7	5.98494	5.52887	5.77806	6.40059	5.45026	5.08331	5.42638	5.96083	4.78372	5.32531
TI16395REF_SIK1_AS003	0.029041	0.5	196.29	56.76	3.46	up	chr21:44843900-44844078	---	178	---	ensemble_refgene_antisense	---	SIK1	chr21	+	4.48439E7	4.4844078E7	4.28393	6.11917	4.61575	7.11723	6.97945	8.9112	6.62987	9.00432	5.70373	8.04185
TI19435REF_ADAMTS6_AS001	0.0290478	0.5	12.81	27.45	0.47	down	chr5:64509884-64510033	---	149	---	ensemble_refgene_antisense	---	ADAMTS6	chr5	+	6.4509884E7	6.4510033E7	4.30333	4.23139	6.69842	4.67269	3.9688	4.45261	3.76744	3.90075	2.91034	3.57184
TI17568REF_UBE2G2_AS005	0.0292605	0.5	21.38	33.68	0.63	down	chr21:46196910-46197079	---	169	---	ensemble_refgene_antisense	---	UBE2G2	chr21	+	4.619691E7	4.6197079E7	5.11593	5.4417	4.99741	5.25271	4.54323	4.70746	5.33405	3.77666	4.36891	4.10959
TI16983REF_ERF_AS002	0.0292738	0.5	88.86	65.08	1.37	up	chr19:42757428-42757547	---	119	---	ensemble_refgene_antisense	---	ERF	chr19	+	4.2757428E7	4.2757547E7	6.05387	6.04223	5.626	6.27112	6.10926	6.82091	6.09035	6.32674	6.74059	6.59578
ASK07099REF_ITGB5_AS001	0.0293233	0.5	34.53	52.34	0.66	down	chr3:124500004-124506603	---	6599	---	ensemble_refgene_antisense	---	ITGB6	chr3	+	1.24500004E8	1.24506603E8	5.79693	5.76363	6.25031	5.23145	5.48953	5.76833	5.58661	5.07111	4.65546	4.67535
ASK06305REF_HAS2_AS001	0.0293625	0.5	62.88	89.04	0.71	down	chr8:122651543-122655691	---	4148	---	ensemble_refgene_antisense	---	HAS3	chr8	+	1.22651543E8	1.22655691E8	6.9305	6.32776	6.22721	6.40732	6.47125	6.07721	6.38284	6.19406	5.29188	6.13317
TI17430REF_EVL_AS001	0.0293771	0.5	103.52	70.61	1.47	up	chr14:100438788-100438913	---	125	---	ensemble_refgene_antisense	---	EVL	chr14	-	1.00438788E8	1.00438913E8	6.13422	6.75802	5.54591	6.42181	5.83124	6.33168	6.95419	6.85678	6.53236	7.00043
TI16395REF_SIK1_AS011	0.0294476	0.5	140.48	39.68	3.54	up	chr21:44844404-44844578	---	174	---	ensemble_refgene_antisense	---	SIK1	chr21	+	4.4844404E7	4.4844578E7	3.35908	5.46461	4.87453	6.25083	6.58429	8.54817	6.3353	8.78491	5.06228	7.14736
TI17053REF_PSMG4_AS008	0.0294656	0.5	17.89	35.94	0.5	down	chr6:3267845-3267956	---	111	---	ensemble_refgene_antisense	---	PSMG4	chr6	-	3267845.0	3267956.0	4.92766	4.90499	5.81729	5.10581	5.06457	2.47635	5.03716	4.75239	4.86963	3.87704
TI18030REF_UNC93A_AS005	0.0298831	0.506	130.4	97.22	1.34	up	chr6:167707032-167707135	---	103	---	ensemble_refgene_antisense	---	UNC93A	chr6	-	1.67707032E8	1.67707135E8	6.93994	6.66105	6.39551	6.97263	6.02894	6.98111	7.18396	7.09644	6.94146	7.13813
TI16204REF_TNS3_AS012	0.0299815	0.506	20.98	28.45	0.74	down	chr7:47612755-47612890	---	135	---	ensemble_refgene_antisense	---	TNS3	chr7	+	4.7612755E7	4.761289E7	4.83338	4.68006	5.23525	4.83344	4.55067	3.98112	4.0987	4.64827	4.54349	4.88866
TI16116REF_ANKRD10_AS003	0.0300646	0.506	126.17	189.38	0.67	down	chr13:111545675-111546218	---	543	---	ensemble_refgene_antisense	---	ANKRD10	chr13	+	1.11545675E8	1.11546218E8	7.86386	7.85072	7.61802	7.66913	6.80617	7.47219	7.37668	6.6488	7.09314	6.51216
TI16562REF_ANO2_AS006	0.0303073	0.506	48.76	36.36	1.34	up	chr12:5848211-5848322	---	111	---	ensemble_refgene_antisense	---	ANO2	chr12	+	5848211.0	5848322.0	4.70591	5.25682	5.42749	5.36929	5.14303	5.21894	5.65151	6.11759	5.62333	5.63309
TI17920REF_ATIC_AS003	0.0303954	0.506	18.15	27.7	0.65	down	chr2:216212423-216212557	---	134	---	ensemble_refgene_antisense	---	ATIC	chr2	-	2.16212423E8	2.16212557E8	4.35342	4.43827	5.11039	5.11325	4.92687	4.40189	4.64487	3.42619	4.605	4.03667
TI16063REF_MCF2L_AS010	0.0304427	0.506	59.37	40.27	1.47	up	chr13:113745341-113745443	---	102	---	ensemble_refgene_antisense	---	MCF2L	chr13	-	1.13745341E8	1.13745443E8	5.49508	5.5921	4.7674	5.18442	5.60096	6.60637	5.88997	5.67204	5.87762	5.61868
TI16687REF_TGIF1_AS004	0.0304836	0.506	3.83	6.21	0.62	down	chr18:3454534-3454634	---	100	---	ensemble_refgene_antisense	---	TGIF1	chr18	-	3454534.0	3454634.0	2.6206	2.31285	3.29119	2.51651	2.41075	2.44771	1.60233	2.88642	1.63304	1.3245
TI17071REF_SDCCAG3_AS006	0.0305323	0.506	35.07	49.54	0.71	down	chr9:139301346-139301499	---	153	---	ensemble_refgene_antisense	---	SDCCAG3	chr9	+	1.39301346E8	1.39301499E8	5.86996	6.02835	5.66965	5.10581	5.461	5.43279	5.16182	4.78453	5.58386	4.90397
TI18232REF_LETMD1_AS003	0.0307086	0.506	13.77	22.6	0.61	down	chr12:51452714-51452853	---	139	---	ensemble_refgene_antisense	---	LETMD1	chr12	-	5.1452714E7	5.1452853E7	4.21342	4.75696	5.32679	4.34191	3.83281	3.83281	4.42092	2.99734	3.6469	4.22717
TI17768REF_RPLP0_AS003	0.0308445	0.506	47.54	32.44	1.47	up	chr12:120635284-120635570	---	286	---	ensemble_refgene_antisense	---	RPLP0	chr12	+	1.20635284E8	1.2063557E8	5.319	4.75142	4.90055	5.3255	4.78416	4.94924	5.71521	5.99795	6.14027	5.25927
TI18123REF_MFSD4_AS001	0.030876	0.506	16.93	23.74	0.71	down	chr1:205567064-205567177	---	113	---	ensemble_refgene_antisense	---	MFSD4	chr1	-	2.05567064E8	2.05567177E8	4.75142	4.47492	5.0427	4.22178	4.33781	4.15868	4.38713	3.68096	3.77168	4.61453
ASK06591REF_ANTXR1_AS001	0.0310166	0.506	166.51	257.78	0.65	down	chr2:69476101-69476245	---	144	---	ensemble_refgene_antisense	---	ANTXR2	chr2	-	6.9476101E7	6.9476245E7	8.06202	7.94987	8.49158	7.77487	7.75365	7.89056	6.98437	6.83328	7.16953	8.22635
TI19444REF_MGAT1_AS002	0.0310706	0.506	13.63	23.19	0.59	down	chr5:180236400-180236623	---	223	---	ensemble_refgene_antisense	---	MGAT1	chr5	+	1.802364E8	1.80236623E8	4.27297	4.97321	4.61122	4.184	4.61751	3.47347	4.11097	3.91504	2.70918	4.84017
TI17623REF_TMEM167A_AS003	0.0311239	0.506	13.46	20.84	0.65	down	chr5:82351663-82351754	---	91	---	ensemble_refgene_antisense	---	TMEM167A	chr5	+	8.2351663E7	8.2351754E7	4.05706	3.90832	4.1564	5.1471	4.6195	3.93975	4.00592	4.22117	3.60659	3.18752
TI16829REF_C20orf111_AS004	0.0311437	0.506	9.46	13.84	0.68	down	chr20:42837826-42838008	---	182	---	ensemble_refgene_antisense	---	C20orf111	chr20	+	4.2837826E7	4.2838008E7	3.1782	4.36759	4.12931	3.71308	3.5498	2.7986	3.54936	3.68058	2.99037	3.39961
TI16525REF_CCDC50_AS010	0.0311484	0.506	115.9	158.92	0.73	down	chr3:191112880-191113031	---	151	---	ensemble_refgene_antisense	---	CCDC50	chr3	-	1.9111288E8	1.91113031E8	7.20094	6.91053	7.80788	7.44752	7.17581	6.98466	6.94631	7.00746	7.19116	6.36076
TI18591REF_FER_AS003	0.0313759	0.506	70.32	102.08	0.69	down	chr5:108531248-108531331	---	83	---	ensemble_refgene_antisense	---	FER	chr5	-	1.08531248E8	1.08531331E8	6.41199	6.39977	7.09558	6.68599	6.75669	5.6393	5.87865	5.99339	6.79097	6.58399
TI16829REF_C20orf111_AS008	0.0314033	0.506	36.76	52.22	0.7	down	chr20:42837344-42837545	---	201	---	ensemble_refgene_antisense	---	C20orf111	chr20	+	4.2837344E7	4.2837545E7	5.65311	5.8053	5.91693	5.65705	5.48295	5.71747	4.8143	5.66168	4.61317	5.40037
TI16378REF_FBXL19_AS011	0.0314107	0.506	51.47	32.64	1.58	up	chr16:30958673-30958787	---	114	---	ensemble_refgene_antisense	---	FBXL19	chr16	-	3.0958673E7	3.0958787E7	4.22087	5.32733	5.81083	5.19955	4.56619	5.22101	5.95058	5.91066	6.10758	5.44559
TI16747REF_LMNA_AS006	0.0316025	0.506	132.69	76	1.75	up	chr1:156085652-156085824	---	172	---	ensemble_refgene_antisense	---	LMNA	chr1	-	1.56085652E8	1.56085824E8	6.07218	6.28749	5.97074	6.57493	6.31652	8.46251	6.50835	7.22876	6.56494	6.7021
ASK06592REF_PCP4L1_AS001	0.031603	0.506	50.69	31.28	1.62	up	chr1:161254731-161255167	---	436	---	ensemble_refgene_antisense	---	PCP4L2	chr1	-	1.61254731E8	1.61255167E8	4.49072	4.66779	5.19842	4.98404	5.47735	5.69181	5.41896	5.1201	6.72857	5.56594
TI19219REF_SMYD5_AS002	0.0316948	0.506	21.13	32.61	0.65	down	chr2:73442520-73442664	---	144	---	ensemble_refgene_antisense	---	SMYD5	chr2	-	7.344252E7	7.3442664E7	4.96521	4.90421	5.84761	5.02351	4.37713	4.80085	3.79221	4.25514	4.86963	4.49366
ASK06607REF_RAD18_AS001	0.0317295	0.506	5.34	7.94	0.67	down	chr3:8931808-8932066	---	258	---	ensemble_refgene_antisense	---	RAD19	chr3	+	8931808.0	8932066.0	2.83786	2.84756	3.57548	3.26101	2.40552	2.6571	2.41899	2.35848	3.00009	1.85325
TI19261REF_RAB1A_AS001	0.0317729	0.506	44.74	64.82	0.69	down	chr2:65317726-65317838	---	112	---	ensemble_refgene_antisense	---	RAB1A	chr2	+	6.5317726E7	6.5317838E7	5.5723	6.47093	6.58849	5.78814	5.65349	5.96806	5.09478	5.51428	5.4421	5.60521
TI19102REF_P2RX5_AS001	0.0320579	0.506	42.31	31.74	1.33	up	chr17:3581826-3581994	---	168	---	ensemble_refgene_antisense	---	P2RX5	chr17	+	3581826.0	3581994.0	5.28831	4.60929	5.25289	4.52516	5.2483	5.28372	5.34783	5.44544	5.63324	5.511
TI19772REF_DUSP5_AS001	0.0321023	0.506	79.84	40.53	1.97	up	chr10:112266485-112266582	---	97	---	ensemble_refgene_antisense	---	DUSP5	chr10	-	1.12266485E8	1.12266582E8	5.44411	5.43017	5.15134	5.22854	5.43284	6.76655	6.0937	8.0217	5.61151	5.3087
TI16045REF_GRID1_AS020	0.0321987	0.506	41.82	29.37	1.42	up	chr10:87675548-87675719	---	171	---	ensemble_refgene_antisense	---	GRID1	chr10	+	8.7675548E7	8.7675719E7	5.06802	4.94367	5.41042	4.76911	4.17257	5.45401	5.2028	5.27065	5.22567	5.98402
TI18014REF_FAM114A1_AS001	0.0322199	0.506	136.9	231.76	0.59	down	chr4:38892826-38892920	---	94	---	ensemble_refgene_antisense	---	FAM114A1	chr4	-	3.8892826E7	3.889292E7	8.26795	8.13811	8.34296	7.93901	6.57641	7.53128	7.63612	6.60848	7.07781	6.83838
TI19414REF_HMGB2_AS002	0.032312	0.506	34.56	23.14	1.49	up	chr4:174255094-174255201	---	107	---	ensemble_refgene_antisense	---	HMGB2	chr4	+	1.74255094E8	1.74255201E8	4.61681	4.04267	4.1316	4.76045	5.09318	5.47511	4.68824	5.37213	4.81293	5.41398
TI19089REF_C17orf57_AS003	0.0323471	0.506	7.47	14.36	0.52	down	chr17:45504489-45504579	---	90	---	ensemble_refgene_antisense	---	C17orf57	chr17	-	4.5504489E7	4.5504579E7	3.22533	4.06856	4.70705	4.01631	3.18598	2.45453	3.27901	2.80276	4.20482	1.96986
TI16337REF_AKT2_AS001	0.0323755	0.506	8.09	5.71	1.42	up	chr19:40790271-40790376	---	105	---	ensemble_refgene_antisense	---	AKT2	chr19	+	4.0790271E7	4.0790376E7	2.68249	2.83149	2.71404	2.09861	2.22838	3.37549	2.80527	3.29256	2.42921	3.3859
TI20730REF_C3orf78_AS001	0.032566	0.507	28.43	18.64	1.52	up	chr3:52570826-52570960	---	134	---	ensemble_refgene_antisense	---	C3orf78	chr3	-	5.2570826E7	5.257096E7	3.89843	4.62267	3.62376	4.7248	4.21554	4.988	4.74122	5.53677	4.43188	4.65517
TI16134REF_FARP1_AS005	0.0327379	0.507	55.36	84.12	0.66	down	chr13:99059096-99059450	---	354	---	ensemble_refgene_antisense	---	FARP1	chr13	-	9.9059096E7	9.905945E7	6.41062	7.00195	6.20934	6.67716	5.65503	6.38474	6.04034	5.39468	5.68748	5.65349
ASK04852REF_GNA15_AS002	0.0328009	0.507	25.64	18.62	1.38	up	chr19:3149466-3155139	---	5673	---	ensemble_refgene_antisense	---	GNA15	chr19	-	3149466.0	3155139.0	4.52341	4.12517	3.77874	4.27957	4.3683	4.42423	4.48847	4.65114	5.24926	4.79423
TI21621REF_REXO2_AS001	0.032924	0.507	43.25	77	0.56	down	chr11:114314972-114315080	---	108	---	ensemble_refgene_antisense	---	REXO2	chr11	-	1.14314972E8	1.1431508E8	5.63766	6.55549	7.75388	5.69304	5.67622	5.88088	5.44269	5.47571	5.46728	5.11416
TI20734REF_UBE2E1_AS002	0.0329787	0.507	41.6	72.99	0.57	down	chr3:23931674-23931810	---	136	---	ensemble_refgene_antisense	---	UBE2E1	chr3	-	2.3931674E7	2.393181E7	6.25993	6.53993	6.59895	6.14473	5.38664	6.32078	5.76996	4.31621	5.57988	5.11248
TI18798REF_SLC16A4_AS001	0.0330412	0.507	40.17	66.68	0.6	down	chr1:110913597-110913742	---	145	---	ensemble_refgene_antisense	---	SLC16A4	chr1	+	1.10913597E8	1.10913742E8	6.20457	5.90527	6.52582	6.5176	5.12522	5.38541	5.98008	5.04168	5.85092	4.58924
TI17381REF_AKR1C1_AS006	0.0331944	0.507	110.04	203.58	0.54	down	chr10:5011365-5011676	---	311	---	ensemble_refgene_antisense	---	AKR1C1	chr10	-	5011365.0	5011676.0	7.83352	7.26448	7.48496	8.65092	7.09548	6.95237	8.09876	6.2971	6.19643	6.57191
TI16569REF_ITGA11_AS010	0.0332377	0.507	33.26	48.93	0.68	down	chr15:68676721-68676839	---	118	---	ensemble_refgene_antisense	---	ITGA11	chr15	+	6.8676721E7	6.8676839E7	5.64195	5.94191	6.01559	5.02992	5.41531	4.77062	4.83479	4.76224	5.78376	5.334
TI19560REF_PTPN3_AS003	0.0332995	0.507	23.51	15.54	1.51	up	chr9:112245966-112246090	---	124	---	ensemble_refgene_antisense	---	PTPN3	chr9	+	1.12245966E8	1.1224609E8	3.89843	3.84005	4.56831	3.41739	4.04613	3.78235	5.2681	4.62267	4.56976	4.73855
TI16116REF_ANKRD10_AS011	0.0333519	0.507	64.83	88.15	0.74	down	chr13:111551466-111551553	---	87	---	ensemble_refgene_antisense	---	ANKRD10	chr13	+	1.11551466E8	1.11551553E8	6.23907	6.80749	6.3919	6.82953	6.0234	6.37637	6.25731	6.04786	5.85235	5.76582
TI20237REF_NPEPPS_AS001	0.0333798	0.507	43.63	71.8	0.61	down	chr17:45663887-45664292	---	405	---	ensemble_refgene_antisense	---	NPEPPS	chr17	-	4.5663887E7	4.5664292E7	5.60863	6.49081	6.52097	5.44411	6.74732	6.08734	5.27853	4.81942	5.83791	5.42051
TI19316REF_GCFC1_AS001	0.0336198	0.509	60.96	83.29	0.73	down	chr21:34130328-34130466	---	138	---	ensemble_refgene_antisense	---	GCFC1	chr21	+	3.4130328E7	3.4130466E7	6.3152	6.78491	6.12695	6.53427	6.12151	6.3238	5.98426	5.52779	6.20313	5.81649
TI16107REF_SLC7A5_AS020	0.0337219	0.51	79.37	58.25	1.36	up	chr16:87874362-87874487	---	125	---	ensemble_refgene_antisense	---	SLC7A5	chr16	+	8.7874362E7	8.7874487E7	5.98676	6.29445	5.56484	5.61514	5.84143	6.24859	5.87894	6.44787	6.42349	6.76059
TI16394REF_SLC35C2_AS011	0.0338023	0.51	47.36	66.05	0.72	down	chr20:44988180-44988271	---	91	---	ensemble_refgene_antisense	---	SLC35C2	chr20	+	4.498818E7	4.4988271E7	5.80125	6.32196	6.55686	5.98611	5.54334	6.15021	5.5917	5.50034	5.39845	5.39383
TI17439REF_TP53BP1_AS004	0.0339335	0.51	88.02	124.78	0.71	down	chr15:43699793-43699918	---	125	---	ensemble_refgene_antisense	---	TP53BP1	chr15	+	4.3699793E7	4.3699918E7	6.81551	6.88062	7.34016	6.3997	7.36225	6.51152	6.44624	5.97866	6.74065	6.82826
TI16636REF_DDB2_AS008	0.0340362	0.51	44.34	61.31	0.72	down	chr11:47255316-47255531	---	215	---	ensemble_refgene_antisense	---	DDB2	chr11	-	4.7255316E7	4.7255531E7	5.98037	5.74779	6.59822	5.91354	5.43243	5.33133	5.78164	5.62753	5.7267	5.09318
TI17540REF_EML6_AS006	0.0340612	0.51	107.02	151.16	0.71	down	chr2:55197212-55197369	---	157	---	ensemble_refgene_antisense	---	EML6	chr2	-	5.5197212E7	5.5197369E7	7.6284	7.17926	7.60932	6.98377	6.78084	6.923	6.89524	6.88031	6.08608	7.1311
TI16141REF_RBM14-RBM4_AS014	0.0341407	0.511	17.3	24.81	0.7	down	chr11:66404975-66405076	---	101	---	ensemble_refgene_antisense	---	RBM14-RBM4	chr11	-	6.6404975E7	6.6405076E7	4.29167	4.60939	4.92149	4.47492	4.85021	4.74219	4.49772	4.14505	3.74815	3.63779
TI18611REF_STX7_AS001	0.0344496	0.514	145.22	203.28	0.71	down	chr6:132781040-132781142	---	102	---	ensemble_refgene_antisense	---	STX7	chr6	+	1.3278104E8	1.32781142E8	7.6099	7.6488	7.53009	7.62158	7.9083	7.35954	6.78301	7.01274	6.99927	7.96289
TI22588REF_ZFP36_AS001	0.0345045	0.514	281.7	159.01	1.77	up	chr19:39897621-39897746	---	125	---	ensemble_refgene_antisense	---	ZFP36	chr19	-	3.9897621E7	3.9897746E7	7.2596	7.58673	7.36317	7.14615	7.19116	8.7414	8.58537	9.15772	7.25317	7.15928
TI18550REF_CRBN_AS002	0.0348797	0.514	25.21	44.01	0.57	down	chr3:3194285-3194374	---	89	---	ensemble_refgene_antisense	---	CRBN	chr3	+	3194285.0	3194374.0	4.65787	5.33396	6.31895	5.18439	5.7849	4.68847	4.4755	3.80257	4.92766	5.59283
TI17229REF_GLS_AS001	0.0348925	0.514	42.1	74.87	0.56	down	chr2:191791121-191791273	---	152	---	ensemble_refgene_antisense	---	GLS	chr2	-	1.91791121E8	1.91791273E8	6.05387	6.71266	6.56583	6.40148	5.38023	6.64436	4.8143	5.43343	5.54775	4.74605
TI19255REF_ODC1_AS003	0.0348935	0.514	28.11	15.69	1.79	up	chr2:10587563-10587667	---	104	---	ensemble_refgene_antisense	---	ODC1	chr2	+	1.0587563E7	1.0587667E7	4.13806	3.97848	3.86555	3.83281	4.02753	5.68726	3.9396	6.00777	4.20072	4.43582
TI22907REF_DNAH7_AS001	0.0349743	0.514	43.53	29.5	1.48	up	chr2:196911604-196911705	---	101	---	ensemble_refgene_antisense	---	DNAH7	chr2	+	1.96911604E8	1.96911705E8	4.42952	4.95011	4.68827	5.50898	4.81892	5.3568	5.1503	5.06938	5.98983	5.85962
TI16089REF_CTBP2_AS013	0.0349838	0.514	40.39	58.24	0.69	down	chr10:126745144-126745240	---	96	---	ensemble_refgene_antisense	---	CTBP2	chr10	+	1.26745144E8	1.2674524E8	5.65349	5.79643	5.98191	5.8516	6.0187	5.42901	5.36558	4.85366	5.00284	6.23492
ASK06442REF_PRUNE2_AS001	0.0350369	0.514	163.5	284.3	0.58	down	chr9:79319764-79320231	---	467	---	ensemble_refgene_antisense	---	PRUNE3	chr9	+	7.9319764E7	7.9320231E7	8.44787	8.43605	8.4511	7.96844	7.43488	8.40872	7.65706	6.37975	6.91461	7.61247
TI18274REF_OXA1L_AS002	0.0353318	0.514	81.32	133.08	0.61	down	chr14:23238667-23238877	---	210	---	ensemble_refgene_antisense	---	OXA1L	chr14	-	2.3238667E7	2.3238877E7	6.93715	7.08146	7.58973	7.29493	6.35977	6.2971	7.09677	5.94751	7.01183	5.581
TI16166REF_EEFSEC_AS019	0.035507	0.514	42.1	28.85	1.46	up	chr3:128092856-128092990	---	134	---	ensemble_refgene_antisense	---	EEFSEC	chr3	-	1.28092856E8	1.2809299E8	5.07591	4.66601	5.28255	5.30506	3.9043	5.36929	5.43256	5.7759	5.23461	5.37389
TI17745REF_SLC43A1_AS004	0.0355251	0.514	41.58	57.47	0.72	down	chr11:57262106-57262201	---	95	---	ensemble_refgene_antisense	---	SLC43A1	chr11	+	5.7262106E7	5.7262201E7	5.90639	6.0668	6.36534	5.33396	5.53308	5.70508	5.65073	5.22418	5.49618	5.02025
ASK05313REF_MMP25_AS002	0.0355469	0.514	28.54	20.12	1.42	up	chr16:3103924-3104178	---	254	---	ensemble_refgene_antisense	---	MMP25	chr16	-	3103924.0	3104178.0	4.57508	4.38963	3.92246	4.7695	3.97725	4.73578	5.39808	4.89461	4.96224	4.38977
TI18550REF_CRBN_AS003	0.0357439	0.514	74.09	100.84	0.73	down	chr3:3194592-3194759	---	167	---	ensemble_refgene_antisense	---	CRBN	chr3	+	3194592.0	3194759.0	6.42842	6.45214	7.21077	7.02608	6.14442	6.00347	6.39385	6.09244	6.42547	6.34785
TI17606REF_RBPJ_AS006	0.0358076	0.514	160.36	231.73	0.69	down	chr4:26435239-26435372	---	133	---	ensemble_refgene_antisense	---	RBPJ	chr4	-	2.6435239E7	2.6435372E7	7.98067	7.59594	7.86254	7.46689	8.35759	7.26068	7.27242	6.94711	8.07037	7.28209
ASK05286REF_KIAA0564_AS001	0.0358717	0.514	54.27	81.06	0.67	down	chr13:42091382-42142361	---	50979	---	ensemble_refgene_antisense	---	KIAA0565	chr13	+	4.2091382E7	4.2142361E7	6.53046	5.8435	7.05469	6.5092	5.7491	6.26568	5.75198	5.95847	5.76547	5.27542
TI18836REF_NUDT5_AS001	0.0359068	0.514	50.09	73.47	0.68	down	chr10:12212784-12212896	---	112	---	ensemble_refgene_antisense	---	NUDT5	chr10	+	1.2212784E7	1.2212896E7	6.21021	6.04078	6.78051	6.19052	5.75582	5.674	5.83124	4.87946	6.14027	5.91425
TI17607REF_ELMOD2_AS003	0.0360748	0.514	57.84	93.76	0.62	down	chr4:141474292-141474486	---	194	---	ensemble_refgene_antisense	---	ELMOD2	chr4	-	1.41474292E8	1.41474486E8	6.94991	6.83429	5.66299	7.15517	6.13412	6.42227	5.77643	5.80472	5.32679	6.14639
TI17709REF_REEP3_AS001	0.0361118	0.514	9.14	14.08	0.65	down	chr10:65383580-65383667	---	87	---	ensemble_refgene_antisense	---	REEP3	chr10	-	6.538358E7	6.5383667E7	3.45875	3.541	3.48207	4.17362	4.40675	2.93282	3.28222	2.65925	3.35996	3.93683
TI16352REF_HNRNPH1_AS005	0.0361528	0.514	360.1	483.5	0.74	down	chr5:179046110-179046253	---	143	---	ensemble_refgene_antisense	---	HNRNPH1	chr5	+	1.7904611E8	1.79046253E8	8.53389	8.88797	9.51695	8.75838	8.87172	8.53308	8.38059	8.75525	8.82074	8.17862
TI16109REF_MICAL3_AS001	0.036211	0.514	27.05	18.56	1.46	up	chr22:18475450-18475538	---	88	---	ensemble_refgene_antisense	---	MICAL3	chr22	+	1.847545E7	1.8475538E7	4.22389	4.22458	4.45303	4.20375	3.94687	4.42909	4.29804	5.53817	5.30267	4.42735
TI16121REF_NPAS2_AS001	0.0362568	0.514	23.83	55.56	0.43	down	chr2:101438136-101438245	---	109	---	ensemble_refgene_antisense	---	NPAS2	chr2	-	1.01438136E8	1.01438245E8	6.03366	6.89524	5.23957	6.17063	4.62267	5.45962	5.45803	5.32084	3.14866	3.69265
TI21394REF_GLUL_AS001	0.0363447	0.514	116.24	65.17	1.78	up	chr1:182359412-182359526	---	114	---	ensemble_refgene_antisense	---	GLUL	chr1	+	1.82359412E8	1.82359526E8	5.37966	6.23907	5.74324	6.13	6.62044	6.67818	7.72209	7.80271	6.17031	6.13873
TI17299REF_SREK1_AS002	0.0363776	0.514	14.39	22.16	0.65	down	chr5:65460445-65460595	---	150	---	ensemble_refgene_antisense	---	SREK1	chr5	-	6.5460445E7	6.5460595E7	4.16737	5.07624	4.25341	4.21477	4.62045	4.6459	3.36147	4.26592	3.51281	3.65779
TI16178REF_ASPSCR1_AS017	0.0364503	0.514	29.55	41.58	0.71	down	chr17:79971816-79971909	---	93	---	ensemble_refgene_antisense	---	ASPSCR1	chr17	-	7.9971816E7	7.9971909E7	5.31881	5.03276	5.50974	5.67707	5.33335	4.55402	4.40286	5.60824	5.00379	5.06329
TI17675REF_ROR1_AS001	0.0364983	0.514	22.6	34.02	0.66	down	chr1:64639431-64639526	---	95	---	ensemble_refgene_antisense	---	ROR1	chr1	-	6.4639431E7	6.4639526E7	5.19954	5.25682	4.67006	4.94446	5.35319	4.25208	4.51327	5.09913	3.73375	5.10048
TI17452REF_TSC2_AS001	0.0365777	0.514	28.61	38.87	0.74	down	chr16:2127402-2127501	---	99	---	ensemble_refgene_antisense	---	TSC2	chr16	-	2127402.0	2127501.0	5.16588	5.5632	5.16507	5.23643	5.25478	5.42476	5.18329	4.63121	4.49301	4.66784
ASK06620REF_XPOT_AS001	0.0366142	0.514	81.56	125.03	0.65	down	chr12:64842196-64842415	---	219	---	ensemble_refgene_antisense	---	XPOT	chr12	-	6.4842196E7	6.4842415E7	7.01053	6.59714	7.14247	7.03543	7.02738	5.90683	6.02866	5.83735	7.06789	7.11531
TI21795REF_RNF10_AS001	0.0366653	0.514	32.44	45.22	0.72	down	chr12:121011584-121011733	---	149	---	ensemble_refgene_antisense	---	RNF10	chr12	-	1.21011584E8	1.21011733E8	5.50397	5.70907	5.58747	5.08801	5.5876	5.46227	5.04448	4.87784	5.46227	4.45807
TI22357REF_NMT1_AS001	0.0369137	0.516	25.15	34.21	0.74	down	chr17:43179864-43179987	---	123	---	ensemble_refgene_antisense	---	NMT1	chr17	-	4.3179864E7	4.3179987E7	5.0766	4.68721	5.69681	5.00309	5.00108	4.58665	4.32095	4.69685	5.15543	4.71007
TI17061REF_NDRG1_AS004	0.037032	0.516	165.65	113.38	1.46	up	chr8:134281532-134281642	---	110	---	ensemble_refgene_antisense	---	NDRG1	chr8	+	1.34281532E8	1.34281642E8	6.76685	6.86956	6.83965	6.55465	7.07642	8.0676	6.67868	7.80205	7.14519	7.37328
TI16169REF_ELL2_AS019	0.0370817	0.516	49.55	19.7	2.52	up	chr5:95295490-95295659	---	169	---	ensemble_refgene_antisense	---	ELL2	chr5	+	9.529549E7	9.5295659E7	3.60391	4.63982	3.44523	4.35173	5.44127	6.39254	5.61201	7.36137	3.93204	5.06329
TI16734REF_ASPH_AS008	0.0372463	0.518	54.78	72.85	0.75	down	chr8:62622005-62622125	---	120	---	ensemble_refgene_antisense	---	ASPH	chr8	+	6.2622005E7	6.2622125E7	6.15238	6.19643	6.20365	6.48244	5.8817	5.91537	6.17817	5.5215	6.07711	5.39329
TI16103REF_RNF220_AS002	0.0375006	0.519	5.42	7.54	0.72	down	chr1:44976030-44976109	---	79	---	ensemble_refgene_antisense	---	RNF220	chr1	-	4.497603E7	4.4976109E7	2.41651	3.4725	2.89941	2.9647	2.80016	2.69342	2.27975	2.71412	1.98598	2.7256
TI16751REF_TARBP1_AS007	0.0379344	0.522	11.19	15.99	0.7	down	chr1:234542142-234542367	---	225	---	ensemble_refgene_antisense	---	TARBP1	chr1	+	2.34542142E8	2.34542367E8	4.22066	3.32239	4.1068	3.92691	4.40074	3.09518	3.26597	3.76912	3.99023	3.50783
TI16359REF_GUK1_AS004	0.0380968	0.522	97.17	48.82	1.99	up	chr1:228331149-228331245	---	96	---	ensemble_refgene_antisense	---	GUK1	chr1	-	2.28331149E8	2.28331245E8	6.08814	5.86019	5.34065	5.33453	5.40498	7.03904	6.49081	8.32973	5.61574	5.74403
ASK05106REF_SQLE_AS002	0.0381549	0.522	16	23.62	0.68	down	chr8:126034004-126034197	---	193	---	ensemble_refgene_antisense	---	SQLE	chr8	-	1.26034004E8	1.26034197E8	4.18239	4.18689	5.25208	4.33847	4.83122	4.41663	4.05281	4.00414	3.36291	4.37093
TI18037REF_SSR1_AS005	0.038322	0.522	601.99	845.09	0.71	down	chr6:7282160-7282263	---	103	---	ensemble_refgene_antisense	---	SSR1	chr6	+	7282160.0	7282263.0	10.0712	9.79864	9.31698	9.93185	9.47821	8.7648	9.72275	9.49666	9.48742	8.90324
TI18031REF_WRNIP1_AS003	0.0383548	0.522	38.24	54.48	0.7	down	chr6:2783119-2783238	---	119	---	ensemble_refgene_antisense	---	WRNIP1	chr6	-	2783119.0	2783238.0	6.02978	5.13487	6.4147	5.44411	5.79701	5.36774	5.72876	5.2817	4.92766	5.18554
ASK06304REF_DST_AS001	0.0384209	0.522	323.22	526.61	0.61	down	chr6:56496726-56497720	---	994	---	ensemble_refgene_antisense	---	DST	chr6	+	5.6496726E7	5.649772E7	9.01831	8.74419	10.1747	8.54102	8.7068	8.70371	8.17315	7.88931	9.05563	8.06705
ASK06628REF_LHFPL2_AS001	0.0385539	0.522	614.04	943.4	0.65	down	chr5:77782301-77782598	---	297	---	ensemble_refgene_antisense	---	LHFPL3	chr5	+	7.7782301E7	7.7782598E7	9.79289	10.2212	9.61119	9.68266	10.0827	10.2334	9.44677	9.34152	8.67721	8.81888
TI19634REF_HIAT1_AS001	0.038594	0.522	37.08	48.24	0.77	down	chr1:100543550-100543670	---	120	---	ensemble_refgene_antisense	---	HIAT1	chr1	-	1.0054355E8	1.0054367E8	5.51563	5.48079	5.71481	5.65349	5.57789	5.53403	5.41068	5.6018	4.83438	4.88812
TI19792REF_IDI1_AS002	0.0386629	0.522	89.49	61.03	1.47	up	chr10:1094208-1094307	---	99	---	ensemble_refgene_antisense	---	IDI1	chr10	+	1094208.0	1094307.0	6.04829	5.90307	5.44397	5.94925	6.29482	6.7224	6.39271	7.28956	6.08608	6.13412
ASK05995REF_HIVEP2_AS001	0.0386733	0.522	109.06	155.91	0.7	down	chr6:143069614-143074893	---	5279	---	ensemble_refgene_antisense	---	HIVEP3	chr6	+	1.43069614E8	1.43074893E8	6.9876	7.58929	7.4471	7.15703	7.22391	7.3768	6.59732	7.16482	6.81373	6.09887
TI16221REF_PHGDH_AS017	0.039015	0.522	42.64	57.14	0.75	down	chr1:120284538-120284631	---	93	---	ensemble_refgene_antisense	---	PHGDH	chr1	-	1.20284538E8	1.20284631E8	5.37682	5.95192	6.02093	5.9579	5.85633	5.84253	5.43538	5.10533	5.14624	5.74851
TI21329REF_MTMR11_AS001	0.0390634	0.522	75.58	141.11	0.54	down	chr1:149901326-149901438	---	112	---	ensemble_refgene_antisense	---	MTMR11	chr1	+	1.49901326E8	1.49901438E8	6.92162	7.21836	8.55624	6.84302	6.14639	6.99978	6.27765	5.37455	6.58827	6.16625
TI16116REF_ANKRD10_AS025	0.0390802	0.522	50.85	73.58	0.69	down	chr13:111550728-111550875	---	147	---	ensemble_refgene_antisense	---	ANKRD10	chr13	+	1.11550728E8	1.11550875E8	6.29893	6.26367	6.53727	6.59548	5.29248	5.32927	6.01928	5.70921	6.02682	5.46378
TI16304REF_TPD52L2_AS016	0.039275	0.522	28.97	22.46	1.29	up	chr20:62518316-62518423	---	107	---	ensemble_refgene_antisense	---	TPD52L2	chr20	-	6.2518316E7	6.2518423E7	4.56167	4.80588	4.18247	4.78304	4.09589	4.72983	4.82057	5.01479	4.90193	5.02195
TI16121REF_NPAS2_AS003	0.0393159	0.522	13.51	21.41	0.63	down	chr2:101601231-101601314	---	83	---	ensemble_refgene_antisense	---	NPAS2	chr2	-	1.01601231E8	1.01601314E8	4.87377	5.32877	4.03103	4.19779	3.65128	3.56977	3.79221	3.53692	4.36736	3.7231
TI18403REF_ARHGAP33_AS004	0.0393362	0.522	146.06	109.5	1.33	up	chr19:36275646-36275809	---	163	---	ensemble_refgene_antisense	---	ARHGAP33	chr19	-	3.6275646E7	3.6275809E7	7.17463	7.09335	6.27986	6.46494	6.84327	7.29171	7.14964	7.26115	7.09772	7.35874
TI16049REF_DSCAML1_AS038	0.0396007	0.522	23.29	43.11	0.54	down	chr11:117601977-117602132	---	155	---	ensemble_refgene_antisense	---	DSCAML1	chr11	+	1.17601977E8	1.17602132E8	5.29976	5.30563	6.73295	4.13961	5.65349	5.36246	4.76504	4.43734	4.14224	4.2086
TI18949REF_RPL21_AS001	0.0396565	0.522	7.52	10.3	0.73	down	chr13:27825536-27825634	---	98	---	ensemble_refgene_antisense	---	RPL21	chr13	-	2.7825536E7	2.7825634E7	2.96872	3.11843	3.82147	3.03752	3.85786	3.04192	2.82234	3.2261	2.96112	2.71129
TI17469REF_RPS15A_AS004	0.039729	0.522	18.42	25.54	0.72	down	chr16:18798783-18799096	---	313	---	ensemble_refgene_antisense	---	RPS15A	chr16	+	1.8798783E7	1.8799096E7	4.26062	4.49621	4.93581	4.5445	5.11832	4.05996	4.30333	4.81145	3.77168	4.27789
TI16395REF_SIK1_AS005	0.0398152	0.522	182.34	73.35	2.49	up	chr21:44844119-44844323	---	204	---	ensemble_refgene_antisense	---	SIK1	chr21	+	4.4844119E7	4.4844323E7	5.01922	6.15249	5.63167	6.86041	7.30227	8.57133	6.64578	8.89644	6.00529	7.64052
TI21992REF_MIPEP_AS001	0.039829	0.522	31.62	46.1	0.69	down	chr13:24425079-24425187	---	108	---	ensemble_refgene_antisense	---	MIPEP	chr13	+	2.4425079E7	2.4425187E7	5.77172	5.38793	6.45562	5.04885	4.95173	5.01703	5.14928	4.69476	5.06129	5.19865
TI17675REF_ROR1_AS003	0.0398608	0.522	50.73	69.56	0.73	down	chr1:64259497-64259582	---	85	---	ensemble_refgene_antisense	---	ROR1	chr1	-	6.4259497E7	6.4259582E7	6.0923	6.69029	6.09068	5.88003	5.82967	5.90445	6.04878	5.83952	5.12511	5.61267
TI20085REF_RPLP1_AS002	0.0401773	0.522	107.44	75.19	1.43	up	chr15:69746076-69746209	---	133	---	ensemble_refgene_antisense	---	RPLP1	chr15	-	6.9746076E7	6.9746209E7	6.12262	5.88545	6.1733	6.46537	6.49744	7.0105	6.85593	7.46422	6.31533	6.29762
TI18006REF_UBE2K_AS004	0.0403344	0.522	43.08	61.07	0.71	down	chr4:39782751-39782863	---	112	---	ensemble_refgene_antisense	---	UBE2K	chr4	-	3.9782751E7	3.9782863E7	5.93107	5.72424	5.45571	6.54744	5.98544	5.87402	5.35197	5.08732	5.64308	5.39568
TI16488REF_PHLDB1_AS005	0.0403495	0.522	44.12	60.26	0.73	down	chr11:118510678-118510836	---	158	---	ensemble_refgene_antisense	---	PHLDB1	chr11	-	1.18510678E8	1.18510836E8	5.75036	5.8084	6.56583	5.65342	5.76911	5.76064	5.529	5.283	5.86456	5.08635
TI16428REF_CDC42BPB_AS004	0.0403919	0.522	19.83	29.38	0.67	down	chr14:103407584-103407720	---	136	---	ensemble_refgene_antisense	---	CDC42BPB	chr14	+	1.03407584E8	1.0340772E8	4.30333	4.6721	4.91118	5.18735	5.29283	4.6987	3.6775	4.62267	4.0387	4.71606
TI21034REF_CPA6_AS002	0.0404088	0.522	18.13	11.67	1.55	up	chr8:68596624-68596746	---	122	---	ensemble_refgene_antisense	---	CPA6	chr8	+	6.8596624E7	6.8596746E7	3.5195	2.82828	3.81848	3.16067	4.37787	4.00809	4.10238	4.22117	4.87177	3.90521
ASK06522REF_C17orf57_AS001	0.0405726	0.522	25.55	38.03	0.67	down	chr17:45486723-45486975	---	252	---	ensemble_refgene_antisense	---	C17orf58	chr17	-	4.5486723E7	4.5486975E7	5.07541	5.02537	5.95602	5.24015	4.93035	5.03829	4.3315	4.152	5.37653	4.68356
TI17205REF_DSG2_AS004	0.0405896	0.522	161.22	84.56	1.91	up	chr18:29126843-29127338	---	495	---	ensemble_refgene_antisense	---	DSG2	chr18	-	2.9126843E7	2.9127338E7	7.36638	6.38273	6.33539	6.20405	5.70307	8.6223	7.27459	6.73605	7.85747	6.38094
TI16347REF_PDIA5_AS003	0.0406645	0.522	49.94	66.17	0.75	down	chr3:122837206-122837320	---	114	---	ensemble_refgene_antisense	---	PDIA5	chr3	-	1.22837206E8	1.2283732E8	5.95035	5.99451	6.25967	6.46285	5.55564	5.77305	5.99873	5.75701	5.60981	5.27831
TI16367REF_TCF7L2_AS009	0.0407283	0.522	106.24	150.29	0.71	down	chr10:114813244-114813331	---	87	---	ensemble_refgene_antisense	---	TCF7L2	chr10	-	1.14813244E8	1.14813331E8	7.11827	7.06312	7.85473	7.02388	7.08027	7.02283	7.19401	7.06107	6.4286	6.15616
TI16034REF_FNDC3B_AS059	0.0408806	0.522	75.71	112.43	0.67	down	chr3:171780951-171781210	---	259	---	ensemble_refgene_antisense	---	FNDC3B	chr3	-	1.71780951E8	1.7178121E8	6.51302	7.06902	6.78051	6.91057	6.7731	6.97826	6.35794	6.65989	5.42835	5.99432
TI18663REF_GTF3C5_AS001	0.040881	0.522	37.11	52.23	0.71	down	chr9:135930910-135931014	---	104	---	ensemble_refgene_antisense	---	GTF3C5	chr9	-	1.3593091E8	1.35931014E8	5.57215	5.71846	6.17463	5.57215	5.47833	5.65349	5.62927	5.54481	4.69383	4.75383
TI17266REF_CERK_AS002	0.0408994	0.522	29.46	39.56	0.74	down	chr22:47132731-47132873	---	142	---	ensemble_refgene_antisense	---	CERK	chr22	+	4.7132731E7	4.7132873E7	5.25752	4.87064	5.84386	5.18329	5.35608	4.988	5.13484	5.06055	4.3643	5.06329
TI16227REF_ARHGAP19_AS013	0.0409205	0.522	19.77	14.35	1.38	up	chr10:98791125-98791221	---	96	---	ensemble_refgene_antisense	---	ARHGAP19	chr10	+	9.8791125E7	9.8791221E7	4.12539	3.4789	3.52358	4.04123	4.02911	3.99927	4.18886	4.92188	4.09191	4.53209
TI20885REF_TTC37_AS001	0.0409395	0.522	49.85	72.17	0.69	down	chr5:94800003-94800090	---	87	---	ensemble_refgene_antisense	---	TTC37	chr5	+	9.4800003E7	9.480009E7	6.0797	6.02439	5.75081	6.46081	6.53287	5.35705	5.7757	5.08516	5.96938	6.21745
TI16138REF_HEG1_AS018	0.0410717	0.522	466.87	655.4	0.71	down	chr3:124687288-124687418	---	130	---	ensemble_refgene_antisense	---	HEG1	chr3	+	1.24687288E8	1.24687418E8	9.70985	9.39422	8.65991	9.23562	9.76363	9.01546	8.7708	8.65512	9.13563	8.96425
TI16034REF_FNDC3B_AS025	0.0411078	0.522	11.72	20.85	0.56	down	chr3:171764615-171764757	---	142	---	ensemble_refgene_antisense	---	FNDC3B	chr3	-	1.71764615E8	1.71764757E8	4.32666	4.62267	4.10986	4.33226	4.49918	4.80401	3.75787	4.04246	2.40234	2.95359
TI18496REF_LSM14B_AS001	0.0411307	0.522	29.05	46.76	0.62	down	chr20:60702301-60702447	---	146	---	ensemble_refgene_antisense	---	LSM14B	chr20	-	6.0702301E7	6.0702447E7	4.75984	5.80568	6.40901	5.52569	5.21859	3.98333	5.41208	4.85468	5.09543	5.1633
TI16971REF_STRA13_AS001	0.0415431	0.524	72.6	50.58	1.44	up	chr17:79978436-79978529	---	93	---	ensemble_refgene_antisense	---	STRA13	chr17	+	7.9978436E7	7.9978529E7	6.01048	5.79066	5.87171	4.81444	5.79712	6.29548	6.21014	5.75313	6.65939	6.1984
TI22146REF_NEDD4_AS001	0.0415559	0.524	42.05	61.45	0.68	down	chr15:56216689-56216803	---	114	---	ensemble_refgene_antisense	---	NEDD4	chr15	+	5.6216689E7	5.6216803E7	5.86136	5.7266	6.69262	6.00079	5.40695	5.65349	5.43472	5.62456	4.67417	5.79069
TI22191REF_CCPG1_AS001	0.041622	0.524	22.9	12.64	1.81	up	chr15:55699785-55699889	---	104	---	ensemble_refgene_antisense	---	CCPG1	chr15	+	5.5699785E7	5.5699889E7	2.50567	4.15919	4.67978	4.27391	2.66403	4.68554	4.49012	4.22071	4.46805	4.92766
TI19089REF_C17orf57_AS001	0.0417565	0.524	75.64	107.32	0.7	down	chr17:45516291-45516434	---	143	---	ensemble_refgene_antisense	---	C17orf57	chr17	-	4.5516291E7	4.5516434E7	6.40759	6.48082	7.54867	6.86338	6.41039	5.82754	6.52865	6.35938	6.64534	6.0517
TI16360REF_NFIA_AS009	0.0418186	0.524	177.9	243.11	0.73	down	chr1:61588078-61588193	---	115	---	ensemble_refgene_antisense	---	NFIA	chr1	-	6.1588078E7	6.1588193E7	7.87807	8.11605	8.40444	7.70363	7.50723	7.89187	7.68293	7.77633	7.15127	7.07921
TI19252REF_WDFY1_AS003	0.0419956	0.524	37.25	56.69	0.66	down	chr2:224764863-224765000	---	137	---	ensemble_refgene_antisense	---	WDFY1	chr2	+	2.24764863E8	2.24765E8	5.42508	5.85885	6.23333	6.45344	5.13634	6.01201	5.06838	5.16723	4.91134	5.14303
TI16243REF_IFT122_AS017	0.0421074	0.524	81.95	116.08	0.71	down	chr3:129218563-129218713	---	150	---	ensemble_refgene_antisense	---	IFT122	chr3	-	1.29218563E8	1.29218713E8	6.83653	6.46304	7.63534	6.722	6.61978	6.54386	6.01957	6.25238	6.92182	6.25247
TI19702REF_SLC44A5_AS002	0.0421965	0.524	24.96	15.11	1.65	up	chr1:75866703-75866803	---	100	---	ensemble_refgene_antisense	---	SLC44A5	chr1	+	7.5866703E7	7.5866803E7	3.04308	3.80247	4.19722	4.16492	4.3604	4.59351	4.43003	4.27084	4.28893	5.83189
TI20639REF_IL10RB_AS002	0.0422887	0.524	6.52	10.85	0.6	down	chr21:34641249-34641355	---	106	---	ensemble_refgene_antisense	---	IL10RB	chr21	-	3.4641249E7	3.4641355E7	2.4933	3.84181	3.62809	4.10959	3.10545	2.64445	3.21521	2.41909	2.01924	3.4381
TI16744REF_ATP1B1_AS007	0.0423215	0.524	12.16	19.68	0.62	down	chr1:169085379-169085488	---	109	---	ensemble_refgene_antisense	---	ATP1B1	chr1	-	1.69085379E8	1.69085488E8	3.26379	3.98158	5.26135	4.27391	4.69511	3.18035	3.65779	3.50858	3.7737	4.10959
TI18904REF_WSCD2_AS001	0.0423309	0.524	52.67	33.82	1.56	up	chr12:108585619-108585715	---	96	---	ensemble_refgene_antisense	---	WSCD2	chr12	-	1.08585619E8	1.08585715E8	4.33173	4.99575	6.14639	5.10582	4.80227	5.74518	5.21086	5.72887	6.21403	5.90188
TI16089REF_CTBP2_AS009	0.0424856	0.524	16.5	22.63	0.73	down	chr10:126722561-126722667	---	106	---	ensemble_refgene_antisense	---	CTBP2	chr10	+	1.26722561E8	1.26722667E8	4.96782	4.47123	4.48121	4.59359	3.96924	4.52736	3.90047	4.34957	3.96615	3.6875
ASK06803REF_LRRC16A_AS001	0.042584	0.524	155.29	228.92	0.68	down	chr6:25450068-25450946	---	878	---	ensemble_refgene_antisense	---	LRRC17A	chr6	-	2.5450068E7	2.5450946E7	8.17512	8.19703	7.52126	7.82556	7.45654	6.78664	8.006	6.95281	7.75114	7.10467
TI18996REF_TUBGCP4_AS003	0.0426101	0.524	218.82	299.05	0.73	down	chr15:43699137-43699365	---	228	---	ensemble_refgene_antisense	---	TUBGCP4	chr15	-	4.3699137E7	4.3699365E7	7.83407	7.94014	8.67608	8.15993	8.49305	7.69778	7.51354	7.54794	8.26587	8.04983
TI18958REF_AL136219.1_AS002	0.0426358	0.524	457.18	743.44	0.61	down	chr13:21949345-21949596	---	251	---	ensemble_refgene_antisense	---	AL136219.1	chr13	+	2.1949345E7	2.1949596E7	10.1049	9.86983	8.72754	9.73426	9.23586	9.62303	9.07921	8.98512	8.07547	8.62718
TI18734REF_SETDB1_AS002	0.0426612	0.524	20.35	30.15	0.67	down	chr1:150935315-150935425	---	110	---	ensemble_refgene_antisense	---	SETDB1	chr1	-	1.50935315E8	1.50935425E8	5.2978	4.72048	5.54647	4.62776	4.3604	4.20562	4.63394	3.66892	4.68572	4.74605
TI17346REF_GNPAT_AS004	0.0426724	0.524	98.97	165.39	0.6	down	chr1:231398748-231398853	---	105	---	ensemble_refgene_antisense	---	GNPAT	chr1	-	2.31398748E8	2.31398853E8	7.23208	7.7567	8.06546	7.20901	6.56735	7.27054	7.12257	5.81017	7.04531	6.10273
TI18973REF_NYNRIN_AS001	0.0428243	0.524	17.78	12.66	1.4	up	chr14:24876038-24876142	---	104	---	ensemble_refgene_antisense	---	NYNRIN	chr14	-	2.4876038E7	2.4876142E7	3.79085	3.89831	3.28064	3.73077	3.59425	3.5502	4.38818	4.30057	4.80401	3.92317
TI16218REF_SEC31A_AS005	0.0429735	0.524	20.19	27.94	0.72	down	chr4:83752435-83752529	---	94	---	ensemble_refgene_antisense	---	SEC31A	chr4	+	8.3752435E7	8.3752529E7	4.2994	4.98345	5.19967	5.04693	4.47508	4.49731	4.55606	4.1438	4.77262	3.91393
TI18057REF_RAB2A_AS005	0.0429767	0.524	211.56	287.2	0.74	down	chr8:61433018-61433132	---	114	---	ensemble_refgene_antisense	---	RAB2A	chr8	-	6.1433018E7	6.1433132E7	7.79857	8.01366	8.51384	8.31802	8.16752	7.96819	8.0619	7.46453	8.08113	7.2559
TI17661REF_FAM120C_AS002	0.0430572	0.524	122.99	173.58	0.71	down	chrX:54204683-54204891	---	208	---	ensemble_refgene_antisense	---	FAM120C	chrX	+	5.4204683E7	5.4204891E7	7.43781	7.42656	7.97232	7.39546	6.94735	6.75671	7.19162	6.96102	7.60001	6.40964
TI23646REF_MRS2_AS001	0.0431454	0.524	76.35	122.26	0.62	down	chr6:24420468-24420588	---	120	---	ensemble_refgene_antisense	---	MRS2	chr6	-	2.4420468E7	2.4420588E7	6.97034	7.10914	7.81901	6.49638	6.25602	5.87409	6.73995	5.69223	6.9973	6.17654
ASK06393REF_PAPOLA_AS001	0.043181	0.524	24.7	35.94	0.69	down	chr14:97010225-97010848	---	623	---	ensemble_refgene_antisense	---	PAPOLA	chr14	-	9.7010225E7	9.7010848E7	5.10348	5.58189	5.2262	5.62633	4.28185	4.69555	5.1599	4.67172	4.51932	4.29336
TI17206REF_MOCOS_AS002	0.0431852	0.524	48.79	64.75	0.75	down	chr18:33768575-33768678	---	103	---	ensemble_refgene_antisense	---	MOCOS	chr18	-	3.3768575E7	3.3768678E7	6.00753	6.01017	5.72887	6.06684	6.25238	6.06967	5.76124	5.32797	5.25903	5.83103
TI16137REF_LPP_AS019	0.0431941	0.524	57.16	92	0.62	down	chr3:188506184-188506287	---	103	---	ensemble_refgene_antisense	---	LPP	chr3	-	1.88506184E8	1.88506287E8	6.12931	6.60988	7.34612	6.64103	5.87344	5.76115	6.03538	6.31714	6.38826	4.89026
TI17774REF_SMARCC2_AS005	0.0434538	0.524	32.81	49.01	0.67	down	chr12:56575082-56575235	---	153	---	ensemble_refgene_antisense	---	SMARCC2	chr12	+	5.6575082E7	5.6575235E7	5.69951	5.63881	6.33753	5.41058	4.97089	5.15006	5.73256	4.69685	5.28032	4.52786
TI17796REF_SETD3_AS002	0.0434833	0.524	41.07	56.75	0.72	down	chr14:99905585-99905719	---	134	---	ensemble_refgene_antisense	---	SETD3	chr14	+	9.9905585E7	9.9905719E7	5.73144	5.59346	6.4485	5.63813	5.70385	4.90547	5.82724	5.01345	5.60301	5.65843
TI16795REF_IFT140_AS001	0.0435199	0.524	20.37	26.83	0.76	down	chr16:1622947-1623053	---	106	---	ensemble_refgene_antisense	---	IFT140	chr16	+	1622947.0	1623053.0	4.87706	4.92766	4.76795	4.42024	4.71692	4.68576	4.81404	4.40315	4.02605	4.01894
TI16142REF_AHNAK2_AS023	0.0435669	0.524	101.64	176.17	0.58	down	chr14:105406345-105406497	---	152	---	ensemble_refgene_antisense	---	AHNAK2	chr14	+	1.05406345E8	1.05406497E8	8.24477	7.54731	7.69478	7.65632	6.1432	7.36945	7.07875	6.00397	6.38769	6.7037
TI16125REF_CUL4A_AS012	0.0435764	0.524	28.84	20.56	1.4	up	chr13:113884761-113884854	---	93	---	ensemble_refgene_antisense	---	CUL4A	chr13	-	1.13884761E8	1.13884854E8	4.00737	4.86963	4.52856	4.79259	3.59425	4.69075	5.03282	4.98052	4.74605	5.00607
TI19772REF_DUSP5_AS002	0.0436534	0.524	65.61	46.47	1.41	up	chr10:112265372-112265500	---	128	---	ensemble_refgene_antisense	---	DUSP5	chr10	-	1.12265372E8	1.122655E8	5.51869	5.72069	5.02525	5.8134	5.59445	6.42781	6.05965	6.56558	5.80552	5.52736
TI16703REF_GFPT1_AS004	0.0437937	0.524	37.13	53.14	0.7	down	chr2:69549701-69549859	---	158	---	ensemble_refgene_antisense	---	GFPT1	chr2	+	6.9549701E7	6.9549859E7	5.35792	5.50396	6.0962	5.52394	6.15912	5.14466	5.0114	4.73519	5.82624	5.56164
TI16215REF_SPEG_AS002	0.0439894	0.525	32.79	22.19	1.48	up	chr2:220302022-220302112	---	90	---	ensemble_refgene_antisense	---	SPEG	chr2	-	2.20302022E8	2.20302112E8	4.9691	4.76989	3.88889	4.64322	4.07081	5.02323	4.5445	4.83555	5.54466	5.43437
TI18520REF_FAM118A_AS003	0.0443611	0.526	61.82	37.36	1.65	up	chr22:45725569-45725678	---	109	---	ensemble_refgene_antisense	---	FAM118A	chr22	-	4.5725569E7	4.5725678E7	5.25072	5.24348	4.91815	4.92879	5.75898	5.49298	7.33604	5.57635	5.99005	5.56179
TI16541REF_PRDX6_AS008	0.0443948	0.526	44.01	27.84	1.58	up	chr1:173449705-173449874	---	169	---	ensemble_refgene_antisense	---	PRDX6	chr1	-	1.73449705E8	1.73449874E8	4.17559	4.66887	5.25458	4.83125	5.04732	5.31969	5.38181	6.6485	5.28857	4.86686
TI16168REF_TRIO_AS006	0.0444208	0.526	32.61	48.72	0.67	down	chr5:14184097-14184213	---	116	---	ensemble_refgene_antisense	---	TRIO	chr5	-	1.4184097E7	1.4184213E7	5.09318	6.07823	6.17463	5.56238	5.10517	5.67754	5.03716	5.2702	4.43749	4.92141
TI17688REF_ABL2_AS005	0.0445001	0.526	71.38	100.46	0.71	down	chr1:179069131-179069527	---	396	---	ensemble_refgene_antisense	---	ABL2	chr1	+	1.79069131E8	1.79069527E8	6.84138	6.55669	6.30307	6.73813	6.79483	6.15457	6.39356	6.93053	5.6199	5.89592
TI17187REF_EIF4A1_AS002	0.0445558	0.526	89.42	50.33	1.78	up	chr17:7477630-7477731	---	101	---	ensemble_refgene_antisense	---	EIF4A1	chr17	-	7477630.0	7477731.0	5.42823	5.26865	5.34714	6.08821	6.11651	7.51231	6.19052	7.40884	5.73975	5.76853
TI17939REF_RTKN_AS003	0.0446625	0.526	17.06	25.67	0.66	down	chr2:74653966-74654083	---	117	---	ensemble_refgene_antisense	---	RTKN	chr2	+	7.4653966E7	7.4654083E7	4.53726	4.67213	5.52152	4.7316	3.92949	4.20957	4.48425	3.82061	4.57062	3.58306
ASK07197REF_NIF3L1_AS001	0.044722	0.526	28.41	44.41	0.64	down	chr2:201763980-201764366	---	386	---	ensemble_refgene_antisense	---	NIF3L2	chr2	-	2.0176398E8	2.01764366E8	5.84995	5.22103	6.09826	5.47251	4.7044	4.50453	5.61353	4.51395	5.33036	4.38744
TI17951REF_COA5_AS002	0.045189	0.53	49.59	67.52	0.73	down	chr2:99222266-99222589	---	323	---	ensemble_refgene_antisense	---	COA5	chr2	+	9.9222266E7	9.9222589E7	5.73736	5.88641	6.6108	6.46552	5.66775	5.35677	5.65178	5.54821	6.09744	5.71228
TI16054REF_SH3PXD2A_AS014	0.0453177	0.53	99.79	65.96	1.51	up	chr10:105408231-105408351	---	120	---	ensemble_refgene_antisense	---	SH3PXD2A	chr10	+	1.05408231E8	1.05408351E8	6.21341	6.32508	6.2745	6.37217	5.01503	6.78307	6.52881	6.94761	7.10994	6.04151
TI17533REF_INSIG2_AS004	0.0454132	0.53	13.93	18.65	0.75	down	chr2:118861558-118861769	---	211	---	ensemble_refgene_antisense	---	INSIG2	chr2	-	1.18861558E8	1.18861769E8	4.60692	3.84181	4.7674	4.09099	3.7816	3.66892	4.20366	3.87879	3.73956	3.715
TI17366REF_KIAA0319L_AS005	0.0455293	0.53	21.41	29.13	0.74	down	chr1:35902984-35903105	---	121	---	ensemble_refgene_antisense	---	KIAA0319L	chr1	+	3.5902984E7	3.5903105E7	5.09687	4.46732	5.27927	4.77637	4.68375	4.86963	4.01089	4.14826	4.57396	4.70509
TI16578REF_DDX5_AS005	0.0455747	0.53	49.55	31.18	1.59	up	chr17:62501066-62501438	---	372	---	ensemble_refgene_antisense	---	DDX5	chr17	+	6.2501066E7	6.2501438E7	4.45682	4.62267	5.79873	4.77436	5.14303	6.05387	5.65369	6.08105	5.91731	4.65554
TI19518REF_UBXN2B_AS002	0.0456248	0.53	104.1	148.62	0.7	down	chr8:59333740-59333882	---	142	---	ensemble_refgene_antisense	---	UBXN2B	chr8	-	5.933374E7	5.9333882E7	6.91279	7.25339	7.87748	7.1375	6.87825	6.24669	6.78074	7.37969	6.99892	6.30989
TI17607REF_ELMOD2_AS004	0.0456385	0.53	8.89	14.93	0.6	down	chr4:141473475-141473719	---	244	---	ensemble_refgene_antisense	---	ELMOD2	chr4	-	1.41473475E8	1.41473719E8	4.2504	3.9363	3.49823	4.10664	3.68992	3.70037	1.74126	3.52507	3.39211	3.60722
TI17098REF_KIF21B_AS003	0.045752	0.53	18.87	28.41	0.66	down	chr1:200979742-200979893	---	151	---	ensemble_refgene_antisense	---	KIF21B	chr1	+	2.00979742E8	2.00979893E8	5.01616	4.23655	5.10161	4.80875	4.96047	3.39365	4.5445	5.04593	3.9637	4.44753
TI17187REF_EIF4A1_AS005	0.0458478	0.53	69.22	43.68	1.58	up	chr17:7477459-7477573	---	114	---	ensemble_refgene_antisense	---	EIF4A1	chr17	-	7477459.0	7477573.0	5.18252	5.52389	5.10084	5.26435	6.15577	6.67997	5.30914	6.80192	5.75582	6.22564
TI18782REF_PTPN14_AS002	0.0459279	0.53	37.36	54.12	0.69	down	chr1:214688042-214688148	---	106	---	ensemble_refgene_antisense	---	PTPN14	chr1	+	2.14688042E8	2.14688148E8	5.63368	5.39708	6.34225	5.42214	5.97754	5.31036	5.6312	4.74942	4.80401	5.82986
TI19521REF_CLU_AS001	0.0461563	0.53	55.16	82.13	0.67	down	chr8:27469944-27470051	---	107	---	ensemble_refgene_antisense	---	CLU	chr8	+	2.7469944E7	2.7470051E7	6.11068	6.64123	7.20384	5.74777	6.07812	6.01628	5.16264	6.08976	6.10234	5.76406
TI17138REF_CSDA_AS005	0.0463165	0.53	146.37	91.07	1.61	up	chr12:10875010-10875147	---	137	---	ensemble_refgene_antisense	---	CSDA	chr12	+	1.087501E7	1.0875147E7	6.29271	6.4183	6.30798	6.55306	6.95444	7.60772	6.68261	8.37092	6.53399	6.97918
TI18394REF_DCC_AS001	0.0463709	0.53	21.23	15.5	1.37	up	chr18:49914291-49914389	---	98	---	ensemble_refgene_antisense	---	DCC	chr18	-	4.9914291E7	4.9914389E7	3.51408	4.24843	4.07673	3.73077	4.18219	4.28097	5.0038	4.05038	4.18993	4.72115
TI22676REF_SLC1A6_AS001	0.0464259	0.53	71.46	50.72	1.41	up	chr19:15079321-15079432	---	111	---	ensemble_refgene_antisense	---	SLC1A6	chr19	+	1.5079321E7	1.5079432E7	5.37177	5.52466	5.84734	5.14711	6.41377	6.03949	6.04734	6.1012	6.16733	6.64739
TI19252REF_WDFY1_AS002	0.0464499	0.53	21.34	29.97	0.71	down	chr2:224765102-224765210	---	108	---	ensemble_refgene_antisense	---	WDFY1	chr2	+	2.24765102E8	2.2476521E8	5.08619	4.52565	5.52801	4.61092	4.7577	4.79186	4.04645	4.72354	3.97231	4.75146
TI17971REF_LSS_AS004	0.0464854	0.53	16.36	22.78	0.72	down	chr21:47611536-47611661	---	125	---	ensemble_refgene_antisense	---	LSS	chr21	+	4.7611536E7	4.7611661E7	4.38375	4.40517	5.31933	4.18823	4.23491	4.28641	4.46771	3.80257	3.6535	4.1557
TI19971REF_PAN2_AS002	0.0465438	0.53	10.65	15.69	0.68	down	chr12:56720286-56720392	---	106	---	ensemble_refgene_antisense	---	PAN2	chr12	+	5.6720286E7	5.6720392E7	3.28304	4.49701	3.79775	4.01631	4.24555	3.83281	3.18059	3.98075	2.96464	3.31233
ASK05626REF_GTF2B_AS001	0.046614	0.53	13.24	9.24	1.43	up	chr1:89345908-89346251	---	343	---	ensemble_refgene_antisense	---	GTF3B	chr1	+	8.9345908E7	8.9346251E7	2.86459	2.83163	3.08508	3.71816	3.52092	4.04118	3.60384	4.30836	3.63741	3.24936
ASK05551REF_FAM150B_AS001	0.0467188	0.53	36.53	24.5	1.49	up	chr2:285813-286195	---	382	---	ensemble_refgene_antisense	---	FAM151B	chr2	+	285813.0	286195.0	5.00883	4.35823	4.73043	5.11714	3.84171	4.94156	4.75478	5.38144	5.90001	5.18422
ASK06658REF_MCU_AS001	0.047022	0.53	19.57	28.89	0.68	down	chr10:74472612-74481069	---	8457	---	ensemble_refgene_antisense	---	MCU	chr10	-	7.4472612E7	7.4481069E7	4.78303	5.36054	4.71792	5.1006	4.28316	4.72944	4.9116	4.35538	3.99776	3.66717
TI16388REF_INPP4A_AS001	0.0471762	0.53	37.44	54.24	0.69	down	chr2:99204338-99204439	---	101	---	ensemble_refgene_antisense	---	INPP4A	chr2	-	9.9204338E7	9.9204439E7	6.10941	5.83378	5.23483	5.36432	6.24557	4.9387	5.35034	5.50626	5.74336	4.80159
TI17438REF_FAN1_AS002	0.0473603	0.53	45.28	33.43	1.35	up	chr15:31219953-31220222	---	269	---	ensemble_refgene_antisense	---	FAN1	chr15	-	3.1219953E7	3.1220222E7	4.72394	5.41397	5.44085	5.30506	4.41465	5.4157	5.47783	5.66206	5.85138	5.30332
TI16169REF_ELL2_AS003	0.0473625	0.53	413.06	206.43	2	up	chr5:95296388-95296492	---	104	---	ensemble_refgene_antisense	---	ELL2	chr5	+	9.5296388E7	9.5296492E7	6.82283	7.79462	7.42289	7.80419	8.58509	8.90027	8.77109	10.1096	7.18169	8.69535
TI17329REF_C9orf3_AS001	0.047528	0.53	74.3	139.61	0.53	down	chr9:97776843-97777031	---	188	---	ensemble_refgene_antisense	---	C9orf3	chr9	-	9.7776843E7	9.7777031E7	6.8485	7.37219	7.77639	7.42031	6.19117	7.80307	6.16862	6.21588	5.72256	5.37322
TI23098REF_ADAMTS1_AS001	0.0476388	0.53	110.73	69.09	1.6	up	chr21:28215535-28215651	---	116	---	ensemble_refgene_antisense	---	ADAMTS1	chr21	+	2.8215535E7	2.8215651E7	5.81347	5.69238	6.08983	6.13001	6.80789	7.50349	6.82699	7.38857	5.8314	6.6108
TI19626REF_CYR61_AS002	0.0477339	0.53	340.72	137.53	2.48	up	chr1:86047305-86047485	---	180	---	ensemble_refgene_antisense	---	CYR61	chr1	-	8.6047305E7	8.6047485E7	5.68748	7.73291	5.92058	7.51373	8.64516	7.03711	9.73681	8.57643	8.81214	8.10657
TI19540REF_NR4A3_AS002	0.0478582	0.53	393.42	258.5	1.52	up	chr9:102587222-102587320	---	98	---	ensemble_refgene_antisense	---	NR4A3	chr9	-	1.02587222E8	1.0258732E8	7.86805	8.07894	8.1103	7.97157	8.0233	9.57588	8.22054	9.26429	8.09874	8.14712
TI17678REF_COX20_AS001	0.0480177	0.53	29.62	39.84	0.74	down	chr1:244999749-244999881	---	132	---	ensemble_refgene_antisense	---	COX20	chr1	-	2.44999749E8	2.44999881E8	5.27929	4.98345	5.89447	5.11516	5.29067	5.03916	5.13484	5.2477	4.88306	4.34423
ASK05831REF_MBP_AS001	0.0480627	0.53	152.25	73.83	2.06	up	chr18:74690930-74691153	---	223	---	ensemble_refgene_antisense	---	MBP	chr18	+	7.469093E7	7.4691153E7	6.48377	5.45174	6.24208	6.74633	6.08834	7.15656	5.4578	7.50281	8.71743	7.62363
TI18667REF_PHF2_AS004	0.0481243	0.53	47.3	31.73	1.49	up	chr9:96343364-96343462	---	98	---	ensemble_refgene_antisense	---	PHF2	chr9	-	9.6343364E7	9.6343462E7	5.35062	5.26959	5.19145	3.92691	5.18329	5.28554	5.32499	5.47698	5.85703	6.08183
TI16132REF_SRSF11_AS008	0.0482282	0.53	238.38	370.22	0.64	down	chr1:70691127-70691601	---	474	---	ensemble_refgene_antisense	---	SRSF11	chr1	-	7.0691127E7	7.0691601E7	8.19788	8.38576	9.5824	8.34112	8.13617	7.6197	7.90316	7.4499	8.76969	7.95018
TI18089REF_RPS6_AS001	0.0482538	0.53	22.82	39.95	0.57	down	chr9:19377128-19377340	---	212	---	ensemble_refgene_antisense	---	RPS6	chr9	+	1.9377128E7	1.937734E7	4.77802	4.23655	6.50018	5.33451	5.7343	4.78945	3.87842	5.1471	4.26158	4.69075
TI19608REF_RALGPS2_AS002	0.0482672	0.53	146.57	81.87	1.79	up	chr1:178887596-178887702	---	106	---	ensemble_refgene_antisense	---	RALGPS2	chr1	-	1.78887596E8	1.78887702E8	6.76534	6.81569	5.21859	7.22334	5.73534	6.52939	7.17446	7.66772	7.92474	6.88795
TI17544REF_RTN4_AS004	0.048283	0.53	73.74	116.31	0.63	down	chr2:55203881-55203981	---	100	---	ensemble_refgene_antisense	---	RTN4	chr2	+	5.5203881E7	5.5203981E7	6.59257	7.70152	7.04624	6.73753	6.21339	7.02972	6.25712	5.47331	6.27796	6.19098
TI23905REF_LRRC14_AS001	0.0483952	0.53	22.22	43.21	0.51	down	chr8:145744379-145744542	---	163	---	ensemble_refgene_antisense	---	LRRC14	chr8	-	1.45744379E8	1.45744542E8	4.93557	5.04785	6.61327	4.96977	5.5819	3.84648	4.8143	4.96942	5.69578	3.24896
TI22828REF_ETAA1_AS001	0.0485245	0.53	97.82	139.86	0.7	down	chr2:67624961-67625105	---	144	---	ensemble_refgene_antisense	---	ETAA1	chr2	-	6.7624961E7	6.7625105E7	7.86317	6.90971	6.37217	7.44106	7.03491	6.58701	6.70729	6.71505	6.49832	6.75924
ASK06399REF_CTTN_AS001	0.0485474	0.53	154.25	222.84	0.69	down	chr11:70281845-70282633	---	788	---	ensemble_refgene_antisense	---	CTTN	chr11	-	7.0281845E7	7.0282633E7	8.26896	8.01565	7.40169	7.9525	7.34259	7.7905	7.51659	7.35769	6.55743	7.33033
TI16861REF_HIPK2_AS007	0.0487218	0.53	62.75	44.89	1.4	up	chr7:139255049-139255163	---	114	---	ensemble_refgene_antisense	---	HIPK2	chr7	+	1.39255049E8	1.39255163E8	5.80756	4.92766	5.63768	5.44411	5.60731	5.52676	5.88838	6.01494	6.72693	5.90773
TI18816REF_MARVELD1_AS002	0.0489123	0.53	451.02	624.09	0.72	down	chr10:99477492-99477617	---	125	---	ensemble_refgene_antisense	---	MARVELD1	chr10	-	9.9477492E7	9.9477617E7	9.56727	9.37809	9.34776	9.41031	8.7067	9.42487	9.18124	8.5189	8.64032	8.52683
TI17292REF_FAM184B_AS007	0.04896	0.53	124.46	183.87	0.68	down	chr4:17635131-17635252	---	121	---	ensemble_refgene_antisense	---	FAM184B	chr4	+	1.7635131E7	1.7635252E7	7.36962	7.21983	8.08514	7.51797	7.40207	6.45949	6.79427	6.52881	7.81979	7.40244
TI17031REF_SEC22C_AS005	0.0489775	0.53	32.05	46.75	0.69	down	chr3:42592008-42592103	---	95	---	ensemble_refgene_antisense	---	SEC22C	chr3	+	4.2592008E7	4.2592103E7	5.99397	5.80443	5.14232	5.26435	5.51166	5.65472	4.72405	4.55067	5.47142	4.81679
TI17071REF_SDCCAG3_AS003	0.0490887	0.53	11.8	18.47	0.64	down	chr9:139304012-139304178	---	166	---	ensemble_refgene_antisense	---	SDCCAG3	chr9	+	1.39304012E8	1.39304178E8	3.76053	3.70352	4.79077	4.36286	4.40189	4.07321	3.45881	4.22117	3.62463	2.63445
TI22788REF_COQ10B_AS001	0.0491726	0.53	135.26	103.18	1.31	up	chr2:198318716-198318820	---	104	---	ensemble_refgene_antisense	---	COQ10B	chr2	-	1.98318716E8	1.9831882E8	6.97936	6.32586	6.26369	6.9611	6.89734	7.10823	7.08643	7.16771	6.90433	7.33831
TI16703REF_GFPT1_AS009	0.0491815	0.53	266.95	387.91	0.69	down	chr2:69552178-69552317	---	139	---	ensemble_refgene_antisense	---	GFPT1	chr2	+	6.9552178E7	6.9552317E7	8.99543	8.91031	7.61349	8.65033	8.81047	7.77557	8.15465	8.11211	8.12393	8.34268
TI16032REF_MEGF6_AS029	0.0492081	0.53	62.27	47.92	1.3	up	chr1:3456717-3456805	---	88	---	ensemble_refgene_antisense	---	MEGF6	chr1	+	3456717.0	3456805.0	5.84143	5.18028	5.66496	5.75704	5.45047	5.77262	5.8845	5.7588	6.47143	6.12174
TI16325REF_PCBP2_AS012	0.049248	0.53	11.76	17.43	0.67	down	chr12:53847588-53847725	---	137	---	ensemble_refgene_antisense	---	PCBP2	chr12	-	5.3847588E7	5.3847725E7	3.67074	3.77202	4.80637	4.12236	4.22825	2.99787	3.84936	3.80257	4.2301	3.10545
TI17663REF_ATP2B4_AS004	0.0493268	0.53	41.27	59.03	0.7	down	chr1:203630807-203630973	---	166	---	ensemble_refgene_antisense	---	ATP2B4	chr1	-	2.03630807E8	2.03630973E8	5.09318	6.0646	6.39977	6.13	5.7119	4.98602	5.54131	5.57564	5.05106	5.88838
TI21264REF_DNAJB4_AS001	0.0494535	0.53	118.7	169.04	0.7	down	chr1:78452120-78452207	---	87	---	ensemble_refgene_antisense	---	DNAJB4	chr1	-	7.845212E7	7.8452207E7	7.80048	7.53529	7.6333	7.40374	6.61538	6.72383	7.27012	6.88392	7.39506	6.38964
ASK04817REF_BNIP1_AS002	0.0494945	0.53	20.5	15.92	1.29	up	chr5:172571189-172571450	---	261	---	ensemble_refgene_antisense	---	BNIP2	chr5	-	1.72571189E8	1.7257145E8	4.23144	3.893	3.62343	4.1076	4.09001	4.75194	4.52835	4.39755	4.1201	4.19727
TI16903REF_ENO4_AS001	0.0496016	0.53	91.11	128.13	0.71	down	chr10:118643230-118643396	---	166	---	ensemble_refgene_antisense	---	ENO4	chr10	-	1.1864323E8	1.18643396E8	7.11556	6.88929	7.17826	6.82953	6.97692	6.21728	7.04791	7.02202	5.70321	6.76382
TI16116REF_ANKRD10_AS007	0.0497345	0.53	56.49	80.24	0.7	down	chr13:111547972-111548108	---	136	---	ensemble_refgene_antisense	---	ANKRD10	chr13	+	1.11547972E8	1.11548108E8	6.70168	6.68703	5.78125	6.7087	5.7343	5.96661	6.15062	5.72467	5.96465	5.49937
TI16307REF_SNX5_AS007	0.0497501	0.53	33.26	52.8	0.63	down	chr20:17946648-17946775	---	127	---	ensemble_refgene_antisense	---	SNX5	chr20	+	1.7946648E7	1.7946775E7	5.72069	6.09863	5.33761	5.79262	5.64491	5.05251	5.71521	5.74642	3.85795	5.11403
TI18927REF_CS_AS002	0.049827	0.53	21.2	31.1	0.68	down	chr12:56679823-56679941	---	118	---	ensemble_refgene_antisense	---	CS	chr12	+	5.6679823E7	5.6679941E7	5.03621	5.11832	4.29278	5.57716	4.75142	4.46991	4.7564	4.88171	4.31466	3.81283
TI20476REF_WDR75_AS002	0.049922	0.53	30.06	48.79	0.62	down	chr2:190323082-190323185	---	103	---	ensemble_refgene_antisense	---	WDR75	chr2	-	1.90323082E8	1.90323185E8	5.44411	5.86163	6.44081	5.78751	4.48986	5.50442	5.2135	4.31509	5.14858	4.57448
ASK05855REF_CAMK4_AS001	0.0499956	0.53	33.58	19.94	1.68	up	chr5:110601544-110605780	---	4236	---	ensemble_refgene_antisense	---	CAMK5	chr5	-	1.10601544E8	1.1060578E8	4.94853	4.59924	3.6515	4.47764	3.89478	4.99084	5.65104	6.09691	4.46027	4.35493
